# Supplementary material for: Calredoxin represents a novel type of calcium-dependent sensor-responder connected to redox regulation in the chloroplast
Source: Nat Commun. 2016 Jun 14;7:11847. doi: 10.1038/ncomms11847 (PMC4911631; doi:10.1038/ncomms11847)
Supplement: Supplementary Data 1 — Quantification results for CRX affinity chromatography with and without Ca2+ [file ncomms11847-s2.xlsx]

## Sheet: Table S1
Supplementary Data 1: Quantification results for CRX affinity chromatography with and without Ca2+
Full identification and quantification data has been deposited to the ProteomeXchange Consortium with the data set identifier PXD003049 .
	LFQ protein intensity (log2)
	WT		C238S		C241S
Protein IDs	0 µM Ca2+	2.5 µM Ca2+	0 µM Ca2+	2.5 µM Ca2+	0 µM Ca2+	2.5 µM Ca2+	Fasta headers
aka Cre09.g392766.t3.1	23.4953	24.0032	23.4933	23.4561	23.5606	23.7728	>Cre09.g392766.t2.1 | aka Cre09.g392766.t3.1 | aka Cre09.g392766.t4.1
aka Cre12.g486250.t1.2	26.6281	26.6122	26.6886	26.9601	26.7705	26.9984	>Cre02.g142687.t2.1 | aka Cre02.g142687.t1.1 | aka Cre12.g486250.t1.2|{ARL6}-ARF-like GTPase
{AAP1}-Aspartyl aminopeptidase-like protein aka Cre10.g435300.t2.1	28.7649	26.9184	28.3269	27.0422	28.4157	26.9503	>Cre10.g435300.t1.2|{AAP1}-Aspartyl aminopeptidase-like protein aka Cre10.g435300.t2.1|{AAP1}-Aspartyl
{AHD1}-Bifunctional aspartate kinase/homoserine dehydrogenase aka Cre18.g749447.t2.1	28.8705	28.9179	28.7909	28.8459	28.7391	28.8217	>Cre18.g749447.t1.1|{AHD1}-Bifunctional aspartate kinase/homoserine dehydrogenase aka Cre18.g749447.t2.1|{AHD1}-Bifunctional
{AMA1}-Alpha-amylase aka Cre08.g385500.t2.1	24.4031	N/A	24.0512	N/A	24.473	N/A	>Cre08.g385500.t1.2|{AMA1}-Alpha-amylase aka Cre08.g385500.t2.1|{AMA1}-Alpha-amylase
{AP1B1} aka Cre11.g478156.t2.1	27.6498	28.1928	27.6669	28.1783	27.8862	28.4882	>Cre11.g478156.t1.1|{AP1B1} aka Cre11.g478156.t2.1|{AP1B1}
{ATP1A}-Mitochondrial F1F0 ATP synthase, alpha subunit aka Cre02.g116750.t2.1	27.7932	28.0696	27.9045	28.178	27.7564	28.1349	>Cre02.g116750.t1.1|{ATP1A}-Mitochondrial F1F0 ATP synthase, alpha subunit aka Cre02.g116750.t2.1|{ATP1A}-Mitochondrial
{COPZ1}-Cre08.g371450.t2.1;Cre08.g371450.t1.2	26.8333	27.2298	26.759	27.0005	26.9398	27.0157	>Cre08.g371450.t2.1|{COPZ1}-Cre08.g371450.t2.1|Zeta subunit of COP-I complex;>Cre08.g371450.t1.2|{COPZ1}-Zeta subunit of COP-I complex
{CYN8} aka Cre12.g495951.t2.1	26.7645	26.4482	27.2169	27.5039	26.2102	26.4947	>Cre12.g495951.t1.1|{CYN8} aka Cre12.g495951.t2.1|{CYN8}
{DLD1}-Dihydrolipoyl dehydrogenase aka Cre18.g749847.t2.1	27.9471	28.6173	28.1303	28.8254	28.0412	28.7282	>Cre18.g749847.t1.1|{DLD1}-Dihydrolipoyl dehydrogenase aka Cre18.g749847.t2.1|{DLD1}-Dihydrolipoyl
{HFO7}-Histone aka Cre06.g265200.t1.2;{HFO2}-Histone H4 aka Cre13.g570000.t2.1;Cre16.g648550.t1.2	25.1814	24.7565	24.2919	N/A	24.5883	23.7102	>Cre16.g650250.t1.2|{HFO39}-Histone H4 aka Cre16.g649950.t1.2|{HFO40}-Histone aka Cre06.g276650.t1.2 | aka Cre06.g264600.t1.2|{HFO14}-Histone aka Cre06.g268400.t1.2|{HFO9}-Histone aka Cre06.g271300.t1.2|{HFO8}-Histone aka Cre06.g268000.t1.2|{HF
{HTB23}-Histone H2B aka Cre06.g276900.t1.2	27.0282	25.2002	26.9293	24.8546	26.9621	25.1857	>Cre06.g276550.t1.2|{HTB23}-Histone H2B aka Cre06.g276900.t1.2|{HTB24}-Histone
{KAS1}-3-ketoacyl-CoA-synthase aka Cre11.g467723.t2.1	31.3641	30.4774	31.3871	30.5936	31.5601	30.8459	>Cre11.g467723.t1.1|{KAS1}-3-ketoacyl-CoA-synthase aka Cre11.g467723.t2.1|{KAS1}-3-ketoacyl-CoA-synthase
{LEU2} aka Cre06.g258733.t1.1	29.7378	29.5383	29.6144	29.6465	29.778	29.5449	>Cre06.g258733.t2.1|{LEU2} aka Cre06.g258733.t1.1|{LEU2}
{LHCSR3}-Stress-related chlorophyll a/b binding protein 3 aka Cre08.g367500.t1.1;Cre08.g365900.t1.2	25.2401	N/A	25.1294	N/A	N/A	N/A	>Cre08.g367400.t1.1|{LHCSR3}-Stress-related chlorophyll a/b binding protein 3 aka Cre08.g367500.t1.1|{LHCSR2}-Stress-related 2
{MOT6}-Predicted protein aka Cre03.g197500.t1.2	29.1628	29.4621	29.127	29.5907	29.2635	30.1625	>Cre03.g197500.t2.1|{MOT6}-Predicted protein aka Cre03.g197500.t1.2|{MOT6}-Predicted
{PDI4}-Protein disulfide isomerase aka Cre07.g328150.t2.1	28.8141	28.3693	28.5884	28.3335	28.9157	28.3457	>Cre07.g328150.t1.1|{PDI4}-Protein disulfide isomerase aka Cre07.g328150.t2.1|{PDI4}-Protein
{PRP19}-Spliceosome Component, nuclear pre-mRNA splicing factor aka Cre02.g073650.t2.1	28.2188	28.6427	28.0219	28.4754	28.0846	28.5284	>Cre02.g073650.t1.2|{PRP19}-Spliceosome Component, nuclear pre-mRNA splicing factor aka Cre02.g073650.t2.1|{PRP19}-Spliceosome
{PRPL22} aka Cre13.g580850.t1.2	27.0366	26.8346	27.1483	27.334	27.3095	26.711	>Cre13.g580850.t2.1|{PRPL22} aka Cre13.g580850.t1.2|{PRPL22}
{RB38}-Chloroplast-targeted RNA-binding protein aka Cre12.g483700.t2.1	26.9059	27.7512	27.7492	28.0805	26.7923	27.4067	>Cre12.g483700.t1.2|{RB38}-Chloroplast-targeted RNA-binding protein aka Cre12.g483700.t2.1|{RB38}-Chloroplast-targeted
{RPB2}-DNA-directed RNA polymerase II, 135 kDa polypeptide aka Cre02.g075150.t2.1	25.692	25.5565	25.709	25.2176	25.6602	N/A	>Cre02.g075150.t1.2|{RPB2}-DNA-directed RNA polymerase II, 135 kDa polypeptide aka Cre02.g075150.t2.1|{RPB2}-DNA-directed
{RPS29}-Ribosomal protein S29, component of cytosolic 80S ribosome and 40S small subunit aka Cre08.g358556.t2.1	27.2791	27.3233	26.8501	27.2056	26.9172	27.1705	>Cre08.g358556.t1.1|{RPS29}-Ribosomal protein S29, component of cytosolic 80S ribosome and 40S small subunit aka Cre08.g358556.t2.1|{RPS29}-Ribosomal
{RSP19}-Beta tubulin 1 aka Cre12.g549550.t1.2;CON__ENSEMBL:ENSBTAP00000025008	33.7253	33.8077	33.7256	33.7243	33.9553	33.8605	>Cre12.g542250.t1.1|{RSP19}-Beta tubulin 1 aka Cre12.g549550.t1.2|{RSP19}-Beta
{SAT1}-Serine O-acetyltransferase aka Cre10.g466750.t1.1	N/A	N/A	N/A	N/A	22.782	N/A	>Cre10.g466750.t2.1|{SAT1}-Serine O-acetyltransferase aka Cre10.g466750.t1.1|{SAT1}-Serine
{SNE5}-dTDP-glucose 4,6-dehydratase aka Cre02.g083800.t2.1	29.547	28.8489	29.4408	28.8423	29.4272	28.7395	>Cre02.g083800.t1.2|{SNE5}-dTDP-glucose 4,6-dehydratase aka Cre02.g083800.t2.1|{SNE5}-dTDP-glucose
Alpha tubulin 1 aka Cre04.g216850.t1.2	33.467	33.8178	33.3515	33.6404	33.6039	33.9289	>Cre03.g190950.t1.2|Alpha tubulin 1 aka Cre04.g216850.t1.2|Alpha
Chloroplast DnaJ-like protein aka Cre12.g507650.t2.1	29.0789	29.5452	29.0491	29.2566	29.1939	29.3238	>Cre12.g507650.t1.2|Chloroplast DnaJ-like protein aka Cre12.g507650.t2.1|Chloroplast
Cre01.g000350.t1.1	24.6092	23.8685	N/A	N/A	23.7349	N/A	>Cre01.g000350.t1.1|{OXR1}
Cre01.g000900.t1.2	25.6477	25.6433	25.6846	25.6286	25.9017	25.7703	>Cre01.g000900.t1.2|Predicted DUF1350 domain containing protein
Cre01.g001750.t1.2	24.3836	24.2757	25.055	24.2831	24.6776	24.182	>Cre01.g001750.t1.2|{TIG1}-Chloroplast trigger factor
Cre01.g002300.t1.2	27.5671	27.2896	27.8638	27.8339	27.1827	27.4036	>Cre01.g002300.t1.2|{CYN4}-Peptidyl-prolyl cis-trans isomerase, cyclophilin-type
Cre01.g002400.t1.1	N/A	N/A	N/A	N/A	23.4646	N/A	>Cre01.g002400.t1.1|{TGL1}
Cre01.g004300.t1.2	28.4985	28.1916	28.6658	28.1504	28.3729	28.1613	>Cre01.g004300.t1.2|{ASNS}-Asparagine synthase
Cre01.g004450.t1.2	25.0248	25.7558	25.5392	25.5998	25.249	26.0118	>Cre01.g004450.t1.2|Membrane protein
Cre01.g004500.t1.2	30.5898	30.0724	30.5149	30.0624	30.5823	29.9263	>Cre01.g004500.t1.2|{LEU1L}-Isopropylmalate dehydratase, large subunit
Cre01.g005150.t1.1	26.1841	25.9785	26.8935	26.699	25.8653	26.1791	>Cre01.g005150.t1.1|{SGA1}-Serine glyoxylate aminotransferase
Cre01.g005850.t1.2	24.4183	N/A	25.7268	N/A	N/A	N/A	>Cre01.g005850.t1.2|{CBA2}-Cobalamin adenosyltransferase and Flagellar Associated Protein
Cre01.g008850.t1.1	24.483	23.6779	24.0613	23.4623	23.7099	23.7952	>Cre01.g008850.t1.1|{HLM2}
Cre01.g010000.t1.2	25.0362	25.2417	25.0749	24.8844	25.2321	24.9049	>Cre01.g010000.t1.2|{MAPK8}-Mitogen-Activated Protein Kinase
Cre01.g010900.t1.2	30.896	30.5117	31.5376	31.3584	30.4538	30.5514	>Cre01.g010900.t1.2|Glyceraldehyde-3-Phosphate Dehydrogenase
Cre01.g011000.t1.2	30.4634	30.6235	30.7485	30.8753	30.9045	30.7798	>Cre01.g011000.t1.2|Ribosomal protein L6, component of cytosolic 80S ribosome and 60S large subunit
Cre01.g011500.t1.2	27.1838	27.3569	26.7996	27.1514	26.9087	27.1378	>Cre01.g011500.t1.2|{RPN11}-26S proteasome regulatory subunit
Cre01.g012150.t1.2	29.698	29.4245	29.3969	29.3517	29.6724	29.1564	>Cre01.g012150.t1.2|Peptide methionine sulfoxide reductase
Cre01.g012600.t1.1	25.55	25.097	25.632	24.4544	25.3248	N/A	>Cre01.g012600.t1.1|{GPM2}-Phosphoglucomutase
Cre01.g013800.t1.1	N/A	N/A	N/A	22.5649	N/A	N/A	>Cre01.g013800.t1.1|{TCY1}
Cre01.g014350.t1.2	27.2473	25.8209	27.0953	26.1611	27.2716	25.7289	>Cre01.g014350.t1.2|Peroxiredoxin, type II
Cre01.g015000.t1.2	24.5449	24.8868	25.7458	25.2547	24.9212	25.2069	>Cre01.g015000.t1.2|{AGK1}-Acetylglutamate kinase
Cre01.g015250.t1.1	N/A	N/A	N/A	N/A	N/A	23.9153	>Cre01.g015250.t1.1|{POLD1}-DNA polymerase delta, catalytic subunit
Cre01.g015350.t1.1	28.2562	27.9828	28.1645	28.1611	28.5137	28.2589	>Cre01.g015350.t1.1|{POR1}-Light-dependent protochlorophyllide reductase
Cre01.g015950.t1.2	23.2404	N/A	23.362	N/A	23.4689	N/A	>Cre01.g015950.t1.2|Translation factor
Cre01.g016050.t1.2	28.6304	29.1136	28.6171	29.0235	28.7546	29.135	>Cre01.g016050.t1.2|{PRP8}-Splicing factor, component of the U5 snRNP and of the spliceosome
Cre01.g017300.t1.2	N/A	25.4434	N/A	26.1343	N/A	26.0757	>Cre01.g017300.t1.2|Plastid ribosomal protein S21
Cre01.g019250.t1.2	27.2137	26.9184	27.789	27.8073	27.0938	27.3075	>Cre01.g019250.t1.2|{SNE1}-Putative dTDP-glucose 4-6-dehydratase
Cre01.g020918.t1.1	27.4295	27.097	27.7738	27.2852	27.5108	27.1821	>Cre01.g020918.t1.1|{PREP1}
Cre01.g021600.t1.2	28.0304	28.143	27.9623	28.1701	28.238	28.2103	>Cre01.g021600.t1.2|{HEL1}
Cre01.g022250.t1.1	N/A	N/A	N/A	N/A	22.1715	N/A	>Cre01.g022250.t1.1|{MRPL3}-Mitochondrial ribosomal protein L3
Cre01.g023150.t1.2	26.2594	26.5463	26.0196	25.3834	26.2703	26.1828	>Cre01.g023150.t1.2|{MCM5}-Minichromosome maintenance protein
Cre01.g023350.t1.1	23.7781	N/A	24.2663	24.0395	N/A	N/A	>Cre01.g023350.t1.1|Oligoendopeptidase
Cre01.g025250.t1.1	25.8533	25.449	25.2431	25.6474	25.3768	25.1813	>Cre01.g025250.t1.1|{RFK2}-Riboflavin kinase
Cre01.g025450.t1.2	22.7409	N/A	23.4992	N/A	22.7382	N/A	>Cre01.g025450.t1.2|{FAP122}-Flagellar Associated Protein
Cre01.g026450.t1.2	25.4309	26.56	25.7997	26.3148	25.7656	26.465	>Cre01.g026450.t1.2|{SRS1}-Serine/arginine-rich pre-mRNA splicing factor
Cre01.g026550.t1.1	29.6622	29.9521	29.5858	29.8488	29.6827	29.8969	>Cre01.g026550.t1.1|{CCT7}-T-complex protein 1, eta subunit
Cre01.g026600.t1.2	24.8202	24.9758	24.9297	25.169	25.0568	25.1139	>Cre01.g026600.t1.2|{UBC11}
Cre01.g027000.t1.2	29.287	29.5314	29.2283	29.5866	29.3275	29.7339	>Cre01.g027000.t1.2|Ribosomal protein L11, component of cytosolic 80S ribosome and 60S large subunit
Cre01.g027800.t1.2	27.8279	28.0529	27.945	27.9215	28.0572	28.058	>Cre01.g027800.t1.2|{ATPvH}-Vacuolar ATP synthase subunit H
Cre01.g027950.t1.2	27.4418	27.7539	27.1869	27.6191	27.5475	27.7123	>Cre01.g027950.t1.2|{IFT72}-Intraflagellar transport protein 74/72
Cre01.g028200.t2.1;Cre01.g028200.t1.1	25.0026	25.0795	24.9398	24.8707	25.3223	24.7064	>Cre01.g028200.t2.1|{HEL6}-DEAD-box RNA helicase;>Cre01.g028200.t1.1|{HEL6}-DEAD-box RNA helicase
Cre01.g029300.t1.2	25.4366	24.6907	26.1042	25.7417	24.1404	N/A	>Cre01.g029300.t1.2|{TPI1}-Triose phosphate isomerase
Cre01.g029650.t1.1	26.5143	27.2388	27.0491	27.4395	27.1391	27.2296	>Cre01.g029650.t1.1|{VPS35}-Subunit of Retromer complex
Cre01.g029750.t1.1	26.9465	27.0829	26.7421	27.2817	27.0042	26.9426	>Cre01.g029750.t1.1|{FAK2}-ODA5-associated flagellar adenylate kinase
Cre01.g030200.t1.2	24.7267	25.7091	N/A	25.5715	N/A	25.7578	>Cre01.g030200.t1.2|{PPP3}-Phosphoprotein phosphatase 2C delta
Cre01.g030800.t1.2	24.4879	24.2043	24.6979	24.1721	24.4081	24.2028	>Cre01.g030800.t1.2|{CSN2}-COP9 signalosome subunit
Cre01.g032300.t1.2	29.3193	30.0946	29.6732	30.8154	30.0222	31.1099	>Cre01.g032300.t1.2|{GBP1}-G-strand telomere binding protein
Cre01.g032500.t1.2	N/A	N/A	N/A	N/A	N/A	23.8443	>Cre01.g032500.t1.2|DnaJ-like protein
Cre01.g032600.t1.1	26.8837	27.4999	26.7829	27.0842	27.0078	27.0737	>Cre01.g032600.t1.1|Hypothetical protein
Cre01.g032650.t2.1;Cre01.g032650.t1.2	26.3336	26.4224	26.9507	26.5534	26.2084	26.2142	>Cre01.g032650.t2.1|Transaldolase;>Cre01.g032650.t1.2|Transaldolase
Cre01.g033550.t1.2	26.9967	26.086	26.9273	26.1842	26.6438	25.9448	>Cre01.g033550.t1.2|Protein disulfide isomerase
Cre01.g034000.t1.2	29.0367	27.8377	29.1446	27.5772	29.0755	27.8388	>Cre01.g034000.t1.2|{IPB1}-Importin beta
Cre01.g034400.t1.1	28.4782	28.7001	28.6217	28.7903	28.4832	28.4161	>Cre01.g034400.t1.1|{PGL1}
Cre01.g035850.t1.2	24.7889	24.4432	25.5711	24.6196	24.7536	24.8101	>Cre01.g035850.t1.2|COP-II coat subunit
Cre01.g037800.t1.2	N/A	N/A	N/A	N/A	N/A	20.2466	>Cre01.g037800.t1.2|{TRX21}
Cre01.g037850.t1.1	25.6467	25.2866	25.404	25.9274	25.3132	N/A	>Cre01.g037850.t1.1|{BXP2}-Acetyl-CoA biotin carboxyl carrier
Cre01.g038250.t1.2	24.9394	25.0471	25.1209	25.1243	25.0982	24.8048	>Cre01.g038250.t1.2|{SDC1}-Serine decarboxylase
Cre01.g038400.t1.2	25.6979	25.4403	27.897	26.7542	24.6118	24.9577	>Cre01.g038400.t1.2|{CRT2}-Calreticulin 2, calcium-binding protein
Cre01.g038750.t1.2	N/A	N/A	N/A	22.4272	N/A	N/A	>Cre01.g038750.t1.2|Predicted protein
Cre01.g039200.t1.2	25.227	25.686	25.0935	25.4847	25.0913	25.5997	>Cre01.g039200.t1.2|{FAP9}-Intraflagellar transport protein 22
Cre01.g039300.t1.2	30.3058	30.4164	30.4081	30.784	30.4445	30.6304	>Cre01.g039300.t1.2|Polyadenylate-binding protein RB47
Cre01.g040000.t1.2	27.1441	28.2611	26.9556	27.8886	26.9952	27.7338	>Cre01.g040000.t1.2|Ribosomal protein L26, component of cytosolic 80S ribosome and 60S large subunit
Cre01.g041100.t1.1	22.4002	N/A	N/A	N/A	N/A	N/A	>Cre01.g041100.t1.1|{HLM3}
Cre01.g042750.t1.2	32.9366	32.4987	32.922	32.4757	32.9802	32.325	>Cre01.g042750.t1.2|Aconitate hydratase
Cre01.g042800.t1.2	24.9538	24.7837	24.1811	24.5977	24.6712	24.6631	>Cre01.g042800.t1.2|3,8-divinyl protochlorophyllide a 8-vinyl reductase
Cre01.g044700.t1.2	26.4579	26.0848	26.2241	25.2958	26.7436	25.7743	>Cre01.g044700.t1.2|{GST4}
Cre01.g044800.t1.2	31.4597	31.2363	31.5675	31.0848	31.4412	31.2653	>Cre01.g044800.t1.2|Pyruvate-formate lyase
Cre01.g045700.t1.1	N/A	N/A	22.47	N/A	22.4325	N/A	>Cre01.g045700.t1.1|{CAT2}-Catalase/peroxidase
Cre01.g047750.t1.2	30.0241	29.7565	30.1893	29.8021	30.2246	29.917	>Cre01.g047750.t1.2|{RPL18a}-Ribosomal protein L18a, component of cytosolic 80S ribosome and 60S large subunit
Cre01.g047800.t1.1	28.8464	28.4054	28.6424	28.1923	28.7665	27.9832	>Cre01.g047800.t1.1|Glutaredoxin, CGFS type
Cre01.g047950.t1.1	25.6085	25.1303	25.1157	24.0623	25.3547	25.3121	>Cre01.g047950.t1.1|{FAP156}-Intraflagellar transport protein 27
Cre01.g048150.t1.2	24.5772	N/A	N/A	N/A	24.4344	N/A	>Cre01.g048150.t1.2|Transcriptional co-activator/nuclease induced by high light
Cre01.g048950.t1.2	27.6141	28.0316	27.5738	28.2272	27.5419	28.0619	>Cre01.g048950.t1.2|{PYR5}-Uridine 5\- monophosphate synthase
Cre01.g049000.t1.2	21.7646	N/A	N/A	N/A	N/A	N/A	>Cre01.g049000.t1.2|{PTD1}-Pterin dehydratase
Cre01.g049132.t2.1	25.8589	25.2774	25.4316	24.9144	25.6658	24.9518	>Cre01.g049132.t2.1 | aka Cre01.g049132.t1.2
Cre01.g050100.t1.2	28.1493	26.9141	28.1367	27.1869	28.1166	26.8909	>Cre01.g050100.t1.2|{DPD1}-Diaminopimelate decarboxylase
Cre01.g050316.t1.1	25.9259	26.9961	N/A	24.463	N/A	25.4264	>Cre01.g050316.t1.1 | aka Cre01.g050316.t2.1
Cre01.g050850.t2.1;Cre01.g050850.t1.2	27.1247	27.0468	27.2028	26.9215	27.1132	27.2474	>Cre01.g050850.t2.1|{PKL1}-Protein Phosphatase 1 beta;>Cre01.g050850.t1.2|{PKL1}-Protein Phosphatase 1 beta
Cre01.g051000.t1.1	N/A	N/A	N/A	23.9056	24.1598	N/A	>Cre01.g051000.t1.1|{PRM}
Cre01.g052100.t1.2	26.3432	27.4195	26.0832	27.9272	26.4626	27.8798	>Cre01.g052100.t1.2|Plastid ribosomal protein L18
Cre01.g052300.t1.1	23.8192	N/A	24.4747	N/A	N/A	N/A	>Cre01.g052300.t1.1|E2F family transcription factor
Cre01.g053000.t1.2;Cre01.g053150.t2.1;Cre01.g053150.t1.2	27.1234	27.2167	27.0606	27.0218	27.3806	27.1533	>Cre01.g053000.t1.2|{GPD1}-Glycerol-3-phosphate dehydrogenase/dihydroxyacetone-3-phosphate reductase;>Cre01.g053150.t2.1|Glycerol-3-phosphate dehydrogenase/dihydroxyacetone-3-phosphate reductase;>Cre01.g053150.t1.2|Glyce
Cre01.g054150.t1.2	25.882	26.2307	25.7811	25.786	26.4754	26.7378	>Cre01.g054150.t1.2|{NTR4}-NADPH-dependent thioredoxin reductase
Cre01.g055420.t1.1	26.7484	26.7079	26.5276	26.6693	26.7353	26.8334	>Cre01.g055420.t1.1|Ser/Thr specific protein phosphatase 2A, regulatory subunit B
Cre01.g055453.t1.1	28.5021	28.5507	28.3909	28.6826	28.5833	28.586	>Cre01.g055453.t1.1|{ALS2}-Acetolactate synthase, small subunit
Cre01.g066552.t1.1	29.5864	29.9532	29.2089	29.9695	29.4338	30.0045	>Cre01.g066552.t1.1|Thioredoxin f1
Cre01.g066917.t1.1	N/A	N/A	24.9708	N/A	N/A	N/A	>Cre01.g066917.t1.1|{LHCBM1}-Chlorophyll a/b binding protein of LHCII
Cre01.g071662.t1.1	29.8587	29.7419	29.5367	29.6759	29.5133	29.567	>Cre01.g071662.t1.1|{ACS1}-Acetyl-CoA synthetase/ligase
Cre02.g073200.t1.2	26.7056	26.9	26.2896	26.8866	26.9054	27.0403	>Cre02.g073200.t1.2|{THD1}-Threonine deaminase
Cre02.g073750.t1.2	23.9131	24.413	23.7352	N/A	23.2605	24.0809	>Cre02.g073750.t1.2|{KLP1}-Kinesin motor protein, kinesin-9 (Kif9) family
Cre02.g074150.t2.1;Cre02.g074150.t1.1	23.749	N/A	23.1982	23.4599	23.3633	23.4793	>Cre02.g074150.t2.1|{COP5}-Chlamoypsin, light-gated proton channel rhodopsin;>Cre02.g074150.t1.1|{COP5}-Chlamoypsin, light-gated proton channel rhodopsin
Cre02.g075700.t1.2	27.6466	27.506	27.6322	27.4217	27.6553	27.5484	>Cre02.g075700.t1.2|Ribosomal protein L19, component of cytosolic 80S ribosome and 60S large subunit
Cre02.g075900.t1.1	25.9028	25.3709	25.6137	25.6661	25.9387	25.5365	>Cre02.g075900.t1.1|{STPK9}-Serine/threonine protein kinase
Cre02.g076250.t1.1	31.4364	31.5126	31.3649	31.456	31.4183	31.6054	>Cre02.g076250.t1.1|Chloroplast elongation factor G
Cre02.g076300.t1.1	24.3413	N/A	N/A	N/A	N/A	N/A	>Cre02.g076300.t1.1|{UPD2}-Uroporphyrinogen decarboxylase
Cre02.g076350.t1.2	31.0198	30.9216	31.0491	30.9115	31.0392	30.9424	>Cre02.g076350.t1.2|{ATPvB}-Vacuolar ATP synthase subunit B
Cre02.g076900.t1.1	27.6716	27.6403	27.5755	27.7102	27.723	27.7179	>Cre02.g076900.t1.1|{CGK2}-cGMP-dependent protein kinase
Cre02.g077100.t1.2	N/A	N/A	23.3313	N/A	N/A	N/A	>Cre02.g077100.t1.2|{GSH1}-Glutathione synthetase
Cre02.g077300.t1.2	29.0866	29.0391	28.9612	28.6696	29.3397	28.9257	>Cre02.g077300.t1.2|{NOP1}-Nucleolar protein, Component of C/D snoRNPs
Cre02.g077350.t1.2	N/A	N/A	23.2192	N/A	N/A	N/A	>Cre02.g077350.t1.2|{HDH1}-Histidinol dehydrogenase
Cre02.g077750.t1.2;Cre02.g077850.t1.2	N/A	N/A	21.5769	N/A	N/A	N/A	>Cre02.g077750.t1.2|Flagellar Associated Protein;>Cre02.g077850.t1.2|Flagellar Associated Protein
Cre02.g078050.t1.2	24.965	25.8234	25.1276	N/A	25.1813	N/A	>Cre02.g078050.t1.2|{CAM5}
Cre02.g078100.t1.1	24.6056	24.8826	24.5667	25.1819	24.9645	24.9077	>Cre02.g078100.t1.1|{EIF5Ba}-Eukaryotic initiation factor, eIF-5B
Cre02.g079300.t1.2	25.1597	24.6606	N/A	24.652	24.6821	24.9643	>Cre02.g079300.t1.2|{VPS4}-AAA-ATPase of VPS4/SKD1 family
Cre02.g079550.t1.2	29.2234	30.0624	28.9407	29.861	29.1221	30.039	>Cre02.g079550.t1.2|{ROC110}-Dynamin-related GTPase, involved in circadian rhythms
Cre02.g079600.t1.2	25.25	N/A	25.372	N/A	25.4805	N/A	>Cre02.g079600.t1.2|{TSF2}
Cre02.g079700.t1.2	26.2995	26.696	26.4739	26.5886	26.7206	26.4403	>Cre02.g079700.t1.2|{PYR2}-Aspartate carbamoyltransferase
Cre02.g080200.t1.2	30.7981	29.9768	31.1176	30.4894	30.498	29.9958	>Cre02.g080200.t1.2|Transketolase
Cre02.g080650.t1.2	29.4152	28.9696	29.1285	28.8874	29.2785	28.8034	>Cre02.g080650.t1.2|Endoplasmic reticulum associated heat shock protein 90B
Cre02.g080700.t1.2;Cre02.g080600.t1.2	28.9607	29.7929	29.0864	29.6481	28.9788	29.5863	>Cre02.g080700.t1.2|{BIP1}-Endoplasmic reticulum associated Hsp70 protein;>Cre02.g080600.t1.2|{BIP2}
Cre02.g080900.t1.2	26.9825	26.3396	26.8328	26.3298	26.9352	26.3169	>Cre02.g080900.t1.2|{PRX4}-Peroxiredoxin, type II
Cre02.g081050.t1.2	23.9137	N/A	24.1979	24.1398	N/A	24.0395	>Cre02.g081050.t1.2|Flagellar Associated Protein
Cre02.g082250.t1.1;Cre02.g082200.t1.1	25.239	25.434	25.0779	25.4593	24.9051	25.1143	>Cre02.g082250.t1.1|{HSK2};>Cre02.g082200.t1.1|{HSK1}-Homoserine kinase
Cre02.g082500.t1.1	24.8228	N/A	24.593	23.5523	24.9259	N/A	>Cre02.g082500.t1.1|Photosystem I reaction center subunit N, chloroplastic
Cre02.g082877.t1.1;Cre02.g082825.t1.1	24.9858	N/A	25.2563	25.0118	25.3297	24.7286	>Cre02.g082877.t1.1|{TSS1};>Cre02.g082825.t1.1|{TSS1}
Cre02.g083950.t1.1	30.1986	30.3392	30.0029	30.1622	30.1975	30.2969	>Cre02.g083950.t1.1|Plastid-specific ribosomal protein 3
Cre02.g085450.t1.2	26.1688	26.2205	26.674	26.5632	25.9506	26.1651	>Cre02.g085450.t1.2|{CPX1}-Coproporphyrinogen III oxidase
Cre02.g085900.t1.2	24.0585	N/A	24.0996	N/A	N/A	N/A	>Cre02.g085900.t1.2|{IPP1}
Cre02.g086700.t1.2	26.1042	26.7286	26.2482	26.835	26.3144	26.9516	>Cre02.g086700.t1.2|{COG7}-Component of oligomeric golgi complex
Cre02.g087600.t1.1	27.3982	27.4709	27.117	27.3167	27.508	27.6011	>Cre02.g087600.t1.1|{SRH2}
Cre02.g087700.t1.2	28.5121	27.8529	28.7352	28.1489	28.3991	27.9217	>Cre02.g087700.t1.2|Ascorbate peroxidase
Cre02.g087950.t1.2	30.0046	30.2089	29.9373	30.169	30.1636	30.3502	>Cre02.g087950.t1.2|{TSM1}
Cre02.g088200.t1.2	30.3673	30.2359	30.4704	30.4084	30.2811	30.1522	>Cre02.g088200.t1.2|Protein disulfide isomerase 1
Cre02.g088600.t1.2	29.6964	29.4569	29.7012	29.5652	29.8183	29.4514	>Cre02.g088600.t1.2|{ACLB1}-ATP citrate lyase, subunit B
Cre02.g088750.t1.2	26.0323	25.0011	26.2384	25.8094	26.5311	25.4941	>Cre02.g088750.t1.2|{ATR2}
Cre02.g088850.t1.2	24.8558	25.1063	25.2838	25.5267	24.5283	24.7828	>Cre02.g088850.t1.2|{RFS2}
Cre02.g088900.t1.2	29.8584	31.3624	29.9056	31.5495	29.9862	31.5261	>Cre02.g088900.t1.2|Plastid ribosomal protein L1
Cre02.g089100.t1.2	27.2249	27.4273	26.9283	27.8635	27.4274	27.4258	>Cre02.g089100.t1.2|{COPD1}-Delta subunit of COP-I complex
Cre02.g089950.t1.2	N/A	N/A	N/A	N/A	23.7354	N/A	>Cre02.g089950.t1.2|Intraflagellar transport protein 20
Cre02.g090850.t1.1	27.0031	27.3143	27.2798	27.3823	27.2643	27.1133	>Cre02.g090850.t1.1|ClpB chaperone, Hsp100 family
Cre02.g091050.t1.2	27.5291	27.6005	27.9941	28.0505	27.3172	27.6732	>Cre02.g091050.t1.2|{HEM2}-Delta-aminolevulinic acid dehydratase
Cre02.g091100.t1.2	31.0164	31.5541	31.3868	31.7134	31.2559	31.8778	>Cre02.g091100.t1.2|Ribosomal protein L15, component of cytosolic 80S ribosome and 60S large subunit
Cre02.g091150.t1.1	N/A	24.4488	N/A	24.993	N/A	24.7981	>Cre02.g091150.t1.1|COP-II coat subunit
Cre02.g091550.t1.2	24.0416	24.5034	24.3956	24.215	24.5924	24.1144	>Cre02.g091550.t1.2|{PBF2}
Cre02.g091700.t1.2	24.642	24.668	24.3838	24.4842	24.8616	25.1247	>Cre02.g091700.t1.2|Protofilament ribbon protein of flagellar microtubules
Cre02.g092500.t1.1	23.8362	24.1862	23.6906	24.035	23.788	24.118	>Cre02.g092500.t1.1|{UPF1}-UPF1-like RNA helicase, NMD protein
Cre02.g092900.t1.2	27.3513	27.2948	27.6241	27.4977	27.2093	27.3748	>Cre02.g092900.t1.2|{GUA1}-GMP synthetase
Cre02.g093750.t1.2	29.4086	29.0216	29.5108	28.8304	29.6334	28.7816	>Cre02.g093750.t1.2|{NRX2}-Nucleoredoxin 2
Cre02.g094100.t1.2	28.1646	27.8892	28.1032	27.7366	28.3186	27.6065	>Cre02.g094100.t1.2|{NRX1}-Nucleoredoxin 1
Cre02.g095074.t1.1	N/A	N/A	22.8214	N/A	N/A	N/A	>Cre02.g095074.t1.1|{VPS11}-Subunit of VPS-C complex
Cre02.g095092.t1.1	N/A	25.2822	25.2818	25.2261	24.6472	25.091	>Cre02.g095092.t1.1|{PSY1}-Phytoene synthase
Cre02.g095126.t1.1	28.2412	28.6038	28.3796	28.617	28.432	28.524	>Cre02.g095126.t1.1|{DPE2}-alpha-1,4-glucanotransferase
Cre02.g096150.t1.2	N/A	N/A	24.4799	N/A	N/A	N/A	>Cre02.g096150.t1.2|Mn superoxide dismutase
Cre02.g097400.t1.2	28.0372	28.5701	28.0974	28.2571	28.1587	28.4615	>Cre02.g097400.t1.2|{EIF5A}-Eukaryotic initiation factor, eIF-5A
Cre02.g097650.t1.2	27.8439	28.2256	27.9301	28.3772	27.9259	28.2243	>Cre02.g097650.t1.2|{RPN6}-26S proteasome regulatory subunit
Cre02.g097900.t1.2	26.4356	26.668	27.1279	27.0804	26.4366	26.7349	>Cre02.g097900.t1.2|{AST3}-Aspartate aminotransferase
Cre02.g098250.t1.2	28.2584	27.6756	28.0715	27.5897	28.3206	27.5066	>Cre02.g098250.t1.2|{PPO3}
Cre02.g098450.t1.2	29.823	29.8999	29.7666	29.9773	29.941	29.8729	>Cre02.g098450.t1.2|{EIF2G}-Putative eukaryotic translation initiation factor 2 subunit 3, eIF2 gamma subunit
Cre02.g099150.t1.2	22.7933	N/A	N/A	N/A	N/A	N/A	>Cre02.g099150.t1.2|{SNAPA1}-Alpha-SNAP, SNARE complex protein
Cre02.g099850.t1.1	27.8425	28.0605	27.9696	28.0641	27.5859	27.6575	>Cre02.g099850.t1.1|{PDC2}-Pyruvate dehydrogenase, E1 component, alpha subunit
Cre02.g101350.t1.2	30.1925	30.7914	30.142	30.6811	30.0917	30.8476	>Cre02.g101350.t1.2|{RPL10a}-Ribosomal protein L10a, component of cytosolic 80S ribosome and 60S large subunit
Cre02.g101400.t1.2	31.1868	32.1636	31.2218	32.0056	31.3065	32.0942	>Cre02.g101400.t1.2|{NSG15}-Clathrin Heavy Chain
Cre02.g101850.t1.2	24.7671	24.4507	24.408	23.6537	24.6764	23.4534	>Cre02.g101850.t1.2|{NAT11}
Cre02.g101950.t1.2	26.0441	26.7842	26.1608	26.4131	26.3083	26.4342	>Cre02.g101950.t1.2|{TRM2B}-tRNA (uracil-5)-methyltransferase
Cre02.g102250.t1.2	29.9523	29.5942	29.6925	29.4949	29.8692	29.7266	>Cre02.g102250.t1.2|Ribosomal protein S3, component of cytosolic 80S ribosome and 40S small subunit
Cre02.g102800.t1.2	24.2531	N/A	N/A	N/A	23.8997	N/A	>Cre02.g102800.t1.2|{RPB8}-DNA-directed RNA polymerase II, 16.5 kDa polypeptide
Cre02.g104900.t1.2	29.0308	28.805	29.1851	28.6759	29.287	29.2482	>Cre02.g104900.t1.2|Flagellar Associated Protein
Cre02.g105500.t1.2	25.3078	N/A	25.3172	N/A	25.3626	N/A	>Cre02.g105500.t1.2|{AOD1}-Acetylornithine deacetylase
Cre02.g105950.t1.2	22.8055	24.0838	24.7107	23.3393	N/A	N/A	>Cre02.g105950.t1.2|Flagellar Associated Protein
Cre02.g106600.t1.2	28.0366	28.4809	28.1689	28.5546	28.0961	28.5241	>Cre02.g106600.t1.2|Ribosomal protein S19, component of cytosolic 80S ribosome and 40S small subunit
Cre02.g106750.t1.2	N/A	N/A	N/A	N/A	N/A	21.717	>Cre02.g106750.t1.2|{MRPS9}-Mitochondrial ribosomal protein S9
Cre02.g106850.t1.2	24.9855	N/A	24.7688	24.3344	24.7632	N/A	>Cre02.g106850.t1.2|{TPR6}
Cre02.g107300.t1.2	24.541	24.5475	24.8268	23.6484	24.6521	N/A	>Cre02.g107300.t1.2|{DPS1}-Dihydrodipicolinate synthase
Cre02.g107450.t1.2	27.5353	27.5048	27.4512	27.5362	27.4209	27.4811	>Cre02.g107450.t1.2|{ATS2}-ATP-sulfurylase
Cre02.g107850.t1.2	20.9776	N/A	21.8705	N/A	21.0715	N/A	>Cre02.g107850.t1.2|{MOB1}-Cytokinesis-related protein
Cre02.g108850.t1.2	26.2967	26.1028	25.7921	26.2014	26.2175	25.6752	>Cre02.g108850.t1.2|Plastid ribosomal protein L17
Cre02.g111000.t1.2	24.8552	25.3983	N/A	25.0809	24.6016	25.1006	>Cre02.g111000.t1.2|Putative ER protein
Cre02.g113200.t1.1	29.5501	28.4686	29.6889	28.926	29.4959	28.535	>Cre02.g113200.t1.1|{NSG18}-Glutamine synthetase
Cre02.g113400.t1.2	23.1707	22.9576	23.6766	23.5057	23.7764	N/A	>Cre02.g113400.t1.2|{BUG21}
Cre02.g113850.t1.1	N/A	22.4146	N/A	N/A	N/A	N/A	>Cre02.g113850.t1.1|{HEM3}-Porphobilinogen deaminase
Cre02.g114250.t1.2	26.1627	26.6334	25.6777	26.501	26.0466	26.7412	>Cre02.g114250.t1.2|{MEN2}-Naphthoate synthase
Cre02.g114400.t1.2	N/A	N/A	24.6355	24.9993	N/A	24.3537	>Cre02.g114400.t1.2|{LIPA2}-Lipoic acid synthetase
Cre02.g114600.t1.2;PRDX1_HUMAN	32.2832	31.6909	32.1347	31.5766	32.3741	32.6558	>Cre02.g114600.t1.2|2-cys peroxiredoxin
Cre02.g115200.t1.2	28.3261	30.0654	28.3731	30.8425	28.5833	31.1828	>Cre02.g115200.t1.2|{RPL27a}-Ribosomal protein L27a, component of cytosolic 80S ribosome and 60S large subunit
Cre02.g117900.t1.1	N/A	N/A	22.7736	N/A	N/A	N/A	>Cre02.g117900.t1.1|{MTR4}-DEAD/DEAH box family ATP dependent helicase
Cre02.g118500.t1.1	29.7548	30.2685	29.9317	30.1628	29.9886	30.2012	>Cre02.g118500.t1.1|{COPB2}-Beta\ subunit of COP-I complex
Cre02.g118600.t1.2	27.8057	27.1559	27.694	26.9956	27.754	26.7917	>Cre02.g118600.t1.2|{FTSZ3}-Plastid division protein
Cre02.g118950.t1.2	N/A	N/A	N/A	24.5914	N/A	N/A	>Cre02.g118950.t1.2|Plastid ribosomal protein S17
Cre02.g119900.t1.2	23.9501	N/A	N/A	N/A	N/A	23.4806	>Cre02.g119900.t1.2|{PCP1}-Cysteine endopeptidase
Cre02.g120100.t1.2;Cre02.g120150.t1.2	32.4674	30.541	32.4169	31.0032	32.3725	30.5508	>Cre02.g120100.t1.2|Ribulose-1,5-bisphosphate carboxylase/oxygenase small subunit 1, chloroplast precursor;>Cre02.g120150.t1.2|Ribulose-1,5-bisphosphate carboxylase/oxygenase small subunit 2
Cre02.g141250.t1.2	25.2738	25.2079	25.0583	25.4318	25.3941	25.085	>Cre02.g141250.t1.2|{PPP10}
Cre02.g141350.t1.2	N/A	N/A	24.6107	N/A	24.0179	N/A	>Cre02.g141350.t1.2|{FAP84}-Flagellar Associated Protein
Cre02.g141400.t1.2	31.2223	30.5748	31.4404	30.709	31.2218	30.556	>Cre02.g141400.t1.2|{PCK1}-Phosphoenolpyruvate carboxykinase
Cre02.g141606.t1.1	25.3685	26.3635	24.862	24.5243	25.3553	26.2961	>Cre02.g141606.t1.1|{DHC9}-Flagellar inner arm dynein heavy chain, dynein c (monomeric)
Cre02.g142800.t1.2	28.1181	28.4865	28.0018	28.19	28.1689	28.0481	>Cre02.g142800.t1.2|{TRX13}-Thioredoxin-related protein
Cre02.g143000.t1.2	N/A	N/A	N/A	22.3835	N/A	N/A	>Cre02.g143000.t1.2|{GPA1}-Glycerol-3-phosphate acyltransferase
Cre02.g143050.t1.2	30.2647	31.2831	30.4013	31.426	30.6143	31.0977	>Cre02.g143050.t1.2|{RPP2}-Acidic ribosomal protein P2
Cre02.g143200.t1.1	27.731	27.5566	27.9152	27.6282	27.5382	27.4067	>Cre02.g143200.t1.1|{TSA1}
Cre02.g143250.t1.2	27.8237	28.1562	28.0941	28.3833	27.9735	28.3543	>Cre02.g143250.t1.2|Isocitrate dehydrogenase, NAD-dependent
Cre02.g143307.t1.1	26.9445	27.7901	26.9978	27.4188	27.179	27.4539	>Cre02.g143307.t1.1|{CLPC1}-ClpC chaperone, Hsp100 family
Cre02.g143667.t1.1	N/A	N/A	N/A	N/A	22.2789	N/A	>Cre02.g143667.t1.1|{PLP9}-Plastid lipid associated protein
Cre02.g144800.t1.1	N/A	N/A	23.3898	23.576	N/A	23.1976	>Cre02.g144800.t1.1|N-acetylglutamate synthase/acetylglutamate kinase
Cre02.g145050.t1.2	N/A	N/A	24.7556	N/A	23.5493	23.892	>Cre02.g145050.t1.2|{CMK1}-4-diphosphocytidyl-2-C-methyl-D-erythritol kinase, chloroplast precursor
Cre02.g146250.t1.2	28.1661	28.3424	28.2135	28.1647	28.3262	28.2057	>Cre02.g146250.t1.2|{CSD1}-Cysteine desulfurase
Cre02.g146600.t1.2	24.5616	N/A	N/A	N/A	23.5805	N/A	>Cre02.g146600.t1.2|{AP4M4}-Mu4-Adaptin
Cre02.g147850.t1.2	N/A	24.2342	N/A	N/A	N/A	N/A	>Cre02.g147850.t1.2|{HUV2}-ATP-dependent subunit of mitochondrial HslUV protease
Cre02.g147900.t4.1	29.4884	29.3288	29.5508	29.28	29.5519	29.4359	>Cre02.g147900.t4.1|Pyruvate kinase
Cre03.g144627.t1.1	27.769	27.5702	28.0486	28.0375	27.7114	27.6114	>Cre03.g144627.t1.1|{CGS1}-Cystathionine gamma-synthase
Cre03.g144667.t1.1	25.8902	25.8889	25.9364	25.8504	26.0114	26.0025	>Cre03.g144667.t1.1|{CLPS4}-ClpS-like protein
Cre03.g144807.t1.1	31.9281	31.9458	32.2095	31.9527	32.3326	31.9926	>Cre03.g144807.t1.1|{MAS1}-Malate synthase
Cre03.g144847.t1.1	28.7893	27.0099	28.6243	27.0755	29.0368	26.8048	>Cre03.g144847.t1.1|{PYK4}-Pyruvate kinase
Cre03.g145127.t1.1	29.409	30.1658	29.4856	30.0869	29.5598	30.1492	>Cre03.g145127.t1.1|{ODA11}-Flagellar outer arm dynein heavy chain alpha
Cre03.g145747.t1.1	29.2297	30.1014	29.0057	29.8563	29.1112	29.8051	>Cre03.g145747.t1.1|{SHK7}-Chorismate synthase
Cre03.g146167.t1.1	23.7513	N/A	24.0615	N/A	23.8187	N/A	>Cre03.g146167.t1.1|{TEF10a}-Predicted protein
Cre03.g146187.t1.1	26.6375	26.9052	27.2667	27.2006	26.6165	26.6094	>Cre03.g146187.t1.1|N-acetyl-gamma-glutamyl-phosphate reductase
Cre03.g146487.t1.1	27.2956	27.4868	27.3647	27.6241	27.3089	27.6338	>Cre03.g146487.t1.1|{XPO1}-Exportin 1 related protein
Cre03.g146527.t1.1	25.5772	26.2383	25.2969	25.8886	25.6958	25.7636	>Cre03.g146527.t1.1|{GSD1}-Glutamic-gamma-semialdehyde dehydrogenase
Cre03.g148950.t1.2	26.4506	25.2339	26.2816	N/A	26.1512	24.9655	>Cre03.g148950.t1.2|{PNT1}-Putative organellar polyribonucleotide phosphorylase/nucleotidyltransferase
Cre03.g149100.t1.2	28.4752	27.5841	28.6327	27.9113	28.4955	27.754	>Cre03.g149100.t1.2|Citrate synthase
Cre03.g149250.t1.2	26.3116	26.1625	25.9654	26.193	26.1238	26.4015	>Cre03.g149250.t1.2|{ICL2}
Cre03.g150300.t1.2	27.1354	26.4742	26.7121	26.3636	26.8624	26.0705	>Cre03.g150300.t1.2|{CAM8}
Cre03.g151000.t1.2	24.7599	25.107	24.3318	24.6352	24.6435	24.9675	>Cre03.g151000.t1.2|{DSP8}-Dual-specificity protein phosphatase
Cre03.g151100.t1.1	25.3069	24.3578	25.1907	24.4497	24.8772	N/A	>Cre03.g151100.t1.1|{SSA15}-Predicted protein
Cre03.g152900.t1.1	26.0353	25.0172	25.9978	25.0132	26.196	25.0313	>Cre03.g152900.t1.1|{MPA5}
Cre03.g154550.t1.1	24.8272	N/A	25.3006	24.4085	N/A	N/A	>Cre03.g154550.t1.1|{PCR1}-Pyrroline-5-carboxylate reductase
Cre03.g155200.t1.1	26.7117	24.0749	26.3902	23.9169	25.9502	23.6989	>Cre03.g155200.t1.1|{CHM1}-Chorismate mutase
Cre03.g155650.t1.2	27.8672	28.5898	27.5069	28.3368	27.6411	28.4677	>Cre03.g155650.t1.2|{CLC1}-Clathrin light chain
Cre03.g156750.t1.2	29.3243	29.6438	29.245	29.5824	29.3593	29.6619	>Cre03.g156750.t1.2|{CCT5}-T-complex protein 1, epsilon subunit
Cre03.g157300.t1.2	24.6909	N/A	24.6866	24.6674	24.6085	N/A	>Cre03.g157300.t1.2|{CAF1}-CCR4-associated factor
Cre03.g157800.t1.1	22.8881	N/A	23.1109	N/A	25.5836	26.9773	>Cre03.g157800.t1.1|{TRXL1}-Thioredoxin-like protein
Cre03.g158000.t1.2	31.0394	30.6177	30.8072	30.6746	31.0632	30.5547	>Cre03.g158000.t1.2|{GSA1}-Glutamate-1-semialdehyde aminotransferase
Cre03.g158050.t1.1	N/A	N/A	N/A	23.0436	N/A	N/A	>Cre03.g158050.t1.1|{PPP11}
Cre03.g158750.t1.1	25.9274	25.8232	25.9618	25.4625	25.6123	25.5928	>Cre03.g158750.t1.1|{HEL14}
Cre03.g158900.t1.2	30.0816	30.775	30.0166	30.6336	30.025	30.557	>Cre03.g158900.t1.2|Dihydrolipoamide acetyltransferase
Cre03.g159500.t2.1;Cre03.g159500.t1.2;Cre03.g159500.t5.1;Cre03.g159500.t4.1;Cre03.g159500.t3.1	25.702	25.6106	25.4416	25.5693	25.6862	25.6517	>Cre03.g159500.t2.1|{ODC1}-Ornithine decarboxylase 1;>Cre03.g159500.t1.2|{ODC1}-Ornithine decarboxylase 1;>Cre03.g159500.t5.1|{ODC1}-Ornithine decarboxylase 1
Cre03.g159650.t1.2	N/A	N/A	23.9526	N/A	N/A	N/A	>Cre03.g159650.t1.2|GTP binding protein
Cre03.g160500.t1.2	26.7801	26.6399	27.1808	26.8961	26.6465	26.6585	>Cre03.g160500.t1.2|{TSK1}
Cre03.g161400.t1.2	28.4473	28.6102	28.1725	28.3538	28.3829	28.4916	>Cre03.g161400.t1.2|{WSN2}-Tryptophan synthase beta subunit
Cre03.g161550.t1.2	23.5552	N/A	N/A	23.7799	23.6561	N/A	>Cre03.g161550.t1.2|Flagellar Associated Protein
Cre03.g162050.t1.1	N/A	N/A	22.9888	N/A	N/A	N/A	>Cre03.g162050.t1.1|{HDA4}
Cre03.g162550.t1.1	24.8521	24.3942	24.9048	24.7198	24.9573	N/A	>Cre03.g162550.t1.1|{MSN1}
Cre03.g163500.t1.2	N/A	23.5899	N/A	23.328	N/A	23.4125	>Cre03.g163500.t1.2|Predicted protein
Cre03.g164050.t2.1;Cre03.g164050.t1.1	N/A	N/A	N/A	22.6671	N/A	N/A	>Cre03.g164050.t2.1|{KIN15-1};>Cre03.g164050.t1.1|{KIN15-1}
Cre03.g165000.t1.2	27.5141	27.9192	27.3608	27.6	27.4947	27.7754	>Cre03.g165000.t1.2|{EFG10}-Translation elongation factor EFG/EF2, LepA-related
Cre03.g165700.t1.1	28.1562	27.3713	28.3462	27.3254	28.2893	27.3584	>Cre03.g165700.t1.1|{PDC3}-Pyruvate decarboxylase
Cre03.g166050.t1.2	28.3857	27.4173	28.3876	27.4804	28.3872	27.3186	>Cre03.g166050.t1.2|{SBD1}-Selenium binding protein
Cre03.g168450.t1.2	29.6113	30.1484	29.506	29.9261	29.6497	29.8744	>Cre03.g168450.t1.2|{CCT8}-T-complex protein 1, theta subunit
Cre03.g168700.t1.2	N/A	N/A	24.3151	N/A	N/A	N/A	>Cre03.g168700.t1.2|{PGP1}-Phosphoglycolate phosphatase/4-nitrophenylphosphatase
Cre03.g169400.t1.2	30.5305	30.2952	30.3268	30.2232	30.5035	30.2358	>Cre03.g169400.t1.2|{GAD1}-UDP-D-glucuronic acid decarboxylase
Cre03.g169850.t1.2	24.0992	23.8358	24.2545	24.1796	24.2223	23.8721	>Cre03.g169850.t1.2|{TSC1}
Cre03.g170750.t1.2	N/A	N/A	N/A	24.316	23.5638	N/A	>Cre03.g170750.t1.2|{RNP3}-Small nucleolar ribonucleoprotein U3 component
Cre03.g171950.t1.1	29.1637	29.2915	29.1918	29.3301	29.3315	29.2996	>Cre03.g171950.t1.1|{PPC2}-Phosphoenolpyruvate carboxylase
Cre03.g172000.t1.2	28.3125	28.1208	28.2087	28.0588	28.2427	27.9769	>Cre03.g172000.t1.2|{OAR1}
Cre03.g172550.t1.2	26.8872	23.258	27.4463	24.7022	27.2478	N/A	>Cre03.g172550.t1.2|{PRM1}-Protein-/Histone-arginine N-methyltransferase
Cre03.g172850.t1.2	26.5295	26.1127	26.6425	26.2726	26.7397	25.6907	>Cre03.g172850.t1.2|{OASTL3}-O-acetylserine (Thiol)-lyase/cysteine synthase
Cre03.g172950.t1.2	26.152	25.4183	26.3717	26.0144	26.5241	25.8128	>Cre03.g172950.t1.2|{CBF5}-Centromere/microtubule binding protein
Cre03.g173350.t2.1;Cre03.g173350.t1.2	25.2018	25.5277	25.5908	25.7293	25.3931	N/A	>Cre03.g173350.t2.1|{ANK22}-Predicted protein with ankrin repeats;>Cre03.g173350.t1.2|{ANK22}-Predicted protein with ankrin repeats
Cre03.g175400.t2.1;Cre03.g175400.t1.2	27.2702	27.0471	27.8053	27.4753	26.9329	26.9668	>Cre03.g175400.t2.1|Phosphoglucose isomerase;>Cre03.g175400.t1.2|Phosphoglucose isomerase
Cre03.g176250.t1.2	N/A	23.6575	N/A	N/A	N/A	N/A	>Cre03.g176250.t1.2|{ATPvD1}-Vacuolar ATP synthase subunit D
Cre03.g176550.t1.1	25.6863	N/A	25.6971	N/A	26.138	N/A	>Cre03.g176550.t1.1|{PRM5}
Cre03.g177200.t1.2	27.5784	26.5469	27.561	26.7056	27.4533	26.5495	>Cre03.g177200.t1.2|{CRB3}-RNA-binding protein C3, CELF family, subunit of CHLAMY1
Cre03.g178150.t1.1	28.1235	28.6112	28.3711	28.6074	28.0639	28.3581	>Cre03.g178150.t1.1|{RSP20}-Calmodulin, radial spoke protein
Cre03.g178350.t1.1	N/A	27.3866	N/A	26.7715	N/A	27.0133	>Cre03.g178350.t1.1|Flagellar Associated Protein similar to calmodulin
Cre03.g178650.t1.1	26.1812	26.7842	26.1811	26.4751	25.9773	26.5066	>Cre03.g178650.t1.1|Minichromosome maintenance protein
Cre03.g180650.t1.1	22.6763	N/A	N/A	22.755	N/A	N/A	>Cre03.g180650.t1.1|DegP-type protease
Cre03.g180750.t1.2	34.6181	34.2457	34.4496	34.0504	34.6273	34.1043	>Cre03.g180750.t1.2|{MEtH}-Cobalamin-independent methionine synthase
Cre03.g180800.t1.1	27.1289	27.2043	27.1814	27.0848	27.2973	27.2728	>Cre03.g180800.t1.1|{HDA16}
Cre03.g180850.t1.2	26.3957	26.5711	26.8126	26.2599	26.5494	26.545	>Cre03.g180850.t1.2|COP-II coat subunit
Cre03.g181150.t1.1	25.2433	25.7045	25.0744	25.7597	25.406	25.891	>Cre03.g181150.t1.1|{RSP22}-Dynein arm light chain 8, LC8
Cre03.g181300.t1.2	28.357	28.3617	28.2896	28.3825	28.318	28.4599	>Cre03.g181300.t1.2|{SHKG1}-5-enolpyruvylshikimate-3-phosphate synthase
Cre03.g182150.t1.2	25.6652	25.1543	25.8654	25.4304	25.8196	25.9087	>Cre03.g182150.t1.2|Predicted protein
Cre03.g182500.t1.2	23.5124	N/A	23.689	N/A	23.4634	N/A	>Cre03.g182500.t1.2|{SRP72}-Subunit of the Signal Recognition Particle
Cre03.g182551.t1.2	28.483	26.5634	29.8111	27.7087	27.3818	26.5835	>Cre03.g182551.t1.2|{PC6-2}-Pre-apoplastocyanin
Cre03.g182600.t1.1	26.24	26.2074	26.1149	26.2035	25.9709	26.1375	>Cre03.g182600.t1.1|Predicted protein
Cre03.g182950.t1.2	24.7677	24.8398	24.7939	24.8428	24.871	24.8672	>Cre03.g182950.t1.2|DEAH-box helicase, possibly nuclear pre-mRNA splicing factor
Cre03.g183200.t1.2	23.1606	23.9758	N/A	N/A	N/A	N/A	>Cre03.g183200.t1.2|{CPC1}-Protein associated with central pair microtubule complex
Cre03.g183850.t1.2	26.4554	26.8196	26.1509	26.3884	26.505	26.2262	>Cre03.g183850.t1.2|Apoferredoxin
Cre03.g184151.t1.1	26.2811	25.571	25.852	24.5492	26.2203	25.1848	>Cre03.g184151.t1.1|{NAT9}
Cre03.g184550.t1.2	26.7503	25.9453	26.466	26.1802	26.7465	26.2758	>Cre03.g184550.t1.2|Predicted protein
Cre03.g185200.t1.2	26.0723	25.235	25.658	25.5342	25.8724	25.1786	>Cre03.g185200.t1.2|{MPA6}-Metallophosphoesterase/metallo-dependent phosphatase
Cre03.g185250.t1.2	26.2442	26.7624	26.3121	26.6113	26.3256	26.5396	>Cre03.g185250.t1.2|Soluble starch synthase II
Cre03.g185500.t1.1	27.4828	27.6375	27.2843	27.6525	27.4512	27.4116	>Cre03.g185500.t1.1|Flagellar Associated Protein, acid phosphatase
Cre03.g185550.t1.2	29.6038	28.3802	29.908	28.9929	29.4042	28.2728	>Cre03.g185550.t1.2|{SBP1}-Sedoheptulose-1,7-bisphosphatase
Cre03.g187200.t1.2	25.7978	26.0426	25.4068	26.0946	25.6559	25.946	>Cre03.g187200.t1.2|{LC6}-Flagellar outer arm dynein light chain 6, LC6
Cre03.g187450.t1.2	25.1554	24.986	25.6898	25.4081	24.7069	24.5331	>Cre03.g187450.t1.2|{RPI1}-Ribose-5-phosphate isomerase
Cre03.g188200.t1.2	N/A	N/A	N/A	N/A	N/A	19.9	>Cre03.g188200.t1.2|{RPH2}-3\-5\ Exoribonuclease PH component of the Exosome
Cre03.g188250.t1.2	30.1726	29.7231	30.0061	29.8007	30.0855	29.7131	>Cre03.g188250.t1.2|{AGP4}-ADP-glucose pyrophosphorylase small subunit
Cre03.g188450.t1.2	N/A	N/A	23.5702	N/A	N/A	23.5424	>Cre03.g188450.t1.2|{PTX2}
Cre03.g189300.t1.1	N/A	N/A	24.4711	N/A	24.3357	N/A	>Cre03.g189300.t1.1|{PLP10}-Plastid lipid associated protein
Cre03.g189400.t1.2	29.3558	29.5406	29.1062	29.4618	29.3286	29.4799	>Cre03.g189400.t1.2|{TSS2}-Seryl-tRNA-Sec- synthetase
Cre03.g189800.t1.2	25.1357	25.5806	25.5363	25.0882	25.0084	25.3754	>Cre03.g189800.t1.2|{CYN38}-Peptidyl-prolyl cis-trans isomerase, cyclophilin-type
Cre03.g189950.t1.2	N/A	N/A	24.1643	N/A	N/A	N/A	>Cre03.g189950.t1.2|{HOP1}-HSP70-HSP90 organizing protein
Cre03.g190100.t1.1	28.1798	28.1608	28.2352	28.21	28.136	28.069	>Cre03.g190100.t1.1|{EIF3B}-Eukaryotic translation initiation factor 3, subunit B
Cre03.g190500.t1.2	24.5898	N/A	24.7809	24.5141	24.2599	N/A	>Cre03.g190500.t1.2|{GLH1}-Glycoside-hydrolase-like protein
Cre03.g190850.t1.2	23.7735	N/A	23.259	N/A	N/A	N/A	>Cre03.g190850.t1.2|{ECH1}-EnoylCoA hydratase/isomerase
Cre03.g191050.t1.2	29.5525	29.6581	29.5363	29.5741	29.608	29.5801	>Cre03.g191050.t1.2|{RAN1}-Ran-like small GTPase
Cre03.g191250.t1.2;Cre03.g191300.t1.2	N/A	N/A	22.231	N/A	N/A	N/A	>Cre03.g191250.t1.2|Low-CO2-inducible protein;>Cre03.g191300.t1.2|{LCI34}-Low-CO2-inducible protein
Cre03.g192000.t1.2	N/A	N/A	N/A	N/A	N/A	24.2738	>Cre03.g192000.t1.2|COP-II coat subunit, nucleoporin
Cre03.g192550.t1.1	N/A	N/A	N/A	24.3633	N/A	23.4238	>Cre03.g192550.t1.1|{RAD50}-DNA repair protein
Cre03.g193750.t1.1	27.6242	26.649	28.0339	26.775	27.4097	26.5731	>Cre03.g193750.t1.1|{GCST}-Glycine cleavage system, T protein
Cre03.g193800.t1.1	25.3806	24.967	26.2962	25.4988	25.3382	24.4437	>Cre03.g193800.t1.1|{TSN1}
Cre03.g193850.t1.2	25.4803	25.7463	26.1839	26.0783	25.7502	25.4697	>Cre03.g193850.t1.2|{SUCLG1}-Succinyl-CoA ligase alpha chain
Cre03.g194200.t1.2	27.5113	27.3894	27.7643	27.4409	27.5522	27.2852	>Cre03.g194200.t1.2|{PDH2}-Pyruvate dehydrogenase E1 beta subunit
Cre03.g194400.t1.2	27.6816	27.5301	27.6657	27.6863	27.6489	27.3838	>Cre03.g194400.t1.2|{EIF3I}-Eukaryotic translation initiation factor 3, subunit I
Cre03.g194850.t1.2	28.1678	27.8993	29.0283	28.3964	27.5082	27.7303	>Cre03.g194850.t1.2|{MDH1}-NAD-dependent malate dehydrogenase, chloroplastic
Cre03.g195450.t1.1	N/A	N/A	N/A	26.0352	N/A	N/A	>Cre03.g195450.t1.1|{POC11}-Centriole proteome protein
Cre03.g195650.t1.2	26.8845	26.2009	27.1549	27.4108	27.1271	26.9589	>Cre03.g195650.t1.2|Plastid ribosomal protein S10
Cre03.g197750.t1.2	23.4958	N/A	N/A	N/A	N/A	N/A	>Cre03.g197750.t1.2|Glutathione peroxidase
Cre03.g198950.t1.2	N/A	N/A	24.75	N/A	N/A	N/A	>Cre03.g198950.t1.2|Predicted protein
Cre03.g199000.t1.2	27.7349	27.7221	27.5401	27.9668	27.8645	27.9695	>Cre03.g199000.t1.2|{PHOT}-Phototropin
Cre03.g199647.t1.1	28.7278	28.6909	28.4451	28.9715	28.8177	28.9235	>Cre03.g199647.t1.1|{EIF4A}-Eukaryotic translation initiation factor 4A
Cre03.g199800.t1.1	N/A	N/A	N/A	21.7438	N/A	N/A	>Cre03.g199800.t1.1|Iron hydrogenase
Cre03.g199900.t1.2	26.3322	26.1133	26.1386	26.1306	26.2405	26.2141	>Cre03.g199900.t1.2|{EIF4E}-Eukaryotic translation initiation factor 4E
Cre03.g200250.t1.2	27.1775	26.9165	27.0537	27.0189	27.0435	26.7883	>Cre03.g200250.t1.2|{ICL3}
Cre03.g201400.t1.2	23.8029	N/A	N/A	N/A	23.8145	N/A	>Cre03.g201400.t1.2|{PP2C6}-Phosphoprotein phosphatase 2C
Cre03.g201900.t1.1	24.5021	25.6468	24.5882	25.7435	24.6434	25.6318	>Cre03.g201900.t1.1|Radial spoke protein 1
Cre03.g202950.t1.1	28.5041	30.7595	28.1601	30.7943	28.4365	30.9556	>Cre03.g202950.t1.1|{TRX14}
Cre03.g203450.t1.2	25.2567	25.0345	N/A	25.2232	25.1195	25.3686	>Cre03.g203450.t1.2|Ribosomal protein S21, component of cytosolic 80S ribosome and 40S small subunit
Cre03.g203750.t1.2	25.5331	25.6082	25.3026	24.9302	25.1892	25.3999	>Cre03.g203750.t1.2|{COG3}-Component of oligomeric golgi complex
Cre03.g203850.t1.2	29.6244	29.6175	29.8196	29.6455	29.5068	29.546	>Cre03.g203850.t1.2|{ATS1}-ATP-sulfurylase
Cre03.g204150.t1.2	26.3683	27.0323	26.1216	26.9429	26.4691	27.2162	>Cre03.g204150.t1.2|{FAP167}-Intraflagellar transport protein 80
Cre03.g204250.t1.2	31.6574	30.9482	31.9989	31.2801	31.3546	30.7766	>Cre03.g204250.t1.2|S-Adenosyl homocysteine hydrolase
Cre03.g204350.t1.2	26.5782	26.0964	26.8797	26.5383	26.4319	26.6362	>Cre03.g204350.t1.2|Inactive subunit of chloroplast ClpP complex
Cre03.g204601.t1.1	27.1078	26.4678	27.5641	27.0618	27.0396	26.5433	>Cre03.g204601.t1.1|{CPK3}
Cre03.g206600.t1.2	30.3935	29.6278	30.3685	29.8143	30.4053	29.5698	>Cre03.g206600.t1.2|{AAD1}-Acetohydroxyacid dehydratase
Cre03.g207700.t1.1	N/A	N/A	22.0285	N/A	N/A	N/A	>Cre03.g207700.t1.1|{PPS1}-Farnesyl pyrophosphate synthase
Cre03.g207713.t1.1	25.3289	25.9533	25.0996	26.011	25.2904	25.5755	>Cre03.g207713.t1.1|{ISA3}-Isoamylase, starch debranching enzyme
Cre03.g208100.t1.1	24.9935	24.278	24.7185	24.1777	24.7935	23.9935	>Cre03.g208100.t1.1|{RNB1}-3\-5\ exoribonuclease
Cre03.g211521.t1.1	23.171	22.9815	N/A	N/A	23.4103	N/A	>Cre03.g211521.t1.1|Flagellar Associated Protein
Cre04.g211600.t1.1	24.2877	24.0293	23.4798	24.2547	23.9474	24.0867	>Cre04.g211600.t1.1|{SNF1}
Cre04.g211800.t1.2	28.5422	28.4973	28.3853	28.404	28.4182	28.5109	>Cre04.g211800.t1.2|Ribosomal protein L23, component of cytosolic 80S ribosome and 60S large subunit
Cre04.g211900.t1.1	N/A	21.8368	N/A	N/A	N/A	N/A	>Cre04.g211900.t1.1|{ELG35}-Exostosin-like glycosyltransferase
Cre04.g214150.t1.1	29.845	29.3478	30.1642	29.733	30.0727	29.6068	>Cre04.g214150.t1.1|Thiazole biosynthetic enzyme; THI4 regulatory protein
Cre04.g214250.t2.1;Cre04.g214250.t1.1	24.4167	24.0919	N/A	23.9226	24.2531	N/A	>Cre04.g214250.t2.1|{AGO2}-Argonaute-like protein;>Cre04.g214250.t1.1|{AGO2}-Argonaute-like protein
Cre04.g214500.t1.1	28.5451	27.9908	28.7182	28.2464	28.467	28.0227	>Cre04.g214500.t1.1|Isocitrate dehydrogenase, NADP-dependent
Cre04.g214501.t1.1	24.6906	N/A	24.7993	25.2278	24.6004	24.5922	>Cre04.g214501.t1.1|{PNT2}
Cre04.g214503.t1.1	28.091	27.333	28.3612	28.1872	28.2888	27.8838	>Cre04.g214503.t1.1 | aka Cre04.g214503.t2.1
Cre04.g215150.t2.1;Cre04.g215150.t1.2	24.8107	24.5243	24.6465	N/A	24.3763	24.3491	>Cre04.g215150.t2.1|Soluble starch synthase I;>Cre04.g215150.t1.2|Soluble starch synthase I
Cre04.g215850.t1.2	28.6785	28.6457	28.5798	28.8506	28.7575	28.6552	>Cre04.g215850.t1.2|{IPA1}-Importin alpha
Cre04.g216600.t1.2;Cre13.g580050.t1.2 ;Cre10.g446400.t1.1	27.8121	28.264	27.7854	28.205	27.9946	28.288	>Cre04.g216600.t1.2|{RPT6}-26S proteasome regulatory subunit
Cre04.g217550.t1.1	30.1553	30.3494	30.1846	30.2136	30.2628	30.3491	>Cre04.g217550.t1.1|{EIF3C}-Eukaryotic translation initiation factor 3, subunit C
Cre04.g217914.t2.1;Cre04.g217914.t1.1	N/A	24.6676	N/A	25.4637	24.6931	24.847	>Cre04.g217914.t2.1|{FAP57}-Flagellar Associated Protein;>Cre04.g217914.t1.1|Flagellar Associated Protein
Cre04.g217921.t1.1	29.681	30.3035	29.9117	30.2857	29.9528	30.3546	>Cre04.g217921.t1.1|{COPB1}-Beta subunit of COP-I complex
Cre04.g217932.t1.1	N/A	N/A	N/A	N/A	N/A	26.0524	>Cre04.g217932.t1.1|{PRPL35}-Plastid ribosomal protein L35
Cre04.g218150.t1.2	27.5741	27.3614	27.502	27.2942	27.5871	27.1926	>Cre04.g218150.t1.2|{PPP18}
Cre04.g218250.t1.2	28.515	28.503	28.3878	28.6925	28.8921	28.4244	>Cre04.g218250.t1.2|{ARL3}-ARF-like GTPase
Cre04.g219250.t1.2	26.164	26.4661	26.0963	25.9677	26.2635	26.0626	>Cre04.g219250.t1.2|{BLD1}-Intraflagellar transport protein 52
Cre04.g222700.t1.2	31.0088	30.1849	31.0018	30.2725	31.0877	30.0962	>Cre04.g222700.t1.2|{ABC4}
Cre04.g222800.t1.2;Cre04.g223250.t1.1	28.839	28.635	28.718	28.4687	28.9059	28.3542	>Cre04.g222800.t1.2|Low-CO2 inducible protein
Cre04.g223850.t1.2	29.9531	29.9686	29.9383	30.1096	30.0368	30.2937	>Cre04.g223850.t1.2|{HEL23}-Cytoplasmic DExD/H-box RNA helicase
Cre04.g226450.t1.1	23.0631	N/A	N/A	23.8746	N/A	24.0551	>Cre04.g226450.t1.1|{PRP17}-Nuclear pre-mRNA splicing factor, component of the spliceosome
Cre04.g226850.t1.2	29.2991	29.2204	29.2266	29.6098	29.388	29.3687	>Cre04.g226850.t1.2|{ASP1}-Pepsin-type aspartyl protease
Cre04.g227350.t1.1	25.6463	25.9343	25.7915	25.5044	26.0089	25.7538	>Cre04.g227350.t1.1|{CCR4}-NOT-complex component
Cre04.g229300.t1.1	31.0128	30.818	30.8305	30.5453	30.9479	30.9148	>Cre04.g229300.t1.1|Rubisco activase
Cre04.g229700.t1.2	27.5642	26.4153	27.5689	26.4628	27.5501	26.3741	>Cre04.g229700.t1.2|{UGP1}-UDP-glucose pyrophosphorylase
Cre04.g231222.t2.1	29.8702	29.8892	30.098	29.8563	30.021	29.7915	>Cre04.g231222.t2.1|{CPN60A}-Chaperonin 60A
Cre04.g232104.t1.1;Cre06.g284200.t1.2	26.5144	25.9304	26.6657	26.4493	27.049	26.3874	>Cre04.g232104.t1.1|{LHCBM3}-Light-harvesting complex II chlorophyll a/b binding protein M3
Cre04.g232602.t1.1	24.8343	24.3764	25.204	N/A	25.2382	N/A	>Cre04.g232602.t1.1|{GRX4}-Glutaredoxin, CGFS type
Cre05.g232150.t1.2	24.2055	24.9494	24.6547	25.4914	N/A	25.3413	>Cre05.g232150.t1.2|{GDH2}-Glutamate dehydrogenase
Cre05.g232750.t1.2	26.3826	27.058	26.3254	27.036	26.6555	26.9436	>Cre05.g232750.t1.2|{CNK4}-NimA-related protein kinase
Cre05.g233050.t1.2	27.3307	26.5884	28.3361	26.4753	N/A	26.3699	>Cre05.g233050.t1.2|Flagellar Associated Protein
Cre05.g233800.t1.2	27.2078	26.7075	27.6613	27.0894	27.1151	26.6036	>Cre05.g233800.t1.2|{TSG1}
Cre05.g233900.t1.2	26.6661	26.5746	26.8138	26.9483	26.5629	26.838	>Cre05.g233900.t1.2|{APX4}
Cre05.g234639.t1.1	29.0251	29.2634	28.9385	29.2416	29.0632	29.3979	>Cre05.g234639.t1.1|{CCT4}-T-complex protein 1, delta subunit
Cre05.g234665.t1.1	24.736	N/A	25.1131	24.1017	25.2255	24.5382	>Cre05.g234665.t1.1|{AP4B4}-Beta4-Adaptin
Cre05.g234700.t1.1	28.1619	28.3656	27.9075	28.2411	28.12	28.2393	>Cre05.g234700.t1.1|Pyruvate kinase
Cre05.g235750.t1.2	N/A	N/A	N/A	N/A	N/A	22.4513	>Cre05.g235750.t1.2|{MSH6}-DNA mismatch repair protein, MutS homolog
Cre05.g237400.t1.2	27.3891	27.2703	27.1465	27.3059	27.4335	26.9935	>Cre05.g237400.t1.2|{DAE1}-Diaminopimelate epimerase
Cre05.g237450.t1.2	27.987	28.6085	28.0522	28.1143	28.2116	28.1782	>Cre05.g237450.t1.2|Plastid-specific ribosomal protein 1
Cre05.g240850.t1.2	30.5413	30.1258	30.3725	29.8549	30.5766	29.8029	>Cre05.g240850.t1.2|{THI8}-Hydroxymethylpyrimidine phosphate synthase
Cre05.g241300.t1.2	N/A	23.5036	23.7274	N/A	N/A	N/A	>Cre05.g241300.t1.2|{SMPF}-Small nuclear ribonucleoprotein SmF
Cre05.g241450.t1.2	26.1065	24.2932	25.9121	24.5656	25.9772	24.08	>Cre05.g241450.t1.2|{FTSY}-Chloroplast SRP Receptor
Cre05.g241637.t1.1	26.5216	26.3057	26.3231	26.256	26.6168	26.459	>Cre05.g241637.t1.1|Intraflagellar transport protein 46
Cre05.g241750.t1.2	N/A	24.7165	24.7128	24.7174	24.7349	24.9057	>Cre05.g241750.t1.2|Mitochondrial pyruvate dehydrogenase kinase
Cre05.g241850.t1.2	27.1315	26.7672	26.8147	26.9209	27.2395	27.028	>Cre05.g241850.t1.2|{ACLA1}-ATP citrate lyase, subunit A
Cre05.g242000.t1.2	27.856	28.372	27.7717	28.1562	27.9126	28.1774	>Cre05.g242000.t1.2|Magnesium chelatase subunit D
Cre05.g242300.t1.2	28.5001	27.7235	28.4788	27.8197	28.5693	27.6385	>Cre05.g242300.t1.2|{EIF3D}-Eukaryotic translation initiation factor 3, subunit D
Cre05.g242500.t1.2	25.0739	25.6776	25.2572	25.6379	25.229	25.8615	>Cre05.g242500.t1.2|Radial spoke protein 4
Cre05.g242550.t1.2	24.3667	25.6468	24.3719	25.0217	25.3292	25.4173	>Cre05.g242550.t1.2|Radial spoke protein 6
Cre05.g243050.t1.2	28.6944	30.1829	28.2682	29.8074	27.799	29.6557	>Cre05.g243050.t1.2|{TRX3}-Chloroplastic thioredoxin f2
Cre05.g244250.t1.2	24.6886	25.7447	25.0884	25.3342	25.2191	24.8561	>Cre05.g244250.t1.2|Flagellar inner arm dynein heavy chain, dynein a (monomeric)
Cre05.g245500.t2.1;Cre05.g245500.t1.1	N/A	N/A	24.1114	N/A	N/A	N/A	>Cre05.g245500.t2.1|{ANK24}-Flagellar Associated Protein with ankyrin repeats;>Cre05.g245500.t1.1|{ANK24}-Flagellar Associated Protein with ankyrin repeats
Cre05.g245550.t1.1	26.3257	26.2423	26.1753	26.5941	26.2758	26.3396	>Cre05.g245550.t1.1|{PIK1}-Phosphatidylinositol 4-kinase
Cre05.g245900.t1.2	24.6393	N/A	26.2856	24.7907	24.5662	23.9052	>Cre05.g245900.t1.2|{BCA2}-Branched-chain amino acid aminotransferase
Cre05.g245950.t1.1	30.9813	31.9025	30.8185	31.7233	30.9989	31.8916	>Cre05.g245950.t1.1|Dynamin-related GTPase
Cre05.g246800.t1.2	24.6341	24.8345	24.9437	24.6517	24.5138	N/A	>Cre05.g246800.t1.2|Tetrapyrrole-binding protein
Cre05.g247600.t1.2	N/A	N/A	N/A	21.7213	N/A	N/A	>Cre05.g247600.t1.2|{UBC2}-Ubiquitin-conjugating enzyme E2
Cre05.g248450.t1.2;Cre05.g248400.t1.2	33.8015	33.2745	33.4418	33.1018	33.8967	33.0193	>Cre05.g248450.t1.2|{CAH5}-Mitochondrial carbonic anhydrase;>Cre05.g248400.t1.2|{mtCA1}-Mitochondrial carbonic anhydrase, beta type
Cre05.g248500.t1.2	24.3352	24.8691	N/A	N/A	24.4919	24.6055	>Cre05.g248500.t1.2|Mitochondrial thioredoxin o
Cre06.g249250.t1.2	27.5393	N/A	27.612	27.2581	27.5942	27.048	>Cre06.g249250.t1.2|{RPL7ae}-Ribosomal protein L7Ae
Cre06.g249900.t1.2	N/A	N/A	22.6385	22.6888	22.8412	22.8514	>Cre06.g249900.t1.2|Flagellar Associated Protein
Cre06.g250100.t1.2	30.4858	31.0307	30.6686	31.046	30.4089	30.9372	>Cre06.g250100.t1.2|Heat shock protein 70B
Cre06.g250200.t1.2	33.32	32.4666	33.2413	32.3748	33.3735	32.3751	>Cre06.g250200.t1.2|{METM}-S-adenosylmethionine synthetase
Cre06.g250250.t1.2	28.4937	28.7774	28.4591	28.5119	28.5284	28.7576	>Cre06.g250250.t1.2|{ATPvC}-Vacuolar ATP synthase subunit C
Cre06.g250300.t1.2	29.2078	29.67	29.1707	29.6288	29.3689	29.7646	>Cre06.g250300.t1.2|{FLA24}-Cytoplasmic dynein 1b heavy chain (not an inner arm dynein)
Cre06.g250850.t1.1	N/A	24.8351	N/A	N/A	N/A	N/A	>Cre06.g250850.t1.1|{MSH1}-DNA mismatch repair protein, MutS homolog
Cre06.g251400.t1.2	24.9517	25.2281	25.1077	25.476	24.993	25.5714	>Cre06.g251400.t1.2|NADP-dependent malic enzyme
Cre06.g251450.t1.1	25.7463	25.7989	25.8592	25.5439	25.7281	25.3759	>Cre06.g251450.t1.1|Quinolinate synthetase A
Cre06.g251500.t1.2	26.1293	25.1661	26.4964	24.9231	25.96	N/A	>Cre06.g251500.t1.2|{SPS1}-Spermine synthase
Cre06.g251600.t1.2	25.8002	26.0203	25.5957	25.7974	25.7376	25.8122	>Cre06.g251600.t1.2|{EIF5Bb}-Eukaryotic translation initiation factor 5
Cre06.g251800.t1.2	25.0212	25.5482	N/A	25.2703	N/A	25.8611	>Cre06.g251800.t1.2|{RFC4}-DNA replication factor C complex subunit 4
Cre06.g252200.t1.2	24.4165	24.4564	24.1742	24.2476	24.7037	24.7275	>Cre06.g252200.t1.2|Translocon at the outer envelope membrane of chloroplasts, 75 kD
Cre06.g252300.t1.2	25.8426	25.5694	25.7121	25.3849	26.1189	25.6128	>Cre06.g252300.t1.2|Pyruvate dehydrogenase kinase
Cre06.g252550.t1.1	25.497	26.2535	25.8718	25.9669	25.9795	26.2156	>Cre06.g252550.t1.1|Dihydrolipoamide acetyltransferase
Cre06.g252650.t1.2	27.3748	26.6267	27.3861	26.2543	27.4344	26.0448	>Cre06.g252650.t1.2|{LEU1S}-Isopropylmalate dehydratase, small subunit
Cre06.g252700.t1.2	22.1466	N/A	22.6815	N/A	N/A	N/A	>Cre06.g252700.t1.2|{SPL2}-Splicing factor 3a, subunit 2
Cre06.g253350.t1.2	25.205	27.6581	25.7501	27.2206	25.0739	27.0953	>Cre06.g253350.t1.2|{GCSH}-Glycine cleavage system, H-protein
Cre06.g254150.t1.2	23.5054	23.9729	24.2312	N/A	N/A	24.0418	>Cre06.g254150.t1.2|{UTP1}-Nucleolar protein, component of the U3 processome
Cre06.g254400.t1.1	30.3839	29.9453	30.2064	29.919	30.3905	29.8283	>Cre06.g254400.t1.1|Fumarate hydratase
Cre06.g256300.t2.1;Cre06.g256300.t1.2	26.1838	26.8271	26.154	26.5871	26.1856	26.7856	>Cre06.g256300.t2.1|{PPP20};>Cre06.g256300.t1.2|{PPP20}
Cre06.g256450.t1.2	N/A	N/A	N/A	N/A	N/A	24.6331	>Cre06.g256450.t1.2|{C1a-34}-Flagellar Associated Protein
Cre06.g257000.t1.2	26.0146	26.5114	26.1552	26.3982	26.0464	25.9305	>Cre06.g257000.t1.2|{SBP1}-Sulfate binding protein, component of chloroplast transporter SulP
Cre06.g257150.t1.2	26.7491	27.1738	26.5848	26.9961	26.3949	27.5039	>Cre06.g257150.t1.2|{RPL37a}-Ribosomal protein L37a, component of cytosolic 80S ribosome and 60S large subunit
Cre06.g257500.t1.2	27.8942	27.8238	28.5934	28.56	27.3007	27.7735	>Cre06.g257500.t1.2|{FTT2}-14-3-3 protein
Cre06.g257601.t1.2	33.921	33.6227	33.739	33.0712	34.9311	36.7609	>Cre06.g257601.t1.2|2-cys peroxiredoxin, chloroplastic
Cre06.g257950.t1.2	N/A	N/A	23.615	N/A	N/A	N/A	>Cre06.g257950.t1.2|Aspartate aminotransferase
Cre06.g258700.t1.1	31.9416	32.1094	31.7627	32.0312	31.9622	32.2253	>Cre06.g258700.t1.1|{PYC1}-Pyruvate carboxylase
Cre06.g258800.t1.1	N/A	N/A	N/A	N/A	21.9591	N/A	>Cre06.g258800.t1.1|{GP2}-Hydroxyproline-rich glycoprotein component of the outer cell wall
Cre06.g258850.t1.2	24.9367	24.6822	25.1952	24.7997	25.2563	24.688	>Cre06.g258850.t1.2|{EZY7}
Cre06.g259150.t1.2	27.4486	26.9664	27.1147	27.308	27.4402	27.541	>Cre06.g259150.t1.2|Mitochondrial translation factor Tu
Cre06.g259600.t1.1	26.3366	26.7461	25.994	26.8687	26.4426	26.9176	>Cre06.g259600.t1.1|{VPS53}-Subunit of GARP complex
Cre06.g259800.t1.2	23.8237	24.2417	24.1021	24.3542	24.245	24.4517	>Cre06.g259800.t1.2|{CWC22}-Cwc22 pre-mRNA splicing factor
Cre06.g259850.t1.2	26.2318	N/A	26.1784	26.0283	25.9704	25.163	>Cre06.g259850.t1.2|Putative chloroplast ribosomal protein L29, imported to chloroplast, large ribosomal subunit; was MRPL29 (initially thought to be mitochondrial)
Cre06.g259900.t1.2	27.1902	26.9091	26.8934	27.036	27.1146	26.7385	>Cre06.g259900.t1.2|{ATPC}-Chloroplast ATP synthase gamma chain
Cre06.g260600.t1.2	N/A	N/A	N/A	N/A	N/A	20.8165	>Cre06.g260600.t1.2|{PPP22}
Cre06.g261150.t1.2	28.0906	27.2951	27.7937	26.7987	28.0471	27.005	>Cre06.g261150.t1.2|{BIOB}-Biotin synthase
Cre06.g261800.t1.2	28.699	29.4502	28.5247	29.2168	28.6371	29.1988	>Cre06.g261800.t1.2|{PRD1}-Prephenate dehydratase
Cre06.g262100.t1.1	24.4092	24.2692	24.3099	24.5276	24.3204	N/A	>Cre06.g262100.t1.1|{GSR1}-Glutathione reductase
Cre06.g262250.t1.2	25.7086	25.7904	25.6101	26.3414	25.4813	26.0484	>Cre06.g262250.t1.2|{AP1M1}-Mu1-Adaptin
Cre06.g262300.t1.2	N/A	25.6543	N/A	24.9913	N/A	24.8796	>Cre06.g262300.t1.2|Peptidyl-prolyl cis-trans isomerase, cyclophilin-type
Cre06.g262850.t1.2	27.1299	27.1796	26.9438	26.9255	27.0529	27.2654	>Cre06.g262850.t1.2|{RAB23}-Small Rab-related GTPase
Cre06.g262900.t1.2	24.5587	24.9551	24.6027	25.3602	24.4596	24.9661	>Cre06.g262900.t1.2|Phosphofructokinase
Cre06.g263450.t1.2;Cre12.g498600.t1.2;Cre06.g263450.t2.1	35.5358	35.1608	35.4425	34.9386	35.6154	34.9097	>Cre06.g263450.t1.2|{EEF1A3};>Cre12.g498600.t1.2|{EEF1A1}-Eukaryotic translation elongation factor 1 alpha;>Cre06.g263450.t2.1|{EEF1A3}
Cre06.g263800.t1.1	N/A	N/A	N/A	N/A	22.6379	N/A	>Cre06.g263800.t1.1|{SEE2}
Cre06.g264200.t1.2	24.6383	24.0065	24.3412	N/A	24.3568	N/A	>Cre06.g264200.t1.2|{SDH2}-Iron-sulfur subunit of mitochondrial succinate dehydrogenase
Cre06.g264300.t1.2	26.8912	28.3783	26.6826	28.3213	27.0116	28.1512	>Cre06.g264300.t1.2|Plastid ribosomal protein S15
Cre06.g264350.t1.2	27.059	25.5533	26.9911	25.4448	27.1848	24.9515	>Cre06.g264350.t1.2|Plastid ribosomal protein L13
Cre06.g264550.t1.2	N/A	N/A	N/A	N/A	23.199	N/A	>Cre06.g264550.t1.2|Predicted protein
Cre06.g265800.t1.2	28.6862	29.9586	28.5656	29.7244	28.8694	29.7843	>Cre06.g265800.t1.2|Plastid ribosomal protein L28
Cre06.g267100.t1.2	24.5801	24.0952	24.1618	N/A	24.7492	N/A	>Cre06.g267100.t1.2|{SRP68}-Subunit of the Signal Recognition Particle
Cre06.g268600.t1.2	27.5753	28.507	27.7902	28.3597	27.9006	28.0777	>Cre06.g268600.t1.2|{NAB1}-Nucleic acid binding protein
Cre06.g268750.t1.2	26.3864	26.2853	26.3643	26.6126	26.2982	26.697	>Cre06.g268750.t1.2|{MME}-Malate dehydrogenase, decarboxylating
Cre06.g268800.t1.2	28.0445	28.3754	27.8534	28.3822	27.9927	28.431	>Cre06.g268800.t1.2|{FLA17}-Intraflagellar transport protein 139
Cre06.g269450.t1.2	N/A	24.9958	N/A	N/A	N/A	N/A	>Cre06.g269450.t1.2|{EIF3G}-Eukaryotic translation initiation factor 3, subunit G
Cre06.g269950.t1.2	30.4199	31.1006	30.3412	31.0447	30.4753	31.0235	>Cre06.g269950.t1.2|{NSG14}-Protein involved in ubiquitin-dependent degradation of ER-bound substrates
Cre06.g270100.t1.1	27.5893	28.6344	27.5552	28.4793	27.7175	28.6309	>Cre06.g270100.t1.1|Starch Branching Enzyme
Cre06.g270650.t1.2	N/A	N/A	N/A	N/A	22.7121	N/A	>Cre06.g270650.t1.2|{MRPL43}-Putative mitochondrial ribosomal protein L43, imported to mitochondria
Cre06.g271200.t1.2	27.0051	26.1339	26.0079	25.4646	26.8012	26.0889	>Cre06.g271200.t1.2|{PNO1}
Cre06.g272050.t1.2	23.1757	N/A	25.1975	N/A	N/A	N/A	>Cre06.g272050.t1.2|{PGM1}-Phosphoglycerate mutase, 2,3-bisphosphoglycerate-independent
Cre06.g272650.t1.2	N/A	N/A	N/A	N/A	22.6501	N/A	>Cre06.g272650.t1.2|Light-harvesting protein of photosystem I
Cre06.g272800.t1.2	30.5345	30.66	30.7052	31.1683	30.73	31.1645	>Cre06.g272800.t1.2|Ribosomal protein S8, component of cytosolic 80S ribosome and 40S small subunit
Cre06.g272850.t1.2	28.4497	30.1079	28.4096	30.3124	28.5148	30.3796	>Cre06.g272850.t1.2|Plastid ribosomal protein L10
Cre06.g272900.t1.2	26.4852	25.9262	26.9109	26.4457	26.3877	25.7518	>Cre06.g272900.t1.2|{EZY10}
Cre06.g272950.t1.1	27.4647	27.0877	27.5491	26.7844	27.6421	27.0587	>Cre06.g272950.t1.1|Ribosomal protein S18, component of cytosolic 80S ribosome and 40S small subunit
Cre06.g273050.t1.2	N/A	N/A	N/A	N/A	N/A	23.6773	>Cre06.g273050.t1.2|Transcriptional regulator-like protein
Cre06.g273300.t1.2	28.9368	28.9651	29.0859	28.9205	29.0045	28.8643	>Cre06.g273300.t1.2|{TST1}
Cre06.g273600.t1.2	27.5968	28.2923	27.249	28.2255	27.4354	27.9694	>Cre06.g273600.t1.2|{RPS27a}-Ribosomal protein S27a, component of cytosolic 80S ribosome and 40S small subunit
Cre06.g273700.t1.2	28.4035	28.839	28.3066	28.9955	28.4391	28.6041	>Cre06.g273700.t1.2|{HCF136}
Cre06.g275650.t1.2	28.2827	28.72	28.2794	28.8167	28.5706	28.8434	>Cre06.g275650.t1.2|{RPN3}-26S proteasome regulatory subunit
Cre06.g277200.t1.2	27.6826	24.6152	27.1172	25.3176	27.6143	24.2087	>Cre06.g277200.t1.2|{BIOA}-Diaminopelargonic acid synthase
Cre06.g278097.t1.1	24.7243	N/A	24.3832	24.2373	24.6709	N/A	>Cre06.g278097.t1.1|{RAE1}-mRNA export protein
Cre06.g278098.t1.1	24.7169	25.4908	24.7484	25.446	25.2287	25.2185	>Cre06.g278098.t1.1|{MCC1}-Methylcrotonoyl-CoA carboxylase alpha subunit
Cre06.g278135.t1.1	27.8593	27.1939	28.0207	27.2184	28.1731	27.3641	>Cre06.g278135.t1.1|{RPL21}-Ribosomal protein L21, component of cytosolic 80S ribosome and 60S large subunit
Cre06.g278163.t1.1	23.0144	N/A	24.341	N/A	22.9046	N/A	>Cre06.g278163.t1.1|{ARG9}-Acetylornithine aminotransferase
Cre06.g278185.t1.1	31.4127	31.6273	31.308	31.5015	31.4962	31.5717	>Cre06.g278185.t1.1|{UGD2}-UDP-glucose dehydrogenase
Cre06.g278210.t1.1	28.8124	27.1764	28.8904	27.4373	28.6783	27.027	>Cre06.g278210.t1.1|{GPM1}-Phosphoglucomutase
Cre06.g278213.t1.1	N/A	N/A	N/A	N/A	22.7236	N/A	>Cre06.g278213.t1.1|{LHCA6}-Light-harvesting protein of photosystem I
Cre06.g278221.t1.1	28.2939	28.3768	28.4197	28.4324	28.4026	28.39	>Cre06.g278221.t1.1|{TPS1}-Trehalose-6-phosphate synthase/phosphatase
Cre06.g278222.t1.1	29.4637	28.5054	29.981	29.4639	29.3175	28.4987	>Cre06.g278222.t1.1|{RCK1}-Receptor of activated protein kinase C
Cre06.g278236.t1.1	26.1013	26.419	26.0179	26.2802	25.8439	26.2826	>Cre06.g278236.t1.1|Ubiquinone/menaquinone biosynthesis methyltransferase
Cre06.g278239.t2.1;Cre06.g278239.t1.1	25.6782	26.4953	25.5331	26.5517	25.9656	26.7305	>Cre06.g278239.t2.1|Serine/arginine-rich pre-mRNA splicing factor;>Cre06.g278239.t1.1|Serine/arginine-rich pre-mRNA splicing factor
Cre06.g278256.t1.1	27.5521	27.7742	27.7554	27.9147	27.713	27.8388	>Cre06.g278256.t1.1|{RPN8}-26S proteasome regulatory subunit
Cre06.g279150.t1.2	26.3022	26.3128	26.6796	26.543	25.9341	26.5752	>Cre06.g279150.t1.2|{TSD2}
Cre06.g279400.t1.2	24.6317	24.8357	25.568	24.0632	24.1989	24.3198	>Cre06.g279400.t1.2|{CPY}
Cre06.g279750.t1.2	25.6472	25.8406	25.2548	25.6817	25.7094	25.3515	>Cre06.g279750.t1.2|Methionine aminopeptidase
Cre06.g280050.t1.2	27.5823	27.6703	27.5862	27.6167	27.6847	27.5786	>Cre06.g280050.t1.2|{XRN1}-Single-stranded RNA 5\->3\ exonuclease
Cre06.g280650.t1.2	N/A	24.9663	N/A	N/A	N/A	24.1996	>Cre06.g280650.t1.2|Predicted protein
Cre06.g280950.t1.2	28.4234	28.1064	28.4845	28.1255	28.4142	28.0366	>Cre06.g280950.t1.2|Pyruvate kinase
Cre06.g281050.t1.2	25.0266	24.4838	24.9943	24.0796	25.0358	24.1785	>Cre06.g281050.t1.2|{VPS5A}-Subunit of Retromer complex
Cre06.g281350.t1.2	24.0305	25.7598	25.0824	24.5893	25.4531	25.4391	>Cre06.g281350.t1.2|{LON1}-Mitochondrial LON protease
Cre06.g282000.t2.1;Cre06.g282000.t1.1	29.8206	29.7836	29.7277	29.7636	29.908	29.8166	>Cre06.g282000.t2.1|{SSS3}-Soluble starch synthase III;>Cre06.g282000.t1.1|{SSS3}-Soluble starch synthase III
Cre06.g282500.t1.2	28.3361	29.0423	28.1924	28.979	28.1695	28.7728	>Cre06.g282500.t1.2|{RPL23a}-Ribosomal protein L23a, component of cytosolic 80S ribosome and 60S large subunit
Cre06.g282800.t1.2	31.2855	30.4168	31.6897	30.7269	31.0849	30.3388	>Cre06.g282800.t1.2|Isocitrate lyase
Cre06.g283400.t1.2	24.2777	N/A	N/A	N/A	N/A	N/A	>Cre06.g283400.t1.2|{SPH2}
Cre06.g284500.t1.2	22.1863	N/A	N/A	N/A	N/A	N/A	>Cre06.g284500.t1.2|{RPH1}-3\-5\ Exoribonuclease PH component of the Exosome
Cre06.g284650.t1.2	24.5598	24.8149	N/A	24.5565	N/A	24.7455	>Cre06.g284650.t1.2|{MKP6}-Dual-specificity protein phosphatase
Cre06.g284750.t1.2	29.6268	29.8537	29.6665	29.837	29.8249	29.8727	>Cre06.g284750.t1.2|{EFG3}-Elongation factor-like protein
Cre06.g284900.t2.1;Cre06.g284900.t1.2	26.1594	26.7257	26.2621	26.2739	25.9904	26.1498	>Cre06.g284900.t2.1|{CYN6}-Peptidyl-prolyl cis-trans isomerase, cyclophilin-type;>Cre06.g284900.t1.2|{CYN6}-Peptidyl-prolyl cis-trans isomerase, cyclophilin-type
Cre06.g285250.t1.2;Cre06.g283950.t1.2;Cre06.g284250.t1.2	28.2097	27.8128	28.4466	27.5669	28.2671	27.6704	>Cre06.g285250.t1.2|Chloropyll a/b binding protein of LHCII type I, chloroplast precursor;>Cre06.g283950.t1.2|Chlorophyll a/b binding protein of LHCII;>Cre06.g284250.t1.2|Chlorophyll a/b binding protein of LHCII
Cre06.g287250.t1.2	24.958	25.0237	24.6325	24.9833	24.974	25.0223	>Cre06.g287250.t1.2|{COG4}-Component of oligomeric golgi complex
Cre06.g288700.t1.2	27.5667	28.1442	27.4281	27.9213	27.6215	27.9567	>Cre06.g288700.t1.2|{GYD1}-Glycolate dehydrogenase
Cre06.g288750.t1.2	N/A	N/A	N/A	23.1671	N/A	N/A	>Cre06.g288750.t1.2|{CBP20}-Nuclear RNA cap-binding protein
Cre06.g289550.t1.2	28.174	28.6934	28.5679	28.7452	28.5926	28.7712	>Cre06.g289550.t1.2|Ribosomal protein L32, component of cytosolic 80S ribosome and 60S large subunit
Cre06.g289850.t1.1	25.9756	26.7627	26.1955	26.7011	26.1719	26.8316	>Cre06.g289850.t1.1|Starch Branching Enzyme
Cre06.g289950.t1.1	23.2757	N/A	N/A	N/A	N/A	N/A	>Cre06.g289950.t1.1|{HEN2}-DEAD/DEAH box helicase
Cre06.g290150.t1.1	21.6237	N/A	22.0169	N/A	22.114	N/A	>Cre06.g290150.t1.1|{CGL65}-Predicted protein
Cre06.g290950.t1.2	29.7645	30.062	29.7606	29.7688	29.971	29.9982	>Cre06.g290950.t1.2|{RPS5}-Ribosomal protein S5, component of cytosolic 80S ribosome and 40S small subunit
Cre06.g291400.t1.1	N/A	24.0893	N/A	N/A	N/A	N/A	>Cre06.g291400.t1.1|{GAK2}
Cre06.g291700.t1.2	24.8848	26.2607	24.8177	26.1833	25.0052	25.9711	>Cre06.g291700.t1.2|Radial spoke protein 3
Cre06.g292550.t1.2	29.3557	29.0435	29.2447	28.8998	29.4616	29.0014	>Cre06.g292550.t1.2|{PPP25}-Serine/threonine protein phosphatase, metallo-dependent phosphatase
Cre06.g293000.t1.1	N/A	N/A	N/A	N/A	N/A	21.9344	>Cre06.g293000.t1.1|{PRI2}-Probable large subunit of DNA primase.
Cre06.g293150.t1.2	N/A	N/A	24.0318	N/A	N/A	N/A	>Cre06.g293150.t1.2|{PGM12}
Cre06.g293950.t1.2	29.7835	30.1814	29.8715	30.1995	29.6637	30.1365	>Cre06.g293950.t1.2|{SHMT2}-Serine hydroxymethyltransferase 2
Cre06.g294650.t1.2	26.4798	26.4171	27.2306	26.8744	25.9199	26.0131	>Cre06.g294650.t1.2|{AGT1}-Alanine-glyoxylate transaminase
Cre06.g295450.t1.2	24.9058	N/A	25.9592	25.213	25.0605	24.0417	>Cre06.g295450.t1.2|{HPR1}-Hydroxypyruvate reductase
Cre06.g295700.t1.1	N/A	N/A	N/A	N/A	22.9129	N/A	>Cre06.g295700.t1.1|Minichromosome maintenance protein
Cre06.g296600.t1.2	22.3419	N/A	N/A	N/A	N/A	N/A	>Cre06.g296600.t1.2|{RFS1}-Riboflavin synthase
Cre06.g297750.t1.2	24.8177	24.756	24.7736	24.6057	24.6263	24.4156	>Cre06.g297750.t1.2|{SPL3}-SF3A3 splicing factor 3a, subunit 3
Cre06.g298100.t1.2	25.3607	N/A	25.0278	N/A	25.3885	N/A	>Cre06.g298100.t1.2|{SUI1A}-Translation initiation protein
Cre06.g298300.t1.1	N/A	N/A	N/A	N/A	N/A	24.2005	>Cre06.g298300.t1.1|{PPR2}-Pentatrichopeptide repeat protein, stabilizes rbcL mRNA
Cre06.g298350.t1.2	26.5178	26.8147	26.7162	26.7321	26.5469	26.6196	>Cre06.g298350.t1.2|Flagellar Associated Protein
Cre06.g298650.t1.2	31.6109	31.6772	31.2977	31.5242	31.4517	31.6113	>Cre06.g298650.t1.2|{HEL30}
Cre06.g299000.t1.2	26.7172	26.6081	26.3138	26.602	26.7557	26.9031	>Cre06.g299000.t1.2|Plastid ribosomal protein L21
Cre06.g299300.t1.2	24.7018	24.6336	24.3262	24.618	N/A	N/A	>Cre06.g299300.t1.2|{TUG1}-Gamma tubulin
Cre06.g299650.t1.2	25.3674	26.0199	25.6389	25.817	25.4904	26.2069	>Cre06.g299650.t1.2|Inactive subunit of chloroplast ClpP complex
Cre06.g300800.t1.2	26.5663	27.1089	26.4258	27.2321	26.5647	27.15	>Cre06.g300800.t1.2|Plastid ribosomal protein L27
Cre06.g302800.t1.2	24.3309	24.1434	N/A	24.2208	N/A	24.4019	>Cre06.g302800.t1.2|{STK}
Cre06.g304500.t1.2	N/A	N/A	23.8613	24.1158	23.5123	23.5499	>Cre06.g304500.t1.2|{ZYS4}-Zygote-specific protein
Cre06.g306300.t1.2	28.5721	28.3244	28.6341	28.2855	28.397	28.1398	>Cre06.g306300.t1.2|{CHLI1}-Magnesium chelatase subunit I
Cre06.g306601.t1.1	28.0002	27.4165	27.9576	27.7259	27.9901	27.6011	>Cre06.g306601.t1.1|{ANS1}
Cre06.g306850.t1.2	25.8337	26.3043	25.4006	26.3068	25.7942	25.7431	>Cre06.g306850.t1.2|{HEL31}
Cre06.g307450.t1.2	25.0051	24.9458	24.782	24.7275	24.6649	25.0227	>Cre06.g307450.t1.2|{SPL1}-SF3A1 splicing factor 3a, subunit 1
Cre06.g307500.t1.1	32.098	32.1256	31.9455	32.0769	32.0021	31.9715	>Cre06.g307500.t1.1|Low-CO2 inducible protein
Cre06.g308250.t1.2	30.1295	30.1925	30.1194	29.991	30.3109	30.6279	>Cre06.g308250.t1.2|Ribosomal protein S4, component of cytosolic 80S ribosome and 40S small subunit
Cre06.g308350.t1.2	27.8561	27.7255	27.8046	27.6194	27.7966	27.6596	>Cre06.g308350.t1.2|{PPP26}-Serine/threonine protein phosphatase 6 homolog, metallophosphoesterase
Cre06.g308500.t1.2	29.911	30.0961	29.7182	29.9638	29.8479	29.969	>Cre06.g308500.t1.2|{CMPS1}-Carbamoyl phosphate synthase, small subunit
Cre06.g308850.t1.2	24.281	24.2603	24.8692	24.324	N/A	N/A	>Cre06.g308850.t1.2|{EIF3X}
Cre06.g309050.t1.2	24.7111	N/A	N/A	N/A	N/A	N/A	>Cre06.g309050.t1.2|{NOT2}-Negative regulator of transcription
Cre06.g309100.t1.2	29.6457	29.8981	29.7105	30.0654	29.648	30.049	>Cre06.g309100.t1.2|{CPN60C}-Chaperonin 60C
Cre06.g310000.t1.2	25.1821	24.8496	24.9284	24.5293	25.187	N/A	>Cre06.g310000.t1.2|{AP4E1}-Epsilon4-Adaptin
Cre06.g310700.t2.1;Cre06.g310700.t1.2	26.1873	28.6546	26.066	28.5911	26.3332	28.1081	>Cre06.g310700.t2.1|{RPL36a}-Ribosomal protein L36a, component of cytosolic 80S ribosome and 60S large subunit;>Cre06.g310700.t1.2|{RPL36a}-Ribosomal protein L36a, component of cytosolic 80S ribosome and 60S large subunit
Cre06.g310750.t1.2	29.5327	29.6939	29.6125	29.6267	29.664	29.7969	>Cre06.g310750.t1.2|{COPG1}-Gamma subunit of COP-I complex
Cre06.g311850.t1.1	N/A	N/A	N/A	N/A	21.8527	N/A	>Cre06.g311850.t1.1|{HAD1}-Halo-acid dehalogenase-like hydrolase
Cre07.g313700.t1.1	26.0376	26.2084	26.0246	26.0036	26.2761	26.3708	>Cre07.g313700.t1.1|{TSE2}-Glutamyl/glutaminyl-tRNA synthetase
Cre07.g314150.t1.2	27.0487	27.3279	27.1056	27.2808	27.1856	27.3504	>Cre07.g314150.t1.2|{ZDS}-Zeta-carotene desaturase
Cre07.g314650.t1.2	24.1256	N/A	N/A	24.1551	N/A	N/A	>Cre07.g314650.t1.2|{RECA}-Chloroplast RecA recombination protein
Cre07.g314900.t1.1	25.3845	25.2646	25.4227	25.4971	25.282	25.3466	>Cre07.g314900.t1.1|{HEL34}
Cre07.g315400.t1.1	N/A	N/A	22.5945	N/A	22.8686	N/A	>Cre07.g315400.t1.1|{NOL1}-Simlar to nitric oxide associated protein protein of CSG family
Cre07.g316850.t1.2	27.248	27.385	26.578	26.8561	26.823	27.1503	>Cre07.g316850.t1.2|Minichromosome maintenance protein
Cre07.g319300.t1.1	26.8662	25.4416	26.6907	25.8906	26.6206	25.6778	>Cre07.g319300.t1.1|Alpha-glucan water dikinase
Cre07.g320150.t1.2	26.9568	27.4859	27.0696	27.2285	27.2109	27.2995	>Cre07.g320150.t1.2|{ERJ1}-DnaJ-like protein, ER-targeted
Cre07.g321400.t1.1	27.0398	26.4197	27.0313	26.4878	27.1603	26.2243	>Cre07.g321400.t1.1|Flagellar Associated Protein
Cre07.g322000.t1.2	26.5022	25.887	26.3849	26.1693	26.2184	25.8889	>Cre07.g322000.t1.2|{NIFS2}-Cysteine desulfurase
Cre07.g324050.t1.2	N/A	N/A	N/A	N/A	N/A	23.4307	>Cre07.g324050.t1.2|{CUL1}-Ubiquitin ligase SCF complex subunit Cullin
Cre07.g324550.t1.1	24.9502	N/A	25.0966	25.3477	N/A	25.0849	>Cre07.g324550.t1.1|{LDH1}
Cre07.g324600.t1.2	27.0782	27.4755	27.0458	27.2193	27.398	27.2814	>Cre07.g324600.t1.2|{AP2S2}-Sigma2-Adaptin
Cre07.g325400.t1.2	29.2802	28.3878	29.2417	28.6022	29.3511	28.6557	>Cre07.g325400.t1.2|{LEU3}-3-Isopropylmalate dehydrogenase, splicing variant a; 3-Isopropylmalate dehydrogenase, splicing variant b
Cre07.g325500.t1.1	29.5341	29.7062	29.4601	29.7311	29.6429	29.6995	>Cre07.g325500.t1.1|{MCH1}-Magnesium chelatase subunit H
Cre07.g325600.t1.1	24.1738	N/A	23.2349	N/A	N/A	N/A	>Cre07.g325600.t1.1|Glutaredoxin, CGFS type
Cre07.g325723.t1.1	23.8978	N/A	N/A	23.4389	24.3244	23.941	>Cre07.g325723.t1.1|{ADK1}-Adenylate kinase
Cre07.g325746.t1.1	26.0137	26.812	26.2657	27.0901	26.6246	26.936	>Cre07.g325746.t1.1|{RPL38}-Ribosomal protein L38, component of cytosolic 80S ribosome and 60S large subunit
Cre07.g326800.t1.1	N/A	N/A	20.907	N/A	N/A	N/A	>Cre07.g326800.t1.1|{PPP29}
Cre07.g327400.t1.1	23.8031	N/A	23.5622	N/A	23.9062	N/A	>Cre07.g327400.t1.1|NADH:ubiquinone oxidoreductase ND9 subunit
Cre07.g328550.t1.1	N/A	N/A	N/A	23.8413	N/A	N/A	>Cre07.g328550.t1.1|{VPS18}-Subunit of the VPS-C complex
Cre07.g328900.t1.2	26.9835	27.6907	27.067	27.7647	26.8193	27.66	>Cre07.g328900.t1.2|{CDPK9}
Cre07.g329700.t1.2	27.0542	27.6526	27.1443	27.4341	27.3639	27.7801	>Cre07.g329700.t1.2|{RPT2}-26S proteasome regulatory subunit
Cre07.g330200.t1.2	25.4296	25.8928	25.3171	26.2703	25.9459	26.4597	>Cre07.g330200.t1.2|Radial spoke protein 9
Cre07.g331500.t1.1	26.3819	26.7477	26.7487	27.0587	26.7681	26.7899	>Cre07.g331500.t1.1|Inactive subunit of chloroplast ClpP complex
Cre07.g331550.t1.2	27.5936	27.6065	28.2278	27.8728	27.3695	27.5758	>Cre07.g331550.t1.2|{PST1}-Phosphoserine aminotransferase
Cre07.g331900.t1.2	28.2879	27.8573	28.2995	27.8092	28.4921	28.4127	>Cre07.g331900.t1.2|Ribosomal protein S13, component of cytosolic 80S ribosome and 40S small subunit
Cre07.g332300.t1.2	28.0966	28.3738	28.19	28.3824	28.298	28.4231	>Cre07.g332300.t1.2|{GWD2}-R1 Protein, alpha-glucan water dikinase
Cre07.g334200.t1.2	25.2854	26.0867	24.9387	25.766	25.0352	25.8085	>Cre07.g334200.t1.2|{HEL38}
Cre07.g335200.t1.1	26.5405	26.9791	26.6943	25.8375	26.4792	27.1019	>Cre07.g335200.t1.1|{GBA1}-Translation elongation factor EFG/EF2 related to membrane GTP-binding protein LepA
Cre07.g335300.t1.2	27.3447	26.6588	27.2676	26.611	27.3603	26.574	>Cre07.g335300.t1.2|3-ketoacyl-ACP-synthase
Cre07.g335750.t1.1	25.716	25.7631	25.4667	25.7502	25.5515	25.9021	>Cre07.g335750.t1.1|Intraflagellar transport protein 88
Cre07.g336950.t1.1	28.3059	28.4554	28.77	28.9684	28.3539	28.555	>Cre07.g336950.t1.1|{PHOA}-Starch phosphorylase
Cre07.g337150.t1.2	N/A	N/A	N/A	N/A	N/A	23.3494	>Cre07.g337150.t1.2|{RFC2}-DNA replication factor C complex subunit 2
Cre07.g337300.t1.1	25.0582	25.3115	24.9546	25.3252	25.0929	25.4531	>Cre07.g337300.t1.1|{DYRK2}-Dual-Specificity Tyrosine Regulated Protein Kinase
Cre07.g337650.t1.2	26.9388	26.7725	27.2201	26.7308	26.7033	26.8959	>Cre07.g337650.t1.2|{PDC1}-Mitochondrial pyruvate dehydrogenase complex, E1 component, alpha subunit
Cre07.g338000.t1.2	27.1231	27.7009	26.7291	27.4145	26.9334	27.3197	>Cre07.g338000.t1.2|Minichromosome maintenance protein
Cre07.g338050.t1.2	22.8106	N/A	N/A	N/A	N/A	N/A	>Cre07.g338050.t1.2|{ASA3}-Mitochondrial F1F0 ATP synthase associated 36.3 kDa protein
Cre07.g338300.t1.1	N/A	N/A	N/A	N/A	23.4593	N/A	>Cre07.g338300.t1.1|{FBB14}-Putative flagellar/basal body protein
Cre07.g339150.t1.1	29.8005	29.9392	29.854	29.8932	29.9563	29.8886	>Cre07.g339150.t1.1|{CPN60B2}-Chaperonin 60B2
Cre07.g339700.t1.2	25.4559	25.0966	25.6237	24.9184	25.7705	25.3878	>Cre07.g339700.t1.2|{SUFC}-Iron-sulfur cluster assembly protein
Cre07.g340200.t1.1	24.1148	N/A	N/A	N/A	24.4559	N/A	>Cre07.g340200.t1.1|{TEF3}-Thylakoid transmembrane protein involved in cyclic electron flow
Cre07.g340350.t1.1	N/A	N/A	N/A	N/A	N/A	22.9708	>Cre07.g340350.t1.1|{ASA1}-Mitochondrial F1F0 ATP synthase associated 60.6 kDa protein
Cre07.g340750.t1.2	24.0846	24.0807	N/A	24.3515	23.6773	24.4939	>Cre07.g340750.t1.2|{EXN11}
Cre07.g341600.t2.1;Cre07.g341600.t1.2	26.3088	27.1972	26.7108	27.2758	25.9503	26.9308	>Cre07.g341600.t2.1|{CGE1}-GrpE nucleotide release factor;>Cre07.g341600.t1.2|{CGE1}-GrpE nucleotide release factor
Cre07.g341850.t1.2	23.9789	23.8071	N/A	N/A	23.3928	N/A	>Cre07.g341850.t1.2|{INFB}
Cre07.g342150.t1.2	28.1864	27.6949	28.1477	27.6252	28.2534	27.7104	>Cre07.g342150.t1.2|{HEMA}-Glutamyl-tRNA reductase
Cre07.g342200.t1.2	26.5265	26.5309	26.6284	26.5401	26.5966	26.7291	>Cre07.g342200.t1.2|{CrDYF-1}-Flagellar Associated Protein
Cre07.g342350.t1.2	28.4026	28.2683	28.3431	27.9991	28.6157	28.1583	>Cre07.g342350.t1.2|{PDE14}-3\,5\-cyclic-nucleotide phosphodiesterase
Cre07.g343700.t1.2;Cre07.g343433.t1.1	30.2271	31.3791	30.3492	31.3608	30.5081	31.2404	>Cre07.g343700.t1.2|{OGD2}-Dihydrolipoamide succinyltransferase, oxoglutarate dehydrogenase E2 component
Cre07.g344950.t1.2	26.5294	26.511	26.569	25.7561	26.5671	26.3088	>Cre07.g344950.t1.2|Light-harvesting protein of photosystem I
Cre07.g345400.t1.2	N/A	N/A	20.2722	N/A	N/A	N/A	>Cre07.g345400.t1.2|Flagellar Associated Protein
Cre07.g346800.t1.2	25.7561	N/A	25.7901	25.2411	25.4387	N/A	>Cre07.g346800.t1.2|{FAO8}
Cre07.g347050.t1.2	25.8176	27.1684	25.4788	26.6547	25.2495	26.6625	>Cre07.g347050.t1.2|Radial spoke protein 7
Cre07.g347250.t1.1	23.3512	N/A	N/A	N/A	N/A	N/A	>Cre07.g347250.t1.1|{FIP37}-Target of FKB12/rapamycin complex
Cre07.g347600.t1.1	N/A	24.5998	N/A	N/A	N/A	N/A	>Cre07.g347600.t1.1 | aka Cre07.g347600.t2.1
Cre07.g350400.t1.1	N/A	23.9797	N/A	N/A	N/A	N/A	>Cre07.g350400.t1.1|{PIN3}-Peptidyl-prolyl cis-trans isomerase, parvulin-type
Cre07.g350500.t1.2	N/A	24.2003	25.314	25.1066	24.6197	24.3281	>Cre07.g350500.t1.2|{TSV}
Cre07.g351650.t1.1	25.9925	26.1737	25.7603	26.1265	26.0732	26.0659	>Cre07.g351650.t1.1|{BUG22}-Flagellar Associated Protein
Cre07.g353450.t1.2	32.1658	32.3663	32.212	32.2054	32.1733	32.2916	>Cre07.g353450.t1.2|{ACS3}-Acetyl-CoA synthetase/ligase
Cre07.g354100.t1.2	N/A	N/A	N/A	N/A	20.665	N/A	>Cre07.g354100.t1.2|{HAT4}
Cre07.g354200.t1.2	25.2613	25.4157	25.0304	25.025	24.6094	24.6292	>Cre07.g354200.t1.2|Glyceraldehyde 3-phosphate dehydrogenase
Cre07.g355600.t1.1	N/A	N/A	N/A	N/A	N/A	22.2313	>Cre07.g355600.t1.1|NADPH dependent thioredoxin reductase
Cre07.g356350.t1.1	28.8397	28.9807	28.771	28.9378	28.6868	28.7359	>Cre07.g356350.t1.1|{DXS1}-1-deoxy-D-xylulose 5-phosphate synthase, chloroplast precursor
Cre07.g356400.t1.2	N/A	N/A	24.236	N/A	N/A	N/A	>Cre07.g356400.t1.2|{RPD1}-Centriole proteome protein; GMP phosphodiesterase, delta subunit
Cre07.g357200.t1.2	27.8589	28.0166	27.8415	27.9463	27.9618	28.0628	>Cre07.g357200.t1.2|{UGD1}-UDP-glucose dehydrogenase
Cre07.g357350.t1.2	25.1839	25.3188	25.3926	25.7789	24.4813	25.1749	>Cre07.g357350.t1.2|{GLB1}-Nitrogen regulatory protein PII
Cre07.g357850.t1.2	29.9068	30.2299	29.7257	30.302	29.9813	30.2291	>Cre07.g357850.t1.2|Ribosomal protein L22, component of cytosolic 80S ribosome and 60S large subunit
Cre08.g358522.t1.1	24.9835	25.1954	N/A	25.5175	N/A	N/A	>Cre08.g358522.t1.1|{CEP5}-Cysteine endopeptidase
Cre08.g358526.t1.1	N/A	N/A	N/A	N/A	N/A	21.2331	>Cre08.g358526.t1.1|{AAA1}-Plastidic ADP/ATP translocase
Cre08.g358580.t1.1	31.7279	31.5439	31.6691	31.4586	31.6238	31.5697	>Cre08.g358580.t1.1|{CMP1}-Carbamoyl phosphate synthase, large subunit
Cre08.g359350.t1.2	32.2878	32.3254	32.1426	32.276	32.3378	32.2885	>Cre08.g359350.t1.2|{CMP2}
Cre08.g359700.t1.2	N/A	N/A	N/A	N/A	N/A	20.6459	>Cre08.g359700.t1.2|{LIPA1}-Lipoic acid synthetase
Cre08.g360900.t1.2	27.5984	27.6856	27.6011	27.9191	27.8292	28.1566	>Cre08.g360900.t1.2|Ribosomal protein S15, component of cytosolic 80S ribosome and 40S small subunit
Cre08.g362450.t1.2	30.063	29.7786	30.0246	29.9151	30.1815	29.9568	>Cre08.g362450.t1.2|{AMA2}-Alpha-amylase
Cre08.g362650.t1.1	28.124	28.7669	28.2384	28.7157	28.2935	28.665	>Cre08.g362650.t1.1|Intraflagellar transport protein 140
Cre08.g364450.t1.2	25.0839	25.018	25.1531	24.7889	25.2753	25.1199	>Cre08.g364450.t1.2|{NAT1}-Peptide alpha-N-acetyltransferase
Cre08.g365400.t1.2	24.3452	N/A	N/A	23.9185	24.2924	24.5256	>Cre08.g365400.t1.2|Plastid ribosomal protein L31
Cre08.g365632.t1.1	N/A	N/A	22.2236	N/A	N/A	N/A	>Cre08.g365632.t1.1|{PPP32}
Cre08.g365692.t1.1	28.47	28.7759	28.6716	28.951	28.4556	28.7597	>Cre08.g365692.t1.1|{SIR4}
Cre08.g366400.t2.1;Cre08.g366400.t1.2	N/A	N/A	N/A	N/A	22.3874	N/A	>Cre08.g366400.t2.1|{RAD23};>Cre08.g366400.t1.2|{RAD23}
Cre08.g367200.t1.1	25.8431	25.9821	25.6153	25.8921	25.5151	25.7513	>Cre08.g367200.t1.1|{VPS52}-Subunit of GARP complex
Cre08.g368900.t2.1;Cre08.g368900.t1.2	26.017	25.4037	25.619	25.5497	25.9332	26.2483	>Cre08.g368900.t2.1|{TSA2};>Cre08.g368900.t1.2|{TSA2}
Cre08.g368950.t1.2	28.927	28.3088	28.8186	28.6446	28.9779	28.9138	>Cre08.g368950.t1.2|{DHQS}-3-dehydroquinate synthase
Cre08.g370450.t1.2	N/A	N/A	22.0446	N/A	N/A	N/A	>Cre08.g370450.t1.2|{MGE1}-Mitochondrial grpE-type co-chaperone of the HSP70 system
Cre08.g370850.t1.1	21.6757	N/A	N/A	N/A	N/A	N/A	>Cre08.g370850.t1.1|{UBC18}
Cre08.g372000.t1.2	N/A	N/A	23.6413	N/A	23.1401	N/A	>Cre08.g372000.t1.2|{CGLD11}-Predicted protein
Cre08.g372100.t1.2	30.7187	30.9438	30.9825	31.0488	30.5478	30.9065	>Cre08.g372100.t1.2|Heat shock protein 70A
Cre08.g372450.t1.2	30.1237	29.749	30.2666	29.9997	30.0911	29.776	>Cre08.g372450.t1.2|Oxygen evolving enhancer protein 3
Cre08.g372550.t1.1	N/A	N/A	N/A	N/A	N/A	22.2592	>Cre08.g372550.t1.1|Plant specific cyclin dependent kinase
Cre08.g372950.t1.2	29.9286	29.4826	29.8625	29.3191	29.856	29.3108	>Cre08.g372950.t1.2|{IDS1}-4-hydroxy-3-methylbut-2-enyl diphosphate reductase
Cre08.g373050.t1.1	25.0416	24.7641	24.6092	25.3805	25.4183	24.6182	>Cre08.g373050.t1.1|{BCC3}
Cre08.g373100.t1.1	N/A	N/A	22.6974	22.2467	22.7942	N/A	>Cre08.g373100.t1.1|{CYP25}-Cytochrome P450, CYP97 superfamily; carotenoid hydroxylase
Cre08.g373250.t1.2	N/A	N/A	N/A	22.3681	N/A	N/A	>Cre08.g373250.t1.2|{POA2}-20S proteasome alpha subunit B
Cre08.g373450.t1.1	27.2353	27.3442	26.8363	27.0669	27.1423	27.1581	>Cre08.g373450.t1.1|{SBE4}
Cre08.g374050.t1.2	N/A	N/A	N/A	N/A	N/A	22.4847	>Cre08.g374050.t1.2|{POLD2}-DNA polymerase delta, small subunit
Cre08.g375500.t1.2	25.3458	26.0994	25.4427	25.8202	25.4073	26.0413	>Cre08.g375500.t1.2|{ATF1}-Glucosamine-fructose-6-phosphate aminotransferase
Cre08.g375900.t1.1	27.1095	26.8837	26.7466	26.8418	26.9528	26.6016	>Cre08.g375900.t1.1|{EIF2X}-Eukaryotic translation initiation factor 2 subunit 1, eIF2-alpha subunit
Cre08.g376100.t1.2	N/A	N/A	23.3669	N/A	22.4999	N/A	>Cre08.g376100.t1.2|{IPP6}
Cre08.g376550.t1.2	25.36	26.0599	25.7229	25.5411	26.1379	25.5113	>Cre08.g376550.t1.2|{DLC7a}-Flagellar outer dynein arm light chain, LC7a aka Cre33.g759047.t1.1
Cre08.g377100.t1.2	24.9129	25.5088	24.7998	24.993	25.1991	24.9136	>Cre08.g377100.t1.2|{ADK6}-Adenylate kinase
Cre08.g377200.t1.1	N/A	23.7152	N/A	N/A	N/A	N/A	>Cre08.g377200.t1.1|{SRH16}
Cre08.g377350.t1.1	22.788	N/A	N/A	N/A	N/A	N/A	>Cre08.g377350.t1.1|{FAP180}-Adenylate kinase; Flagellar Associated Protein
Cre08.g378150.t1.1	27.5963	28.4969	27.7625	28.3102	27.6849	28.3852	>Cre08.g378150.t1.1|Glucose-6-phosphate dehydrogenase
Cre08.g378850.t1.2	26.5138	27.0929	26.4124	27.5324	26.7549	27.569	>Cre08.g378850.t1.2|{RPPK1}-Ribose-phosphate pyrophosphokinase
Cre08.g380201.t1.1	25.7045	25.8288	25.7781	25.9666	25.9013	25.5229	>Cre08.g380201.t1.1|{SHKD1}
Cre08.g380250.t1.2	27.1349	26.8125	27.7443	27.4361	26.8802	27.7935	>Cre08.g380250.t1.2|{CP12}-Small protein associating with GAPDH and PRK
Cre08.g380300.t1.1	26.5155	24.7814	25.9862	24.5229	26.6157	24.0931	>Cre08.g380300.t1.1|Peptide methionine sulfoxide reductase
Cre08.g380550.t1.2	N/A	N/A	23.7404	N/A	N/A	N/A	>Cre08.g380550.t1.2|{SDR14}
Cre08.g382500.t1.2	26.2468	25.4409	26.2499	27.104	N/A	26.2266	>Cre08.g382500.t1.2|Ribosomal protein S25, component of cytosolic 80S ribosome and 40S small subunit
Cre08.g384000.t1.1	22.9643	N/A	N/A	N/A	N/A	N/A	>Cre08.g384000.t1.1|{CYP26}-Cytochrome P450, CYP197 superfamily
Cre08.g384750.t1.1	26.4636	25.3721	26.348	25.0521	26.475	23.3332	>Cre08.g384750.t1.1|{AMA3}
Cre08.g385200.t1.1	26.4479	26.2873	26.475	26.2448	26.5224	26.1675	>Cre08.g385200.t1.1|{SMP3}-Small nuclear ribonucleoprotein SmE
Cre08.g385850.t1.2	23.6445	N/A	N/A	N/A	23.4934	N/A	>Cre08.g385850.t1.2|{CDKC1}-Cyclin dependent kinase
Cre09.g386400.t1.2	28.1169	28.1736	28.2438	28.1333	27.704	27.8237	>Cre09.g386400.t1.2|{UBA1}-Ubiquitin-activating enzyme E1
Cre09.g386700.t1.2	25.8899	26.3957	25.7888	26.1595	25.9101	26.2395	>Cre09.g386700.t1.2|{kinesin-13}
Cre09.g386735.t1.1	27.8237	28.5587	27.9168	28.5015	28.0546	28.4494	>Cre09.g386735.t1.1|{DLA1}-Dihydrolipoamide acetyltransferase
Cre09.g386750.t1.2	31.0687	30.9652	31.1621	30.9764	31.1119	30.9845	>Cre09.g386750.t1.2|Heat shock protein 90A
Cre09.g386758.t1.1	28.5864	29.1658	28.5125	29.3998	28.5717	29.1396	>Cre09.g386758.t1.1|{ALS1}-Acetolactate synthase, large subunit
Cre09.g387050.t1.2	N/A	N/A	N/A	23.3731	N/A	N/A	>Cre09.g387050.t1.2|{FRK1}
Cre09.g387171.t1.1	28.9372	28.2886	28.8808	28.2524	28.8284	28.0575	>Cre09.g387171.t1.1 | aka Cre09.g387171.t2.1
Cre09.g387726.t1.1	27.8872	27.9277	28.2287	28.3006	27.7662	27.9932	>Cre09.g387726.t1.1|{AST1}-Aspartate aminotransferase
Cre09.g387800.t1.2	27.6816	27.7316	27.7404	27.8517	27.6508	27.6142	>Cre09.g387800.t1.2|Pre-apoferritin
Cre09.g387875.t1.1	28.197	27.2016	28.3398	27.7859	28.0117	27.772	>Cre09.g387875.t1.1|{IPY3}-Soluble inorganic pyrophosphatase
Cre09.g388200.t1.1	30.3093	31.2855	30.2854	31.4843	30.4991	31.7182	>Cre09.g388200.t1.1|Ribosomal protein L10, component of cytosolic 80S ribosome and 60S large subunit
Cre09.g388467.t1.1	24.1655	N/A	25.4923	24.1374	N/A	N/A	>Cre09.g388467.t1.1|Rab GDP dissociation inhibitor protein
Cre09.g388550.t1.2	23.6934	24.1334	24.3541	23.7065	24.5808	23.7841	>Cre09.g388550.t1.2|Mitochondrial ribosomal protein L21
Cre09.g388800.t1.2	23.2494	23.6534	23.3281	N/A	23.8904	23.3124	>Cre09.g388800.t1.2|{GDH1}-Glutamate dehydrogenase
Cre09.g389250.t1.2	24.0343	N/A	23.6199	N/A	23.4395	N/A	>Cre09.g389250.t1.2|{AOF1}-Amine oxidase, flavin-containing
Cre09.g389282.t1.1	N/A	N/A	N/A	22.4101	N/A	N/A	>Cre09.g389282.t1.1|Flagellar Associated Protein, C1a-32
Cre09.g389689.t1.1	28.8296	28.2922	28.7905	28.3523	28.5607	28.3974	>Cre09.g389689.t1.1|{ASD1}-Aspartate semialdehyde dehydrogenase
Cre09.g390763.t1.1	26.6103	26.292	26.5461	26.3193	26.5686	26.3116	>Cre09.g390763.t1.1|Small Rab-related GTPase
Cre09.g390986.t1.1	26.233	26.3427	25.9768	26.4731	26.1169	26.1252	>Cre09.g390986.t1.1|Aspartyl-tRNA synthetase
Cre09.g391023.t1.1	25.1466	25.2771	25.0354	25.5839	25.3511	25.1357	>Cre09.g391023.t1.1|Serine/threonine protein phosphatase PP2A, metallophosphoesterase
Cre09.g391097.t2.1;Cre09.g391097.t1.1	27.2947	27.6943	27.0512	28.2149	27.3747	28.1939	>Cre09.g391097.t2.1|{RPL24}-Ribosomal protein L24, component of cytosolic 80S ribosome and 60S large subunit;>Cre09.g391097.t1.1|{RPL24}-Ribosomal protein L24, component of cytosolic 80S ribosome and 60S large subunit
Cre09.g391900.t1.1	N/A	N/A	N/A	25.5017	N/A	N/A	>Cre09.g391900.t1.1|{TRXH}-Cytosolic thioredoxin h1
Cre09.g392282.t1.1;Cre02.g107350.t1.1	26.6027	26.9911	26.4709	26.971	26.5346	26.4591	>Cre09.g392282.t1.1|{DHC2}-Dynein heavy chain 2, inner arm dynein d (monomeric)
Cre09.g392650.t1.2	N/A	N/A	N/A	25.0014	N/A	24.7706	>Cre09.g392650.t1.2|{MOT39}-Predicted protein
Cre09.g393150.t1.2	24.1256	N/A	24.2467	24.3695	N/A	N/A	>Cre09.g393150.t1.2|Multicopper ferroxidase
Cre09.g393200.t1.2	28.4288	28.6751	28.6023	28.7509	28.3882	28.6688	>Cre09.g393200.t1.2|Heat shock protein 70C
Cre09.g393400.t1.2	N/A	N/A	N/A	N/A	19.6796	N/A	>Cre09.g393400.t1.2|{VTE4}-Tocopherol O-methyltransferase/gamma-tocopherol methyltransferase
Cre09.g393543.t1.1;Cre09.g393506.t1.1;Cre09.g391450.t1.2;Cre09.g391650.t1.2	29.4637	29.9832	29.3683	29.85	29.3523	29.7523	>Cre09.g393543.t1.1|{HCP2}-Hybrid-cluster protein;>Cre09.g393506.t1.1|{HCP3}-Hybrid-cluster protein
Cre09.g393900.t2.1;Cre09.g393900.t1.2	26.6675	26.5372	26.5286	26.8173	26.7884	26.5931	>Cre09.g393900.t2.1|{GCH2};>Cre09.g393900.t1.2|{GCH2}
Cre09.g394065.t1.1	22.8876	N/A	23.0171	N/A	23.0242	N/A	>Cre09.g394065.t1.1 | aka Cre09.g394065.t2.1
Cre09.g394200.t1.1;Cre09.g393450.t1.1	N/A	N/A	N/A	N/A	21.2696	N/A	>Cre09.g394200.t1.1|Flagellar Associated Protein;>Cre09.g393450.t1.1|Flagellar Associated Protein
Cre09.g394251.t1.1	26.3892	25.9826	25.8182	25.9014	25.962	26.2319	>Cre09.g394251.t1.1|{PF16}-Central pair associated protein
Cre09.g394350.t1.2	23.9273	N/A	23.568	N/A	23.6769	N/A	>Cre09.g394350.t1.2|Nuclear pore protein
Cre09.g394450.t1.2	27.3849	27.9289	27.2574	27.6923	27.2257	28.1151	>Cre09.g394450.t1.2|{RBP1}-RAN binding protein, RANBP1
Cre09.g394473.t1.1	25.9145	26.0078	25.7146	25.6362	25.8826	25.6763	>Cre09.g394473.t1.1|{LCI9}-Low-CO2-inducible protein
Cre09.g394550.t1.2	N/A	N/A	22.5815	N/A	N/A	N/A	>Cre09.g394550.t1.2|Ribose-phosphate pyrophosphokinase
Cre09.g394750.t1.2	29.628	29.699	29.4038	29.6679	29.4835	29.6439	>Cre09.g394750.t1.2|Plastid ribosomal protein S1, polyribonucleotide nucleotidyltransferase
Cre09.g395250.t1.1	23.3239	N/A	22.9542	N/A	N/A	N/A	>Cre09.g395250.t1.1|Flagellar Associated Protein
Cre09.g395350.t1.1	N/A	N/A	21.5398	N/A	N/A	N/A	>Cre09.g395350.t1.1|{ASA9}-Mitochondrial F1F0 ATP synthase associated 12.0 kDa protein
Cre09.g396213.t1.1	29.2782	28.7269	29.6903	28.9059	29.1756	28.5653	>Cre09.g396213.t1.1|{PSBO}-Oxygen-evolving enhancer protein 1 of photosystem II
Cre09.g396252.t1.1	24.2165	24.4651	24.4452	24.5369	24.373	N/A	>Cre09.g396252.t1.1|{GSR2}-Glutathione reductase
Cre09.g396300.t1.2	N/A	N/A	N/A	N/A	22.7927	N/A	>Cre09.g396300.t1.2|Protoporphyrinogen oxidase
Cre09.g396400.t1.2;Cre11.g467567.t1.1;RS27A_HUMAN	N/A	24.9846	N/A	25.2452	N/A	N/A	>Cre09.g396400.t1.2|{UBQ2}-Bi-ubiquitin;>Cre11.g467567.t1.1|{UBQ1}-Ubiquitin
Cre09.g396650.t1.2	29.9786	29.9802	29.8938	29.8147	29.9802	29.9563	>Cre09.g396650.t1.2|Phosphate acetyltransferase
Cre09.g396700.t1.2	N/A	22.764	N/A	22.1066	N/A	N/A	>Cre09.g396700.t1.2|{ACK1}-Acetate kinase
Cre09.g397200.t1.2	29.5183	29.7832	29.4693	29.6335	29.6062	29.6813	>Cre09.g397200.t1.2|{CCT6}-T-complex protein 1, zeta subunit
Cre09.g397697.t1.1	31.1271	30.4614	31.1896	30.5498	31.2349	30.6803	>Cre09.g397697.t1.1|{RPL4}-Ribosomal protein L4, component of cytosolic 80S ribosome and 60S large subunit
Cre09.g397993.t2.1;Cre09.g397993.t1.1	N/A	N/A	N/A	N/A	22.6819	N/A	>Cre09.g397993.t2.1|Similar to Flagellar Associated Protein FAP201;>Cre09.g397993.t1.1|Similar to Flagellar Associated Protein FAP201
Cre09.g398067.t1.1	N/A	N/A	22.4048	N/A	N/A	N/A	>Cre09.g398067.t1.1|Peptidyl-prolyl cis-trans isomerase, FKBP-type
Cre09.g399178.t1.1	25.6715	25.9565	25.5966	25.8057	25.8289	25.601	>Cre09.g399178.t1.1|{CSN5}-COP signalosome subunit
Cre09.g400553.t2.1;Cre09.g400553.t1.1	25.9035	26.4413	25.723	26.4999	25.9283	26.7135	>Cre09.g400553.t2.1|{TOR1}-Target of rapamycin, growth-regulatory PI3K-like protein kinase;>Cre09.g400553.t1.1|{TOR1}-Target of rapamycin, growth-regulatory PI3K-like protein kinase
Cre09.g400650.t1.2	29.3239	28.7059	29.3481	28.5786	29.4367	28.904	>Cre09.g400650.t1.2|Ribosomal protein S6, component of cytosolic 80S ribosome and 40S small subunit
Cre09.g400775.t1.1	23.8916	N/A	N/A	N/A	N/A	N/A	>Cre09.g400775.t1.1|{ISC1}-Iron-sulfur cluster assembly protein
Cre09.g401886.t1.1	N/A	24.6705	24.6423	N/A	N/A	N/A	>Cre09.g401886.t1.1|L-ascorbate peroxidase, heme-containing
Cre09.g402750.t1.2	24.0495	N/A	24.5595	N/A	N/A	N/A	>Cre09.g402750.t1.2|{COG2}-Component of oligomeric golgi complex
Cre09.g403219.t1.1	24.1912	24.6675	N/A	24.6232	N/A	N/A	>Cre09.g403219.t1.1|{RPB5}-DNA-directed RNA polymerase II, 23 kDa polypeptide
Cre09.g403800.t1.2	29.4284	30.4015	29.5738	30.2969	29.6306	30.3766	>Cre09.g403800.t1.2|{ROC54}-Flagellar outer arm dynein heavy chain beta, involved in circadian rhythms
Cre09.g405050.t1.2	26.9655	26.567	26.8845	26.6479	26.9668	26.406	>Cre09.g405050.t1.2|{ATPvD2}-Vacuolar ATP synthase subunit D
Cre09.g405750.t1.1;Cre13.g607350.t1.2	23.7358	N/A	N/A	N/A	24.1158	N/A	>Cre09.g405750.t1.1|{CAH8}-Carbonic anhydrase;>Cre13.g607350.t1.2|{CAH7}-Carbonic anhydrase
Cre09.g405850.t1.1	25.6578	24.5443	25.5716	N/A	25.4426	N/A	>Cre09.g405850.t1.1|NADH:ubiquinone oxidoreductase 49 kDa ND7 subunit
Cre09.g406000.t1.1	N/A	23.3619	N/A	23.2833	N/A	N/A	>Cre09.g406000.t1.1|{BPL1}-Biotin-acetyl-CoA-carboxylase ligase, biotin/lipoate A/B protein ligase
Cre09.g406050.t1.2	28.334	28.192	28.3385	28.1424	28.2728	28.0616	>Cre09.g406050.t1.2|{PYR7}-CTP synthase
Cre09.g406200.t1.2	25.3453	26.028	25.663	25.955	25.7008	26.0085	>Cre09.g406200.t1.2|{TSO1}-Prolyl-tRNA synthetase
Cre09.g407700.t1.2	30.8855	31.396	30.7315	30.872	31.0915	31.1663	>Cre09.g407700.t1.2|{CEP1}-Cysteine endopeptidase
Cre09.g408200.t1.2	29.2634	29.1395	28.5846	28.9319	29.0725	28.5182	>Cre09.g408200.t1.2|{SRS5}-Serine/arginine-rich pre-mRNA splicing factor
Cre09.g409100.t1.2	N/A	N/A	N/A	24.8069	N/A	N/A	>Cre09.g409100.t1.2|{UROS}-Uroporphyrinogen-III synthase
Cre09.g409350.t1.2	25.9982	25.5145	25.9793	24.9354	25.7869	24.9364	>Cre09.g409350.t1.2|{RLI1}-Fe-S ABC transporter
Cre09.g410600.t1.1	27.0065	27.0999	26.9347	26.7366	26.8435	26.8076	>Cre09.g410600.t1.1|{PPP34}
Cre09.g410650.t1.2;Cre09.g410650.t2.1;Cre09.g410650.t3.1	26.1899	26.5098	26.6333	26.5382	26.2036	26.421	>Cre09.g410650.t1.2|{HIS1}-N-5-phosphoribosyl-ATP transferase;>Cre09.g410650.t2.1|{HIS1}-N-5-phosphoribosyl-ATP transferase
Cre09.g410700.t1.2	32.6192	31.5499	32.5501	31.5315	32.608	31.4245	>Cre09.g410700.t1.2|{MDH5}-NADP-dependent malate dehydrogenase, chloroplastic
Cre09.g411200.t1.2	27.0478	26.7976	26.6378	26.8909	27.0127	26.7073	>Cre09.g411200.t1.2|Rieske [2Fe-2S] domain containing protein
Cre09.g411900.t1.1	28.3801	28.6729	28.6429	28.7969	28.2949	28.6386	>Cre09.g411900.t1.1|{SHMT3}-Serine hydroxymethyltransferase 3
Cre09.g412100.t1.2	26.7771	25.3422	26.4567	26.097	26.7596	25.2438	>Cre09.g412100.t1.2|Photosystem I reaction center subunit III
Cre09.g413750.t1.1	22.6191	N/A	22.743	N/A	22.7701	N/A	>Cre09.g413750.t1.1|{ABT1}
Cre09.g414200.t1.2	26.1458	26.7548	25.901	26.6968	25.989	26.5742	>Cre09.g414200.t1.2|{VPS26}-Subunit of Retromer complex
Cre09.g415450.t1.2	N/A	24.0506	24.0268	24.2127	24.0418	N/A	>Cre09.g415450.t1.2|{KIN17-1}
Cre09.g415550.t1.2	N/A	N/A	21.2392	N/A	N/A	N/A	>Cre09.g415550.t1.2|Mitochondrial F1F0 ATP synthase associated 45.5 kDa protein
Cre09.g415700.t1.2	26.7965	26.3355	26.6443	26.2033	26.9307	25.571	>Cre09.g415700.t1.2|{CAH3}-Carbonic anhydrase 3
Cre09.g415950.t1.2	25.5882	25.4245	25.735	25.3213	25.7318	24.9966	>Cre09.g415950.t1.2|Plastid ribosomal protein L6
Cre09.g416050.t1.2	26.8501	26.74	27.6587	27.4029	26.8182	26.8016	>Cre09.g416050.t1.2|{AGS1}-Argininosuccinate synthase
Cre09.g416750.t1.2	30.1397	30.2976	30.0698	30.2635	30.1381	30.2911	>Cre09.g416750.t1.2|{CCT2}-T-complex protein 1, beta subunit
Cre09.g417150.t1.2	29.75	29.5234	29.6058	29.3884	29.6506	29.2774	>Cre09.g417150.t1.2|{CAT1}-Mono-functional catalase
Cre09.g417250.t1.1	N/A	N/A	N/A	N/A	N/A	23.5285	>Cre09.g417250.t1.1|{ELG27}-Exostosin-like glycosyltransferase
Cre10.g417700.t1.2	30.3989	30.4023	30.4391	30.6622	30.4449	30.8747	>Cre10.g417700.t1.2|Ribosomal protein L3, component of cytosolic 80S ribosome and 60S large subunit
Cre10.g418100.t1.1	N/A	N/A	24.606	24.5757	N/A	N/A	>Cre10.g418100.t1.1|{POA3}-20S proteasome alpha subunit C
Cre10.g418400.t1.1	23.9106	N/A	N/A	N/A	N/A	N/A	>Cre10.g418400.t1.1 | aka Cre10.g418400.t2.1
Cre10.g418950.t2.1;Cre10.g418950.t1.1	24.8733	25.4273	24.8009	25.6037	24.3417	25.1936	>Cre10.g418950.t2.1|{KIN4-4}-Kinesin motor protein, kinesin-4/10 family;>Cre10.g418950.t1.1|{KIN4-4}-Kinesin motor protein, kinesin-4/10 family
Cre10.g419750.t1.2	22.7864	N/A	N/A	N/A	N/A	N/A	>Cre10.g419750.t1.2|{RPB3}-DNA-directed RNA polymerase II, 36 kDa polypeptide
Cre10.g420100.t1.2	24.0095	24.0357	23.8108	23.7711	24.3687	23.8903	>Cre10.g420100.t1.2|DnaJ-like protein
Cre10.g420750.t1.2	31.3645	31.7257	31.5059	31.7564	31.6393	31.8921	>Cre10.g420750.t1.2|Ribosomal protein L30, component of cytosolic 80S ribosome and 60S large subunit
Cre10.g421250.t1.2	N/A	25.4186	24.3615	N/A	N/A	N/A	>Cre10.g421250.t1.2|{EXO70}-Component of the Exocyst Complex
Cre10.g421600.t1.2	28.9845	28.9465	28.9654	29.1472	29.071	29.1051	>Cre10.g421600.t1.2|{TST2}
Cre10.g421700.t1.2	29.2069	29.1605	29.2023	28.9078	29.2976	29.0375	>Cre10.g421700.t1.2|Glycerol-3-phosphate dehydrogenase/dihydroxyacetone-3-phosphate reductase
Cre10.g422300.t1.2	25.7539	25.1739	25.6835	25.0395	25.6583	25.0042	>Cre10.g422300.t1.2|Thioredoxin dependent peroxidase
Cre10.g422600.t1.1	24.5119	24.474	24.285	24.4577	24.5449	24.1769	>Cre10.g422600.t1.1|NADH:ubiquinone oxidoreductase 51 kDa subunit
Cre10.g423250.t1.2	23.8808	N/A	24.2028	N/A	N/A	N/A	>Cre10.g423250.t1.2|{MDH2}-NAD-dependent malate dehydrogenase
Cre10.g423500.t1.2	25.9895	26.6568	26.3726	26.8584	26.2073	26.804	>Cre10.g423500.t1.2|{HMO1}-Heme oxygenase
Cre10.g423550.t1.1	25.1212	N/A	25.0574	23.5101	24.8838	N/A	>Cre10.g423550.t1.1|{ATA2}
Cre10.g423650.t1.2	25.6791	27.1275	25.794	27.4349	25.6776	27.4538	>Cre10.g423650.t1.2|Plastid ribosomal protein L11
Cre10.g424100.t1.2	26.4474	25.2985	27.4176	26.0157	26.0616	25.0225	>Cre10.g424100.t1.2|{IPY1}-Inorganic pyrophosphatase
Cre10.g424850.t1.2	N/A	N/A	23.6513	22.9864	24.0618	N/A	>Cre10.g424850.t1.2|{SPL5}-Pre-mRNA-splicing factor
Cre10.g424900.t1.2	N/A	N/A	N/A	N/A	N/A	21.6206	>Cre10.g424900.t1.2|{PHX13}
Cre10.g425050.t1.1	24.2897	24.1216	24.3294	N/A	N/A	N/A	>Cre10.g425050.t1.1|{ROC59}
Cre10.g425900.t1.2	24.6559	24.5901	24.1185	N/A	24.4055	24.6785	>Cre10.g425900.t1.2|Light-harvesting protein of photosystem I
Cre10.g427150.t1.2	N/A	24.1047	23.0474	N/A	N/A	N/A	>Cre10.g427150.t1.2|{SPL16}
Cre10.g427300.t1.2	24.8578	25.4669	25.1781	25.6899	25.3926	25.6234	>Cre10.g427300.t1.2|Radial spoke protein 2
Cre10.g427350.t1.1	N/A	N/A	N/A	N/A	N/A	22.7175	>Cre10.g427350.t1.1|{CYP31}
Cre10.g427600.t1.2	26.6359	26.2549	26.3974	25.9728	N/A	N/A	>Cre10.g427600.t1.2|{KAT1}-Katanin catalytic subunit, 60 kDa
Cre10.g427700.t1.2;Cre06.g291150.t1.1	30.6535	30.9611	30.4925	30.9555	30.7754	30.8887	>Cre10.g427700.t1.2|{HEL47}
Cre10.g428550.t1.2	N/A	N/A	26.5274	27.6473	27.0886	N/A	>Cre10.g428550.t1.2|{DTS1}
Cre10.g428650.t1.2	25.1887	24.7046	25.1315	24.8203	25.4429	24.5374	>Cre10.g428650.t1.2|{CDPKK1}-Calcium-dependent protein kinase kinase
Cre10.g428678.t1.1	22.8405	23.0819	22.9709	23.1947	23.2924	23.4641	>Cre10.g428678.t1.1|{GID1}-tRNA uridine 5-carboxymethylaminomethyl modification enzyme
Cre10.g428850.t1.2	25.3295	26.2067	25.2718	26.1713	25.4395	26.012	>Cre10.g428850.t1.2|{LC9}
Cre10.g429150.t1.2	N/A	N/A	N/A	N/A	25.0823	N/A	>Cre10.g429150.t1.2|{PRT1}-Anthranilate phosphoribosyltransferase
Cre10.g430400.t1.2	26.5345	29.295	26.5975	29.4256	26.5704	29.2387	>Cre10.g430400.t1.2|Ribosomal protein L37, component of cytosolic 80S ribosome and 60S large subunit
Cre10.g431850.t1.2	N/A	N/A	23.4385	N/A	22.6341	N/A	>Cre10.g431850.t1.2|{PGM18}
Cre10.g432000.t1.2	26.3451	26.2468	26.4587	26.0141	26.5783	26.4391	>Cre10.g432000.t1.2|{DDB1}-UV-damaged DNA binding complex subunit 1 protein
Cre10.g432800.t1.2	30.9921	31.057	31.0407	31.3069	30.9005	31.5422	>Cre10.g432800.t1.2|{RPSa}-Ribosomal protein Sa, component of cytosolic 80S ribosome and 40S small subunit
Cre10.g433000.t1.1	25.5451	26.1407	25.6588	24.8855	25.7392	25.0206	>Cre10.g433000.t1.1|{TSG2}
Cre10.g434450.t1.2	23.6055	N/A	N/A	N/A	23.7005	N/A	>Cre10.g434450.t1.2|NADH:ubiquinone oxidoreductase 39 kDa subunit
Cre10.g434750.t1.2	29.6277	29.5139	29.7271	29.8343	29.4768	29.5685	>Cre10.g434750.t1.2|{AAI1}-Acetohydroxy acid isomeroreductase
Cre10.g435550.t1.2	25.2671	25.1504	25.2043	N/A	25.6762	25.2024	>Cre10.g435550.t1.2|{DOH1}-Deoxyhypusine hydroxylase/monooxygenase
Cre10.g435800.t1.2	27.6328	27.6737	28.049	27.6931	27.759	27.7516	>Cre10.g435800.t1.2|{SNE11}-NAD-dependent epimerase/dehydratase
Cre10.g435850.t1.2	N/A	N/A	N/A	23.3303	N/A	N/A	>Cre10.g435850.t1.2|Predicted protein
Cre10.g436050.t1.2	26.0501	24.9472	26.7767	26.2205	24.6148	24.6822	>Cre10.g436050.t1.2|Fe superoxide dismutase
Cre10.g436100.t2.1;Cre10.g436100.t1.1	N/A	24.5126	24.1864	24.2235	N/A	N/A	>Cre10.g436100.t2.1|{MLK1}-Mixed lineage protein kinase;>Cre10.g436100.t1.1|{MLK1}-Mixed lineage protein kinase
Cre10.g436350.t1.1	25.117	25.3541	25.0801	25.5916	N/A	25.4271	>Cre10.g436350.t1.1|{SHKF1}-Shikimate kinase
Cre10.g436550.t1.2	25.7239	25.3318	24.9412	N/A	N/A	N/A	>Cre10.g436550.t1.2|Low-CO2-inducible protein
Cre10.g437150.t1.2	23.4394	24.0784	23.5032	N/A	N/A	N/A	>Cre10.g437150.t1.2|{CYCR5}-Cyclin-related pentatrichopeptide repeat protein
Cre10.g438100.t1.2	25.8424	24.0666	24.9593	N/A	26.1164	24.3223	>Cre10.g438100.t1.2|{PGP2}-Phosphoglycolate phosphatase/4-nitrophenylphosphatase
Cre10.g439100.t1.2	29.0317	29.2003	28.9669	29.0982	29.1825	29.1722	>Cre10.g439100.t1.2|{CCT1}-T-complex protein 1, alpha subunit
Cre10.g439150.t1.2	27.0819	27.4506	27.1471	27.3135	27.1561	27.4789	>Cre10.g439150.t1.2|{RPT5}-26S proteasome regulatory subunit
Cre10.g439400.t1.1	26.3098	26.4354	25.9764	26.6558	26.4714	26.499	>Cre10.g439400.t1.1|{GAT1}-Glutamyl tRNA amidotransferase, subunit A
Cre10.g439650.t1.2	27.805	28.2931	27.8382	28.2744	28.1797	28.559	>Cre10.g439650.t1.2|{COG8}-Component of oligomeric golgi complex
Cre10.g439700.t1.2	26.9883	27.0276	26.7316	27.0169	26.9298	27.1982	>Cre10.g439700.t1.2|RNA binding protein
Cre10.g439900.t1.2	N/A	N/A	24.0626	24.1201	N/A	23.5707	>Cre10.g439900.t1.2|ER-located HSP110/SSE-like protein
Cre10.g440050.t1.2	26.975	26.6881	26.9778	26.831	26.8423	26.8137	>Cre10.g440050.t1.2|{SNE12}-NAD-dependent epimerase/dehydratase
Cre10.g440900.t1.2	N/A	24.0305	23.6336	23.2458	23.7199	23.3656	>Cre10.g440900.t1.2|{RRP43}-Rrp42-like exosome component
Cre10.g441400.t1.2	28.348	28.1131	28.3578	28.1995	28.6587	28.0792	>Cre10.g441400.t1.2|{NOP58}-Nucleolar protein, Component of C/D snoRNPs
Cre10.g443250.t1.2	30.2136	30.5041	30.0185	30.3726	30.2479	30.4038	>Cre10.g443250.t1.2|{CCT3}-T-complex protein 1, gamma subunit
Cre10.g443300.t1.2	N/A	N/A	22.1351	N/A	N/A	N/A	>Cre10.g443300.t1.2|{CNK5}-NimA-related protein kinase
Cre10.g444700.t1.1	31.5431	32.4214	31.5179	32.1188	31.6775	32.3791	>Cre10.g444700.t1.1|Starch Branching Enzyme
Cre10.g446550.t1.2	24.9494	24.7584	24.9786	25.4834	25.4226	25.3563	>Cre10.g446550.t1.2|{ATPvF}-Vacuolar ATP synthase subunit F
Cre10.g449250.t1.2	25.029	25.3958	25.1613	25.2372	25.3813	25.1973	>Cre10.g449250.t1.2|{KAP1}-Kinesin-II-associated protein
Cre10.g449550.t1.2	27.5255	25.9541	27.1165	25.7977	27.2598	N/A	>Cre10.g449550.t1.2|Peroxiredoxin, type II
Cre10.g450350.t1.2	25.8486	25.9842	25.7292	25.6337	25.7366	25.7977	>Cre10.g450350.t1.2|{FAP232}-Intraflagellar transport protein 25
Cre10.g450400.t1.2	26.0017	26.2027	25.7008	26.0614	25.9129	26.1847	>Cre10.g450400.t1.2|NADH:ubiquinone oxidoreductase 24 kDa subunit
Cre10.g451900.t1.1	27.8257	27.8368	28.1474	27.9191	27.6853	27.9172	>Cre10.g451900.t1.1|{THS1}-Threonine synthase
Cre10.g451950.t1.2	30.2297	29.5812	30.405	29.956	30.3348	30.4867	>Cre10.g451950.t1.2|{AAT1}-Alanine aminotransferase
Cre10.g452450.t1.2	23.463	N/A	N/A	24.1598	23.4154	N/A	>Cre10.g452450.t1.2|{TIC110}-110 kDa translocon of chloroplast envelope inner membrane
Cre10.g452800.t1.2	32.4743	32.2169	32.2771	32.3456	32.3283	32.195	>Cre10.g452800.t1.2|Low-CO2-inducible protein
Cre10.g453450.t1.2	27.2012	27.6164	27.154	27.6267	27.2155	27.5587	>Cre10.g453450.t1.2|{SMP4}-Small nuclear ribonucleoprotein SmD2
Cre10.g454250.t1.2	24.6956	25.3868	24.7379	25.4451	24.9413	25.307	>Cre10.g454250.t1.2|{FKB13}-Peptidyl-prolyl cis-trans isomerase, FKBP-type
Cre10.g455300.t1.2	26.487	27.0141	26.6867	27.0158	26.8406	26.9584	>Cre10.g455300.t1.2|{SMP1}-Small nuclear ribonucleoprotein SmD3
Cre10.g455850.t1.2	25.9627	26.1594	25.752	26.6087	26.8986	26.6122	>Cre10.g455850.t1.2|Minichromosome maintenance protein
Cre10.g456000.t1.2	23.8875	N/A	N/A	N/A	N/A	24.3299	>Cre10.g456000.t1.2|Flagellar Associated Protein, quinone reductase-like
Cre10.g456050.t2.1	26.6679	26.8071	27.2399	26.8974	26.6899	26.5931	>Cre10.g456050.t2.1 | aka Cre10.g456050.t1.2
Cre10.g456200.t1.2	29.2188	30.0434	29.1294	30.7783	29.1525	30.2284	>Cre10.g456200.t1.2|Ribosomal protein S24, component of cytosolic 80S ribosome and 40S small subunit
Cre10.g456250.t1.2	27.0475	26.7904	26.5437	26.5637	27.0424	27.2108	>Cre10.g456250.t1.2|{TRX16}
Cre10.g456750.t1.2	25.0715	25.1634	25.402	25.1266	25.3935	25.4162	>Cre10.g456750.t1.2|{DAR1}
Cre10.g458050.t1.2	N/A	23.4314	23.3044	N/A	N/A	N/A	>Cre10.g458050.t1.2|{BCA3}-Branched chain amino acid aminotransferase
Cre10.g458450.t1.1	25.7604	25.3994	25.2718	25.5281	25.8825	25.4393	>Cre10.g458450.t1.1|Glutathione peroxidase
Cre10.g458500.t1.2	26.5611	26.4382	26.4829	26.6103	26.8201	26.4245	>Cre10.g458500.t1.2|{ASK1}-Aspartate kinase
Cre10.g459000.t1.1	22.8434	N/A	N/A	N/A	22.7489	N/A	>Cre10.g459000.t1.1|{IBA57}-Iron-sulfur cluster assembly factor, mitochondrial precursor
Cre10.g459250.t1.2	29.2683	28.5553	29.1116	28.5051	29.1845	28.9555	>Cre10.g459250.t1.2|{RPL35a}-Ribosomal protein L35a, component of cytosolic 80S ribosome and 60S large subunit
Cre10.g459500.t1.1	25.1157	25.4763	24.4846	25.3677	25.2633	25.6011	>Cre10.g459500.t1.1|{NGB1}-Nucleolar GTP-binding protein
Cre10.g461050.t1.2	31.6277	31.5719	31.5792	31.4601	31.5993	31.4766	>Cre10.g461050.t1.2|{ATPvA1}-Vacuolar ATP synthase subunit A
Cre10.g462950.t1.2	N/A	N/A	N/A	N/A	N/A	25.5044	>Cre10.g462950.t1.2|Plastid ribosomal protein L33
Cre10.g465250.t1.2	N/A	24.3901	N/A	25.0909	N/A	24.8541	>Cre10.g465250.t1.2|Radial spoke protein 11
Cre10.g465550.t1.1	26.552	26.8778	26.6869	25.9288	26.428	26.7251	>Cre10.g465550.t1.1|ClpD chaperone, Hsp100 family
Cre10.g465900.t1.2	24.7108	N/A	24.3705	24.3588	N/A	N/A	>Cre10.g465900.t1.2|Cyclin dependent protein kinase
Cre10.g466250.t1.2	24.5109	N/A	24.9347	24.3797	24.3844	N/A	>Cre10.g466250.t1.2|{PRP20}
Cre11.g467350.t1.2	25.3209	25.909	25.7099	26.0773	25.4862	26.0432	>Cre11.g467350.t1.2|{ACO2}
Cre11.g467531.t1.1	23.4206	23.4452	22.6642	22.8724	N/A	23.0002	>Cre11.g467531.t1.1|{FAP15}-Flagellar Associated Protein
Cre11.g467547.t1.1	28.7106	28.5159	28.8464	28.5505	28.898	28.5599	>Cre11.g467547.t1.1|Glutamyl/glutaminyl-tRNA synthetase
Cre11.g467573.t1.1	24.0486	N/A	24.0004	N/A	24.3083	N/A	>Cre11.g467573.t1.1|{LHCA3}-Chlorophyll a/b binding protein of photosystem I, type III
Cre11.g467612.t1.1	25.4156	N/A	25.618	N/A	25.6222	25.2318	>Cre11.g467612.t1.1|Ubiquinone/menaquinone biosynthesis methyltransferase
Cre11.g467617.t1.1	27.0364	N/A	26.7725	26.2538	26.3871	25.7264	>Cre11.g467617.t1.1|{LCI19}-Gamma hydroxybutyrate dehydrogenase
Cre11.g467700.t1.1	29.4551	28.8556	29.5724	28.855	29.3947	28.7325	>Cre11.g467700.t1.1|{HEME}-Uroporphyrinogen-III decarboxylase
Cre11.g467707.t1.1	N/A	N/A	N/A	N/A	N/A	21.5314	>Cre11.g467707.t1.1|{ATP4}-Mitochondrial F1F0 ATP synthase, delta subunit
Cre11.g467739.t1.1	22.9666	N/A	N/A	N/A	N/A	N/A	>Cre11.g467739.t1.1|Intraflagellar transport protein 54
Cre11.g467770.t1.1	29.4635	29.2845	30.3355	29.8941	29.0655	29.1394	>Cre11.g467770.t1.1|{PGK1}-Phosphoglycerate kinase, chloroplast precursor
Cre11.g467781.t1.1	28.1822	28.8118	28.2946	28.5561	28.2425	28.6238	>Cre11.g467781.t1.1|ABC transporter-like and Flagellar Associated Protein
Cre11.g468300.t1.2	N/A	N/A	N/A	N/A	21.9369	N/A	>Cre11.g468300.t1.2|{SAR1}-Sar-type small GTPase
Cre11.g468450.t1.2	26.0255	27.2067	26.0922	26.101	25.729	26.5808	>Cre11.g468450.t1.2|{cen1}-Centrin present in monomeric inner arm dyneins b, e, and g
Cre11.g468550.t1.2	27.8164	27.87	27.5079	27.6941	27.6138	27.3639	>Cre11.g468550.t1.2|{ATPvG}-Vacuolar ATP synthase subunit G
Cre11.g468750.t1.2	N/A	N/A	24.5674	24.0802	24.4524	N/A	>Cre11.g468750.t1.2|Predicted protein
Cre11.g469600.t1.2	24.0445	24.3278	23.877	24.6153	24.1001	24.5896	>Cre11.g469600.t1.2|{HDA9}
Cre11.g475000.t1.1	27.2397	27.905	27.4634	27.8234	27.3193	28.1046	>Cre11.g475000.t1.1|Intraflagellar transport protein 121
Cre11.g476050.t1.2	27.7534	28.4571	27.9542	28.5251	28.1387	28.6008	>Cre11.g476050.t1.2|{DYHG}-Flagellar outer arm dynein heavy chain gamma
Cre11.g476351.t1.1	25.3415	25.2444	26.0521	24.8816	25.8045	25.0063	>Cre11.g476351.t1.1 | aka Cre16.g673850.t1.1
Cre11.g476550.t1.2	N/A	N/A	22.757	N/A	N/A	N/A	>Cre11.g476550.t1.2|{ADH11}
Cre11.g476650.t1.1	27.7993	28.1419	27.7177	28.0881	27.8351	27.9349	>Cre11.g476650.t1.1|Pullulanase-type starch debranching enzyme
Cre11.g476750.t1.2	27.7902	27.6048	28.5945	28.4585	27.5294	27.8113	>Cre11.g476750.t1.2|Ferredoxin-NADP reductase
Cre11.g476850.t1.2	23.4275	N/A	22.9623	N/A	23.1041	N/A	>Cre11.g476850.t1.2|{PF2}-Component of dynein regulatory complex
Cre11.g477300.t1.1	28.272	28.215	28.2449	28.2699	28.4569	28.3855	>Cre11.g477300.t1.1|{PPP36}
Cre11.g477850.t1.1	24.6033	N/A	24.8672	24.4164	24.6748	N/A	>Cre11.g477850.t1.1|{TXC1}-Transcriptional coactivator-like protein
Cre11.g479500.t1.2	27.0617	26.4045	26.7794	26.8803	27.1118	25.9484	>Cre11.g479500.t1.2|Plastid ribosomal protein L4
Cre11.g480150.t1.2	29.1592	29.5951	28.9045	29.7258	28.9878	29.5953	>Cre11.g480150.t1.2|Ribosomal protein S14, component of cytosolic 80S ribosome and 40S small subunit
Cre11.g481500.t1.2	26.8818	26.1208	26.7944	26.6269	26.9336	26.3281	>Cre11.g481500.t1.2|{HIS7}-Imidazole glycerol phosphate synthase
Cre11.g482900.t1.1;Cre06.g278139.t1.1	23.7066	23.5106	23.8533	23.6085	23.553	23.2755	>Cre11.g482900.t1.1|{RABC3}-Small Rab-related GTPase
Cre12.g483950.t1.2	28.3193	27.9101	29.1137	28.5938	28.0378	28.2471	>Cre12.g483950.t1.2|{MDH4}-NAD-dependent malate dehydrogenase, mitochondrial
Cre12.g484000.t1.2	28.8028	28.6908	28.6682	28.4746	28.9101	28.7348	>Cre12.g484000.t1.2|{ACX1}
Cre12.g484050.t1.2	30.0697	30.7762	29.9816	30.8784	30.026	30.7939	>Cre12.g484050.t1.2|Ribosomal protein L36, component of cytosolic 80S ribosome and 60S large subunit
Cre12.g484200.t1.2	24.1831	N/A	24.1105	N/A	N/A	N/A	>Cre12.g484200.t1.2|{PPS2}-Geranylgeranyl diphosphate synthase
Cre12.g484250.t1.1	27.5213	28.1874	27.4249	28.0636	27.7157	28.1877	>Cre12.g484250.t1.1|{ROC34}-Flagellar inner arm dynein 1 heavy chain alpha (I1/f alpha)
Cre12.g485150.t1.2	29.0262	29.0258	29.1999	29.3067	29.0683	29.0971	>Cre12.g485150.t1.2|Glyceraldehyde 3-phosphate dehydrogenase
Cre12.g485800.t1.2	23.4569	22.0423	N/A	N/A	23.4889	N/A	>Cre12.g485800.t1.2|{FHL1}-FtsH-like membrane ATPase/metalloprotease
Cre12.g486100.t1.2	26.8691	26.5805	26.6784	27.0311	26.938	26.8131	>Cre12.g486100.t1.2|Active subunit of the chloroplast ClpP complex
Cre12.g487100.t1.2	25.0651	24.9967	24.9567	25.0553	25.3066	25.1217	>Cre12.g487100.t1.2|{TSM2}
Cre12.g488850.t2.1;Cre12.g488850.t1.1	28.768	29.0267	28.8403	29.1019	29.0749	29.1992	>Cre12.g488850.t2.1|{AP2A1}-Alpha2-Adaptin;>Cre12.g488850.t1.1|{AP2A1}-Alpha2-Adaptin
Cre12.g489150.t1.2	24.4357	N/A	24.3221	N/A	24.8098	N/A	>Cre12.g489150.t1.2|{SHD1}-SH2-domain protein
Cre12.g489700.t1.2	26.4082	26.2816	26.5275	26.6697	26.3435	26.3752	>Cre12.g489700.t1.2|{OTC1}-Ornithine carbamoyltransferase
Cre12.g489750.t1.2	27.7705	27.6342	27.418	27.4091	27.5756	27.1712	>Cre12.g489750.t1.2|Flagellar Associated Protein
Cre12.g490000.t1.2	26.2677	26.3311	26.464	26.228	26.4214	26.2584	>Cre12.g490000.t1.2|{EIF2Ab}-Eukaryotic translation initiation factor 2 subunit 1, eIF2-alpha subunit
Cre12.g490350.t1.1	30.3966	30.0394	30.3753	30.0677	30.3635	29.9269	>Cre12.g490350.t1.1|{HDS1}-1-hydroxy-2-methyl-2--E--butenyl 4-diphosphate synthase
Cre12.g490500.t1.2	N/A	N/A	23.5179	N/A	N/A	N/A	>Cre12.g490500.t1.2|Predicted protein
Cre12.g491500.t1.2	N/A	N/A	N/A	23.933	N/A	N/A	>Cre12.g491500.t1.2|{UBC1}-Ubiquitin-activating enzyme E1
Cre12.g492950.t1.2	29.624	29.9544	29.519	29.5861	29.62	29.6994	>Cre12.g492950.t1.2|{NSG5}-Ribonucleoside-diphosphate reductase R1 subunit
Cre12.g493550.t1.2	25.1783	24.9961	25.1225	24.6176	24.8413	24.9693	>Cre12.g493550.t1.2|{THK3}
Cre12.g493950.t1.2	28.4149	29.3184	28.2788	29.0791	28.4176	29.2161	>Cre12.g493950.t1.2|Plastid ribosomal protein S13
Cre12.g494000.t1.2	23.9895	N/A	N/A	24.8433	23.9397	N/A	>Cre12.g494000.t1.2|Predicted protein
Cre12.g494050.t1.2	29.879	30.2752	29.7723	30.1955	29.8079	30.0545	>Cre12.g494050.t1.2|Ribosomal protein L9, component of cytosolic 80S ribosome and 60S large subunit
Cre12.g494100.t1.1	26.1607	26.7566	26.5376	26.6722	26.6486	26.6722	>Cre12.g494100.t1.1|{SPL19}
Cre12.g494400.t1.2	23.7163	N/A	23.8599	N/A	23.7644	N/A	>Cre12.g494400.t1.2|{MNP2}-ATP-binding protein, MRP/NBP35 family
Cre12.g494450.t1.2	26.5092	26.0087	26.7786	26.1887	26.93	25.738	>Cre12.g494450.t1.2|Plastid ribosomal protein S16
Cre12.g494750.t1.2	27.3603	26.8552	27.4131	26.965	27.6852	27.1781	>Cre12.g494750.t1.2|Plastid ribosomal protein S20
Cre12.g494800.t1.1	26.111	26.854	26.1419	26.663	26.2743	26.6491	>Cre12.g494800.t1.1|{IDA4}-Flagellar inner arm dynein light chain p28
Cre12.g494850.t1.2	27.7918	27.528	27.8441	27.3768	27.6755	28.0092	>Cre12.g494850.t1.2|{ADK3}-Adenylate kinase
Cre12.g494900.t1.2	N/A	N/A	25.3267	N/A	N/A	N/A	>Cre12.g494900.t1.2|{PPP37}
Cre12.g495250.t1.1	25.1037	24.7197	24.9866	24.4462	24.7265	N/A	>Cre12.g495250.t1.1|{FAL15}-Similar to Flagellar Associated Protein FAP31
Cre12.g495850.t1.2	27.4057	26.9457	27.6606	27.3503	27.2126	26.9816	>Cre12.g495850.t1.2|{HBD1}
Cre12.g496200.t1.2	23.7204	23.8364	23.6846	24.0338	N/A	23.6859	>Cre12.g496200.t1.2|{XPO2}
Cre12.g497650.t1.2	N/A	N/A	21.8741	N/A	N/A	N/A	>Cre12.g497650.t1.2|{THY28}-Predicted protein
Cre12.g498100.t1.2	28.2545	28.6636	28.5359	28.8342	28.5992	28.4829	>Cre12.g498100.t1.2|{EIF3E}-Eukaryotic translation initiation factor 3, subunit E
Cre12.g498250.t1.2	29.2521	29.098	29.2092	28.7986	29.4811	29.5362	>Cre12.g498250.t1.2|Ribosomal protein S17, component of cytosolic 80S ribosome and 40S small subunit
Cre12.g498500.t1.2	26.7116	27.3258	26.4476	27.1552	26.8235	26.9949	>Cre12.g498500.t1.2|{DEG1C}-DegP-type protease
Cre12.g498550.t1.1	N/A	N/A	N/A	N/A	22.8752	N/A	>Cre12.g498550.t1.1|{MPM1}-Magnesium protoporphyrin O-methyltransferase
Cre12.g498850.t1.2	26.4801	26.5107	26.5363	26.2944	26.6818	26.067	>Cre12.g498850.t1.2|{CEP12}
Cre12.g498900.t1.2	27.2208	26.5681	27.5177	26.7242	27.1762	26.2058	>Cre12.g498900.t1.2|Ribosomal protein S7, component of cytosolic 80S ribosome and 40S small subunit
Cre12.g499350.t1.2	N/A	N/A	N/A	N/A	21.8541	N/A	>Cre12.g499350.t1.2|{EFH7}
Cre12.g499850.t1.1	N/A	N/A	N/A	N/A	N/A	23.1115	>Cre12.g499850.t1.1|{CNK7}-NimA-related protein kinase
Cre12.g499900.t1.2	N/A	N/A	24.3344	N/A	N/A	N/A	>Cre12.g499900.t1.2|{VPS29}-Subunit of Retromer complex
Cre12.g500150.t1.1	28.2544	28.0729	28.4273	28.1323	28.3921	28.0923	>Cre12.g500150.t1.1|{ALD5}
Cre12.g500450.t1.1	23.732	23.4555	23.6779	22.2837	23.9412	N/A	>Cre12.g500450.t1.1|{TPD1}
Cre12.g500950.t1.2	27.0016	27.5616	27.6312	27.3329	27.2109	27.702	>Cre12.g500950.t1.2|Active subunit of chloroplast ClpP peptidase
Cre12.g501100.t1.2	25.3039	25.2316	25.3111	25.4526	25.548	N/A	>Cre12.g501100.t1.2|{TRM2A}-tRNA (uracil-5-)-methyltransferase
Cre12.g501200.t1.2	27.9324	27.5053	27.6845	26.7388	27.7383	27.2096	>Cre12.g501200.t1.2|{SKP1}-E3 ubiquitin ligase, SKP1 homolog
Cre12.g503550.t1.2	26.7204	26.0802	26.6854	26.1105	26.6846	25.8144	>Cre12.g503550.t1.2|{MECPS1}-2-C-methyl-D-erythritol 2,4-cyclodiphosphate synthase
Cre12.g504150.t2.1;Cre12.g504150.t1.2	N/A	N/A	N/A	N/A	23.3027	N/A	>Cre12.g504150.t2.1|{NFU2}-Iron-sulfur cluster assembly protein;>Cre12.g504150.t1.2|{NFU2}-Iron-sulfur cluster assembly protein
Cre12.g504200.t1.2	27.734	26.9051	27.7212	26.8071	27.9894	27.1589	>Cre12.g504200.t1.2|Ribosomal protein S23, component of cytosolic 80S ribosome and 40S small subunit
Cre12.g504550.t1.2; aka Cre12.g504700.t1.2	23.5062	N/A	22.8037	N/A	23.0117	N/A	>Cre12.g504550.t1.2|{HTB15}-Histone H2B;>Cre12.g505600.t1.2|{HTB17}-Histone H2B aka Cre12.g506200.t1.2 | aka Cre12.g504700.t1.2|{HTB28}-Histone
Cre12.g504950.t1.2	27.9179	27.1721	27.6641	27.1956	27.8074	26.9399	>Cre12.g504950.t1.2|{UOX}-Urate oxidase II
Cre12.g505750.t1.2	N/A	N/A	N/A	22.3869	N/A	N/A	>Cre12.g505750.t1.2|{RPB9}-DNA-directed RNA polymerase II, 14.5 kDa polypeptide
Cre12.g505850.t1.2	24.8404	N/A	24.6721	24.8866	25.3391	25.1306	>Cre12.g505850.t1.2|{CPN23}-Chaperonin 23
Cre12.g506000.t1.2	26.4603	27.4604	26.421	27.5603	26.5284	27.5101	>Cre12.g506000.t1.2|{ODA6}-Flagellar outer dynein arm intermediate chain 2
Cre12.g508150.t1.2	26.4069	26.249	26.6057	26.5258	26.5625	26.6061	>Cre12.g508150.t1.2|{SRH21}
Cre12.g508550.t1.1	N/A	N/A	N/A	N/A	22.185	N/A	>Cre12.g508550.t1.1|{PANB}-3-methyl-2-oxobutanoate hydroxymethyltransferase
Cre12.g508900.t1.2	27.8921	27.4573	28.1142	27.2098	28.0917	27.2255	>Cre12.g508900.t1.2|{MAPK6}-Mitogen-Activated Protein Kinase
Cre12.g509000.t1.1;Cre17.g745447.t1.1;Cre03.g160350.t1.2	26.0072	25.8651	25.6541	25.5612	25.8043	25.9176	>Cre12.g509000.t1.1|{MAPK3}-Mitogen-Activated Protein Kinase
Cre12.g509050.t1.1	25.2971	25.1653	26.3425	25.5179	25.3971	25.3215	>Cre12.g509050.t1.1|OEE2-like protein of thylakoid lumen
Cre12.g509650.t1.2	24.0658	N/A	N/A	N/A	N/A	N/A	>Cre12.g509650.t1.2|Phytoene desaturase
Cre12.g509750.t1.2	N/A	N/A	N/A	24.9231	N/A	24.5902	>Cre12.g509750.t1.2|{QCR2}-Mitochondrial processing peptidase alpha subunit
Cre12.g510400.t1.1	25.1256	24.7589	24.8844	24.2989	24.8781	N/A	>Cre12.g510400.t1.1|{RBD4}-Putative rubredoxin-like protein
Cre12.g510650.t1.2	31.3642	31.4371	31.3768	31.3537	31.49	31.3514	>Cre12.g510650.t1.2|{FBP1}-Fructose-1,6-bisphosphatase
Cre12.g510800.t1.2	26.5576	26.3936	26.2036	25.8974	26.0677	26.039	>Cre12.g510800.t1.2|{CHLI2}-Magnesium chelatase subunit I
Cre12.g510900.t1.2	N/A	24.6311	N/A	24.3744	24.133	24.7014	>Cre12.g510900.t1.2|{HUV1}-ATP-dependent subunit of the HslUV protease
Cre12.g511050.t1.2	N/A	23.5869	N/A	23.94	N/A	N/A	>Cre12.g511050.t1.2|Radial spoke protein 16
Cre12.g511850.t1.2	28.9489	28.9306	28.827	28.9304	29.1312	28.918	>Cre12.g511850.t1.2|{GSK3}-Glycogen Synthase Kinase
Cre12.g511900.t1.2	24.7247	25.1606	25.1933	25.4011	25.0513	24.2568	>Cre12.g511900.t1.2|{RPE1}-Ribulose phosphate-3-epimerase, chloroplast precursor
Cre12.g512600.t1.2	30.0956	30.359	30.368	30.785	30.3064	30.6262	>Cre12.g512600.t1.2|Ribosomal protein L18, component of cytosolic 80S ribosome and 60S large subunit
Cre12.g513150.t1.2	21.8379	N/A	21.0263	N/A	N/A	N/A	>Cre12.g513150.t1.2|Mia40, mitochondrial intermembrane space protein involved in protein import.
Cre12.g513200.t1.2	30.146	29.7848	30.6637	30.2926	30.0811	29.9207	>Cre12.g513200.t1.2|Enolase
Cre12.g513500.t1.2	25.98	26.3539	25.918	26.3547	26.2503	26.2234	>Cre12.g513500.t1.2|{XAB2}-Transcription-coupled DNA repair protein, possible splicing factor
Cre12.g513950.t1.2	28.5073	28.5739	28.1864	28.5056	28.4178	28.3879	>Cre12.g513950.t1.2|{SUFD}-Iron-sulfur cluster assembly protein
Cre12.g514050.t1.2	28.6437	28.0617	28.8988	28.304	28.5788	28.1374	>Cre12.g514050.t1.2|{GSF1}-Ferredoxin-dependent glutamate synthase
Cre12.g514450.t1.2	24.0676	24.7464	24.6198	24.2888	24.4273	24.5851	>Cre12.g514450.t1.2|{SPL20}
Cre12.g514500.t1.2	28.9135	28.9789	29.0836	29.2659	29.236	29.3297	>Cre12.g514500.t1.2|Ribosomal protein S11, component of cytosolic 80S ribosome and 40S small subunit
Cre12.g514750.t1.2	N/A	N/A	23.4113	22.2309	N/A	N/A	>Cre12.g514750.t1.2|Citrate synthase
Cre12.g514850.t1.2	27.5464	26.8926	27.7032	27.3139	27.5843	27.1524	>Cre12.g514850.t1.2|Heat shock protein 90C
Cre12.g515650.t1.2	29.0275	29.2222	29.0841	29.1353	29.1243	29.1185	>Cre12.g515650.t1.2|{EIF3K}-Eukaryotic translation initiation factor 3, subunit K
Cre12.g515850.t1.2	26.7718	26.2489	26.5519	26.5583	26.5955	26.372	>Cre12.g515850.t1.2|{PCN1}-Proliferating cell nuclear antigen homolog
Cre12.g516200.t1.2	32.1865	31.427	32.3199	31.46	32.1248	31.4606	>Cre12.g516200.t1.2|Elongation Factor 2
Cre12.g516500.t1.1	23.1979	24.7789	N/A	N/A	N/A	N/A	>Cre12.g516500.t1.1|{CUL2}-Ubiquitin ligase SCF complex subunit Cullin
Cre12.g517150.t1.1	32	31.6665	31.7607	31.5122	31.9418	31.4337	>Cre12.g517150.t1.1|{MET16}-Adenylylphosphosulfate reductase
Cre12.g517400.t1.2	26.0465	26.5935	26.0096	26.7701	26.082	26.5567	>Cre12.g517400.t1.2|{RABF1}-Small Rab-related GTPase
Cre12.g517900.t1.1;Cre12.g518000.t1.1;Cre12.g518000.t2.1	25.8421	26.1662	26.0258	26.0433	25.9886	26.0022	>Cre12.g517900.t1.1|{SCA1}-Chloroplast-associated SecA protein
Cre12.g518900.t1.2	26.3884	26.0872	26.239	26.3156	26.3337	25.9375	>Cre12.g518900.t1.2|{AKR9}
Cre12.g518950.t1.2	22.5049	N/A	21.7698	N/A	21.8715	N/A	>Cre12.g518950.t1.2|{PGM13}
Cre12.g519050.t2.1	N/A	N/A	N/A	23.5512	22.8564	N/A	>Cre12.g519050.t2.1 | aka Cre12.g519050.t1.1
Cre12.g519100.t1.2	29.7271	29.9399	29.6656	29.7942	29.9337	29.7401	>Cre12.g519100.t1.2|{ACX2}
Cre12.g520200.t1.1	26.2637	27.1524	26.0459	27.075	26.1381	26.9362	>Cre12.g520200.t1.1|{PPO5}-Pyridoxamine 5\-phosphate oxidase-like protein
Cre12.g520400.t1.2	N/A	N/A	N/A	N/A	N/A	20.1812	>Cre12.g520400.t1.2|{MRPL4}-Mitochondrial ribosomal protein L4
Cre12.g520500.t1.1	32.1915	32.8556	32.3107	33.1189	32.4174	33.1019	>Cre12.g520500.t1.1|{RPP0}-Acidic ribosomal protein P0, Ribosomal protein L10
Cre12.g520550.t1.2	N/A	N/A	24.7575	24.6329	24.7279	25.0723	>Cre12.g520550.t1.2|{TRN1}-Importin beta
Cre12.g520600.t1.2	28.7969	28.8859	28.8268	28.8604	29.0845	28.5364	>Cre12.g520600.t1.2|Plastid ribosomal protein S6
Cre12.g520650.t1.2	25.1279	25.2967	25.1431	24.9284	25.0737	25.2784	>Cre12.g520650.t1.2|Tubby-like protein
Cre12.g521350.t1.2	22.9553	N/A	N/A	N/A	N/A	N/A	>Cre12.g521350.t1.2|{SLY1}-SM/Sec1-family protein, SLY1 homolog
Cre12.g522350.t1.2	23.8496	N/A	24.2102	N/A	23.9514	N/A	>Cre12.g522350.t1.2|{TSW1}
Cre12.g522450.t1.2	28.64	28.5176	28.5603	28.5609	28.7845	28.5912	>Cre12.g522450.t1.2|COP-II coat subunit
Cre12.g522550.t1.2	24.3751	N/A	N/A	N/A	N/A	N/A	>Cre12.g522550.t1.2|{KIN2-1}-Kinesin motor protein, kinesin-2 (KRP85/95) family
Cre12.g522600.t1.2	N/A	N/A	24.9091	N/A	N/A	N/A	>Cre12.g522600.t1.2|{CYC}-mitochondrial cytochrome c
Cre12.g522950.t1.2	25.8717	26.5368	N/A	26.5715	26.0743	26.3309	>Cre12.g522950.t1.2|Chloroplast septum site-determining protein
Cre12.g523050.t1.1	N/A	N/A	N/A	N/A	N/A	24.4413	>Cre12.g523050.t1.1|{CCT11}
Cre12.g523200.t1.1	26.9943	26.9672	26.7665	26.9947	26.7693	26.9403	>Cre12.g523200.t1.1|Nucleosome remodeling factor
Cre12.g523850.t1.2	26.5376	26.9597	26.5244	26.9677	26.5522	26.929	>Cre12.g523850.t1.2|Ubiquinol:cytochrome c oxidoreductase 50 kDa core 1 subunit
Cre12.g525200.t1.2	28.1578	28.0225	28.3684	28.0104	28.3712	28.105	>Cre12.g525200.t1.2|{NOP56}-Nucleolar protein, Component of C/D snoRNPs
Cre12.g525650.t1.2	27.3216	26.3983	27.0119	26.2452	27.2041	26.1321	>Cre12.g525650.t1.2|{CSD4}-Group II cysteine desulfurase
Cre12.g526800.t1.2	31.2898	30.8514	31.1286	30.6793	31.2948	30.8262	>Cre12.g526800.t1.2|{GND1}-6-phosphogluconate dehydrogenase, decarboxylating
Cre12.g527300.t1.2	23.3412	24.332	N/A	23.7955	N/A	24.2092	>Cre12.g527300.t1.2|{RFC5}-DNA replication factor C complex subunit 5
Cre12.g527450.t1.2	22.3298	22.9048	N/A	22.9577	N/A	23.0111	>Cre12.g527450.t1.2|{CAM17}
Cre12.g528700.t1.2	26.2664	26.3702	26.0348	26.1399	26.3561	26.1632	>Cre12.g528700.t1.2|{WSA1}-Tryptophan synthetase alpha subunit
Cre12.g528750.t1.2	30.4827	30.7211	30.4347	31.1995	30.8399	31.0509	>Cre12.g528750.t1.2|Ribosomal protein L12, component of cytosolic 80S ribosome and 60S large subunit
Cre12.g528850.t1.1	24.8053	25.5371	24.3401	25.6939	24.9594	25.2255	>Cre12.g528850.t1.1|{DLC3}-Flagellar outer dynein arm 16 kDa light chain, LC3
Cre12.g528950.t1.1	N/A	23.9225	N/A	N/A	N/A	N/A	>Cre12.g528950.t1.1|{PUF1}-Puf protein
Cre12.g529400.t1.2	27.7824	28.2388	27.7461	28.176	28.0536	28.4612	>Cre12.g529400.t1.2|{RPS27e1}-Ribosomal protein S27e isoform 1, component of 80S ribosome and 40S small subunit
Cre12.g529600.t1.2	25.0985	24.5541	25.1932	24.8883	25.235	24.8572	>Cre12.g529600.t1.2|{RPA1}-DNA-directed RNA polymerase I subunit 1
Cre12.g529950.t1.2	24.1465	23.5782	24.1345	23.0102	24.3645	24.0427	>Cre12.g529950.t1.2|{EIF4G1}-Eukaryotic translation initiation factor 4, gamma subunit
Cre12.g530300.t1.2	25.076	24.7094	25.295	24.85	24.7905	24.9192	>Cre12.g530300.t1.2|{FKB6}-Peptidyl-prolyl cis-trans isomerase, FKBP-type
Cre12.g530950.t1.1	N/A	N/A	22.8017	N/A	N/A	N/A	>Cre12.g530950.t1.1|{TGL18}
Cre12.g531550.t1.2	28.033	28.5706	27.8277	28.4706	28.0863	28.3378	>Cre12.g531550.t1.2|{EIF5Bd}-Eukaryotic translation initiation factor 2, beta subunit
Cre12.g531700.t1.1	24.0829	24.36	23.6476	24.7533	24.2964	24.0807	>Cre12.g531700.t1.1|{ADA}
Cre12.g532550.t1.1	30.0683	29.7172	30.294	30.0584	30.4081	30.1097	>Cre12.g532550.t1.1|{RPL13a}-Ribosomal protein L13a, component of cytosolic 80S ribosome and 60S large subunit
Cre12.g533550.t1.1	29.5722	29.746	29.3483	29.7884	29.6357	29.6698	>Cre12.g533550.t1.1|Pyruvate kinase
Cre12.g534350.t1.2	23.9678	N/A	23.7527	N/A	23.8842	23.3255	>Cre12.g534350.t1.2|{HCD2}
Cre12.g534700.t1.2	23.9899	25.0877	N/A	25.0805	24.0557	24.4375	>Cre12.g534700.t1.2|Peptidyl-prolyl cis-trans isomerase, FKBP-type
Cre12.g534800.t1.1	29.5223	28.8232	29.7907	29.3069	29.4912	28.957	>Cre12.g534800.t1.1|{GCSP}-Glycine cleavage system, P protein
Cre12.g535900.t1.1	N/A	N/A	N/A	N/A	22.5375	N/A	>Cre12.g535900.t1.1|{ARL1}-ARF-like GTPase
Cre12.g535950.t1.2	25.7274	25.656	25.7954	25.088	25.9191	25.8953	>Cre12.g535950.t1.2|NADH:ubiquinone oxidoreductase 76 kDa subunit
Cre12.g536550.t1.2	26.9973	27.821	26.8886	27.7684	27.2225	27.7962	>Cre12.g536550.t1.2|{ODA9}-Flagellar outer dynein arm intermediate chain 1
Cre12.g536600.t1.1	N/A	N/A	N/A	N/A	24.0052	24.1359	>Cre12.g536600.t1.1|Flagellar Associated Protein
Cre12.g537100.t1.2	27.3625	27.6012	27.6982	27.6564	27.5974	27.7427	>Cre12.g537100.t1.2|{TSV}
Cre12.g537200.t1.2	28.7655	28.8086	29.0279	29.1452	28.8728	28.9459	>Cre12.g537200.t1.2|{OGD1}-2-oxoglutarate dehydrogenase, E1 subunit
Cre12.g537800.t1.2	30.5024	30.6767	30.6813	30.7792	30.7332	30.8499	>Cre12.g537800.t1.2|Ribosomal protein L7, component of cytosolic 80S ribosome and 60S large subunit
Cre12.g538100.t1.2	N/A	N/A	N/A	N/A	19.6402	N/A	>Cre12.g538100.t1.2|{GST9}
Cre12.g539100.t1.1	26.5895	26.4054	26.2558	26.243	26.7506	25.9185	>Cre12.g539100.t1.1|{HEL57}
Cre12.g540400.t1.2	25.6206	25.5232	25.73	25.4137	25.9228	25.3563	>Cre12.g540400.t1.2|{RCD1}-Rcd1-like protein
Cre12.g542300.t1.2	24.225	N/A	24.7072	N/A	24.2952	N/A	>Cre12.g542300.t1.2|{GLYK}-Glycerate kinase
Cre12.g543350.t3.1;Cre12.g543350.t2.1;Cre12.g543350.t1.1	24.4526	25.0911	24.412	25.206	24.3648	24.8281	>Cre12.g543350.t3.1|{FDH2}-Formaldehyde dehydrogenase;>Cre12.g543350.t2.1|{FDH2}-Formaldehyde dehydrogenase;>Cre12.g543350.t1.1|{FDH2}-Formaldehyde dehydrogenase
Cre12.g543400.t1.2	26.9914	27.6462	27.1052	27.3284	27.0177	27.2651	>Cre12.g543400.t1.2|{FDH1}-Formaldehyde dehydrogenase
Cre12.g544150.t1.2	27.8404	27.8936	27.4477	28.1666	27.6591	27.6481	>Cre12.g544150.t1.2|{NSG1}-Peptidyl-prolyl cis-trans isomerase, cyclophilin-type
Cre12.g546050.t1.2	26.0125	24.9857	26.3118	25.393	25.6351	25.1646	>Cre12.g546050.t1.2|{DXR1}-1-deoxy-D-xylulose 5-phosphate reductoisomerase, chloroplast precursor
Cre12.g546400.t1.2	23.8507	23.9987	23.1071	24.0022	23.5197	23.8021	>Cre12.g546400.t1.2|{DLC7B}-Flagellar inner arm I1/f axonemal dynein, LC7b
Cre12.g548950.t1.2;Cre12.g548400.t1.2	27.393	26.3375	27.6061	25.9862	27.3716	25.968	>Cre12.g548950.t1.2|Chlorophyll a/b binding protein of LHCII;>Cre12.g548400.t1.2|Light-harvesting protein of photosystem II
Cre12.g549750.t1.2	N/A	N/A	23.4357	N/A	N/A	N/A	>Cre12.g549750.t1.2|{CSK1}-Casein kinase-related Ser/Thr kinase
Cre12.g550850.t1.2	30.5233	30.0364	30.8984	30.4653	30.2092	30.0099	>Cre12.g550850.t1.2|Oxygen-evolving enhancer protein 2 of photosystem II
Cre12.g552200.t1.2	30.4771	30.8857	30.5715	31.2062	30.4959	31.0674	>Cre12.g552200.t1.2|{PHOB}-Starch phosphorylase
Cre12.g553250.t1.2	26.6831	27.2577	26.9512	27.37	26.8109	27.371	>Cre12.g553250.t1.2|Phosphofructokinase
Cre12.g553700.t1.2	26.8679	26.1867	26.9059	26.3824	27.0525	25.6784	>Cre12.g553700.t1.2|{PDO2}
Cre12.g554800.t1.2	29.388	29.1209	30.0435	29.9771	28.876	29.2811	>Cre12.g554800.t1.2|Phosphoribulokinase
Cre12.g555951.t1.1	N/A	N/A	N/A	22.9632	N/A	N/A	>Cre12.g555951.t1.1|{RFD1}
Cre12.g556050.t1.2	28.0266	28.1354	27.882	28.2777	28.0754	27.9495	>Cre12.g556050.t1.2|Plastid ribosomal protein L9
Cre12.g556250.t1.2	27.0814	27.8137	26.9889	27.9631	27.1496	28.0007	>Cre12.g556250.t1.2|{SEP1}-Septin-like protein
Cre12.g556300.t1.2	N/A	N/A	N/A	N/A	22.8651	N/A	>Cre12.g556300.t1.2|{FBB5}-Flagellar/basal body protein
Cre12.g557600.t1.1;Cre12.g519950.t1.1	29.2835	28.6916	29.1564	28.4722	29.2096	28.3668	>Cre12.g557600.t1.1|{ADK4}-Adenylate kinase
Cre12.g558100.t1.2	27.8664	27.3562	27.7123	27.7417	27.83	27.6096	>Cre12.g558100.t1.2|{PRM2}-Protein-/Histone-arginine N-methyltransferase
Cre12.g558250.t1.1	N/A	N/A	25.7322	27.5076	N/A	27.7635	>Cre12.g558250.t1.1|{TML1}-Regulatory R-SNARE protein, Tomsyn/Sro family (R.Reg)
Cre12.g558650.t1.1	25.1417	25.5978	25.8059	25.0493	25.8263	25.4329	>Cre12.g558650.t1.1|{EIF2BD}-Eukaryotic translation initiation factor 2B subunit 4, eIF-2B delta subunit
Cre12.g559250.t1.2	28.2061	28.0275	29.2888	28.5292	27.5369	27.8376	>Cre12.g559250.t1.2|{FTT1}-14-3-3 protein
Cre12.g559950.t1.2	N/A	23.6441	N/A	N/A	N/A	N/A	>Cre12.g559950.t1.2|{MFDX}-Adrenodoxin-like ferredoxin, mitochondrial
Cre12.g560200.t1.2	N/A	N/A	24.0584	N/A	23.6815	N/A	>Cre12.g560200.t1.2|{NAT2}-Glucosamine 6-phosphate N-acetyltransferase
Cre12.g560550.t1.1	22.9106	N/A	23.5215	N/A	N/A	N/A	>Cre12.g560550.t1.1|{MTF1}-Methionyl-tRNA formyltransferase
Cre12.g560950.t1.2	28.7483	28.4373	28.3805	28.1376	28.7502	28.1827	>Cre12.g560950.t1.2|Photosystem I reaction center subunit V
Cre12.g561200.t1.1	N/A	N/A	N/A	N/A	N/A	23.8231	>Cre12.g561200.t1.1|{COPZ2}-Zeta2 subunit of COP-I complex
Cre13.g561850.t1.1	24.1762	N/A	24.0173	23.3675	23.6715	N/A	>Cre13.g561850.t1.1|{FRK2}
Cre13.g562450.t1.2	28.435	28.3298	28.3422	28.3405	28.5569	28.3423	>Cre13.g562450.t1.2|{ITN7}-Importin beta, RAN-binding protein 7,8
Cre13.g562550.t1.1	23.5333	24.3335	23.7804	N/A	24.1255	24.1678	>Cre13.g562550.t1.1|{ARH1}-NADP adrenodoxin-like ferredoxin reductase
Cre13.g563150.t1.2	26.397	27.4931	26.5193	27.5222	26.6971	27.5353	>Cre13.g563150.t1.2|{CGLD8}-Predicted protein
Cre13.g564250.t1.2	29.6259	29.8373	29.7158	29.9595	29.8015	29.9407	>Cre13.g564250.t1.2|{EIF3A}-Eukaryotic translation initiation factor 3, subunit A
Cre13.g565600.t1.1	25.3375	N/A	23.9344	N/A	24.3605	N/A	>Cre13.g565600.t1.1|{CPZ}
Cre13.g565750.t2.1;Cre13.g565750.t1.2	24.9102	23.961	24.8834	23.5709	24.6433	23.9457	>Cre13.g565750.t2.1|GTP-binding elongation factor;>Cre13.g565750.t1.2|GTP-binding elongation factor
Cre13.g565800.t1.2	30.9566	31.9757	31.0343	31.9812	30.9017	31.8986	>Cre13.g565800.t1.2|{UPTG1}-UDP-Glucose:protein transglucosylase
Cre13.g565850.t1.1	30.0531	30.3633	30.1651	30.4484	30.2884	30.4275	>Cre13.g565850.t1.1|{COPA1}-Alpha subunit of COP-I complex
Cre13.g566000.t1.2	28.3039	27.9153	28.4425	27.9563	27.9533	27.7643	>Cre13.g566000.t1.2|{FTL1}
Cre13.g566050.t1.2	N/A	N/A	N/A	22.4314	N/A	N/A	>Cre13.g566050.t1.2|{SMP2}-Small nuclear ribonucleoprotein SmG
Cre13.g566450.t1.2	26.0738	25.8645	25.5014	N/A	25.9761	25.9389	>Cre13.g566450.t1.2|{ROC104}
Cre13.g567700.t1.2;Cre17.g708550.t1.2;{HTA19}-Histone aka Cre13.g570100.t1.2;{HTA18}-Histone aka Cre12.g504500.t1.2;Cre06.g266700.t1.2;{HTA37}-Histone aka Cre13.g591150.t1.2	24.3508	N/A	N/A	N/A	N/A	N/A	>Cre13.g567700.t1.2|{HAV}
Cre13.g567750.t1.2	N/A	N/A	N/A	N/A	23.9251	N/A	>Cre13.g567750.t1.2|{PRP18}-Pre-mRNA splicing factor
Cre13.g567800.t1.2	27.4378	27.7887	27.6059	27.5723	27.5808	27.7875	>Cre13.g567800.t1.2|{PPP41}-Protein phosphatase 2A regulatory B subunit
Cre13.g567950.t1.2	30.2812	29.7135	30.1788	29.9064	30.3142	29.6543	>Cre13.g567950.t1.2|{AGP1}-ADP-glucose pyrophosphorylase large subunit 1
Cre13.g568650.t1.2	31.0952	31.1884	31.0054	31.0917	31.0816	31.4269	>Cre13.g568650.t1.2|{RPS3a}-Ribosomal protein S3a, component of cytosolic 80S ribosome and 40S small subunit
Cre13.g568900.t1.2	28.386	28.3866	28.5361	28.3127	28.7779	28.9387	>Cre13.g568900.t1.2|Ribosomal protein L17, component of cytosolic 80S ribosome and 60S large subunit
Cre13.g569200.t1.2	23.9775	24.2228	N/A	24.3475	23.874	N/A	>Cre13.g569200.t1.2|{SRP54}-Subunit of the Signal Recognition Particle
Cre13.g570550.t1.2	N/A	N/A	N/A	23.6293	N/A	N/A	>Cre13.g570550.t1.2|Cytidine deaminase
Cre13.g572700.t1.2	27.311	27.7273	27.2991	27.5851	27.4648	27.6364	>Cre13.g572700.t1.2|{FLA15}-Intraflagellar transport protein 144
Cre13.g573150.t1.1	24.9689	24.4167	24.6706	24.345	24.7665	24.5569	>Cre13.g573150.t1.1|{FPN5}
Cre13.g574200.t1.1	N/A	N/A	N/A	N/A	N/A	21.4423	>Cre13.g574200.t1.1|{PAP2}-Poly-A polymerase
Cre13.g575800.t1.2	N/A	N/A	N/A	N/A	N/A	22.5968	>Cre13.g575800.t1.2|{IGS1}-Indole-3-glycerol-phosphate synthase
Cre13.g576400.t1.2	27.0629	27.4293	27.0592	27.4384	27.1527	27.2135	>Cre13.g576400.t1.2|{BCA4}-Branched-chain amino-acid transaminase
Cre13.g576650.t1.2	25.9435	26.0756	25.8456	26.0372	26.2413	25.7495	>Cre13.g576650.t1.2|{HIS4}-Bifunctional phosphoribosyl-AMP cyclohydrolase/phosphoribosyl-ATP pyrophosphatase
Cre13.g577100.t1.2	29.4609	29.1476	29.8579	28.5424	29.4621	28.5925	>Cre13.g577100.t1.2|Acyl-carrier protein
Cre13.g577850.t1.1	24.7619	24.7068	24.4105	24.2255	24.5429	N/A	>Cre13.g577850.t1.1|{FKB20}-Peptidyl-prolyl cis-trans isomerase, FKBP-type
Cre13.g578451.t1.1	N/A	N/A	22.8093	N/A	N/A	N/A	>Cre13.g578451.t1.1|{TSL1}
Cre13.g578650.t1.1	N/A	N/A	N/A	24.023	N/A	24.2238	>Cre13.g578650.t1.1|{NUOAF5}-Similar to complex I intermediate-associated protein 30
Cre13.g579598.t2.1;Cre13.g579598.t1.1	26.4754	26.5133	26.3459	26.5492	26.3623	26.5268	>Cre13.g579598.t2.1|{SSS3};>Cre13.g579598.t1.1|{SSS3}
Cre13.g581450.t1.2;Cre13.g581450.t2.1	27.6518	28.2387	27.6341	27.9829	27.6981	28.1448	>Cre13.g581450.t1.2|{RPN7}-26S proteasome regulatory subunit;>Cre13.g581450.t2.1|{RPN7}-26S proteasome regulatory subunit
Cre13.g581600.t1.2	N/A	N/A	N/A	N/A	N/A	21.7672	>Cre13.g581600.t1.2|{ASA4}-Mitochondrial F1F0 ATP synthase associated 31.2 kDa protein
Cre13.g581650.t1.2	29.8115	31.209	29.8879	31.3405	30.0202	31.3088	>Cre13.g581650.t1.2|{L12}-Plastid ribosomal protein L7/L12
Cre13.g583550.t1.2	25.9811	26.6317	25.9504	27.0236	25.7986	26.4668	>Cre13.g583550.t1.2|{VIP1}-Vesicle inducing protein in plastids 1
Cre13.g584400.t1.2	24.028	24.5663	24.0949	24.7469	24.0299	24.7089	>Cre13.g584400.t1.2|Flagellar Associated Protein
Cre13.g585150.t1.2	24.5942	N/A	24.3452	24.5282	24.789	23.9169	>Cre13.g585150.t1.2|{EIF6A}-Eukaryotic translation initiation factor 6
Cre13.g585900.t1.2	N/A	N/A	23.0807	N/A	22.9505	N/A	>Cre13.g585900.t1.2|{LKHA4}-Leukotriene A-4 hydrolase
Cre13.g586916.t1.1	N/A	23.7183	23.1905	23.7951	23.1798	23.3034	>Cre13.g586916.t1.1|{SRS9}
Cre13.g587050.t1.2	28.3649	27.9117	28.2776	27.6554	28.3458	27.8094	>Cre13.g587050.t1.2|{ERF1}-Eukaryotic release factor
Cre13.g587750.t1.2	24.1454	24.5977	N/A	24.6005	24.6797	24.6231	>Cre13.g587750.t1.2|{COG6}-Component of oligomeric golgi complex
Cre13.g588100.t1.2	27.2555	27.5128	27.1782	27.2916	27.3297	27.32	>Cre13.g588100.t1.2|{CYN5}-Peptidyl-prolyl cis-trans isomerase, cyclophilin-type
Cre13.g589350.t1.2	23.3399	N/A	N/A	N/A	23.4125	N/A	>Cre13.g589350.t1.2|{FBB6}-Flagellar/basal body protein
Cre13.g590300.t1.1	24.2263	24.6026	N/A	N/A	N/A	23.1713	>Cre13.g590300.t1.1|{URK2}
Cre13.g591400.t1.1	26.9949	26.8603	26.824	26.8304	26.9189	26.85	>Cre13.g591400.t1.1|{COA1}
Cre13.g592200.t1.2	30.8068	30.7506	30.7706	30.6688	30.882	30.5337	>Cre13.g592200.t1.2|{GSN1}-Glutamate synthase, NADH-dependent
Cre13.g592450.t1.2	27.5067	27.6616	27.4788	27.5159	27.3544	27.6129	>Cre13.g592450.t1.2|{COPE1}-Epsilon subunit of COP-I complex
Cre13.g602901.t1.1	24.0881	N/A	24.029	N/A	N/A	N/A	>Cre13.g602901.t1.1|{CNX2}
Cre13.g602950.t1.1	25.053	25.3801	24.9139	24.9058	25.1212	25.1829	>Cre13.g602950.t1.1 | aka Cre13.g602950.t2.1
Cre13.g603000.t2.1;Cre13.g603000.t1.2	26.0119	25.5236	26.3665	25.4984	26.0555	25.3512	>Cre13.g603000.t2.1|{PDE19}-3\,5\-cyclic-nucleotide phosphodiesterase;>Cre13.g603000.t1.2|{PDE19}-3\,5\-cyclic-nucleotide phosphodiesterase
Cre13.g603700.t1.2	31.8148	31.667	31.5909	31.578	31.7563	31.8155	>Cre13.g603700.t1.2|{NSG4}-Actin
Cre13.g603900.t1.2	26.8968	26.8357	26.9318	26.9965	26.8839	26.9129	>Cre13.g603900.t1.2|{TSF1}
Cre13.g604650.t1.2	25.8923	25.5062	26.9336	26.183	25.9181	25.1996	>Cre13.g604650.t1.2 | aka Cre13.g604650.t2.1
Cre13.g605150.t1.2	24.6745	24.6443	25.4066	24.9215	23.8354	N/A	>Cre13.g605150.t1.2|Mn superoxide dismutase
Cre13.g607000.t1.2	26.5376	25.883	26.4788	25.6492	26.6559	25.9349	>Cre13.g607000.t1.2|{XHP1}
Cre13.g607050.t1.2	25.8668	26.3414	25.6801	26.4683	26.0166	26.1301	>Cre13.g607050.t1.2|{TSU1}-Thiosulfate sulfurtransferase
Cre13.g607300.t1.2	26.9485	27.1843	26.7121	26.7819	26.7283	27.3953	>Cre13.g607300.t1.2|{MAPK5}-Mitogen-Activated Protein Kinase
Cre13.g607450.t1.1	24.624	N/A	24.6729	N/A	24.8711	N/A	>Cre13.g607450.t1.1|{DAK1}-Dihydroxyacetone kinase
Cre14.g612450.t1.2	28.6286	30.1044	28.448	30.1166	28.4229	30.2209	>Cre14.g612450.t1.2|Plastid ribosomal protein L15
Cre14.g612700.t1.2	N/A	N/A	23.0802	N/A	23.0869	N/A	>Cre14.g612700.t1.2|{FAP50}-Flagellar Associated Protein
Cre14.g614400.t1.1	23.4864	23.6388	N/A	N/A	23.6797	23.567	>Cre14.g614400.t1.1|{SRH23}
Cre14.g614900.t2.1;Cre14.g614900.t1.2	26.3001	24.8197	27.1812	26.2896	26.7622	26.2628	>Cre14.g614900.t2.1|{TSQ1};>Cre14.g614900.t1.2|{TSQ1}
Cre14.g616100.t1.1	25.9183	26.1998	26.5561	26.2654	25.8757	26.4678	>Cre14.g616100.t1.1|{FKB11}-Peptidyl-prolyl cis-trans isomerase, FKBP-type
Cre14.g617100.t1.2	N/A	N/A	N/A	23.3026	N/A	N/A	>Cre14.g617100.t1.2|{SRS12}
Cre14.g617900.t1.2	N/A	29.9939	N/A	29.583	28.9592	N/A	>Cre14.g617900.t1.2|Ribosomal protein L35, component of cytosolic 80S ribosome and 60S large subunit
Cre14.g618700.t1.1	N/A	N/A	N/A	N/A	20.1096	N/A	>Cre14.g618700.t1.1|{MRPS7}-Mitochondrial ribosomal protein S7
Cre14.g619100.t1.2	27.5916	27.8061	27.4039	27.6668	27.548	27.7924	>Cre14.g619100.t1.2|Inactive subunit of chloroplast ClpP complex
Cre14.g619166.t1.1	26.7141	26.8395	26.8003	26.9923	26.9376	26.9797	>Cre14.g619166.t1.1|{CSK6}
Cre14.g619550.t2.1;Cre14.g619550.t1.2	N/A	N/A	24.9459	N/A	N/A	N/A	>Cre14.g619550.t2.1|{POA7}-20S proteasome alpha subunit G;>Cre14.g619550.t1.2|{POA7}-20S proteasome alpha subunit G
Cre14.g620300.t1.2	26.6886	N/A	26.5976	N/A	26.773	N/A	>Cre14.g620300.t1.2|{ANS2}-Anthranilate synthase, beta subunit
Cre14.g620350.t1.2	N/A	N/A	N/A	N/A	N/A	23.3235	>Cre14.g620350.t1.2|{GCH3}
Cre14.g621000.t1.2	23.2524	24.4314	23.563	24.5685	24.2439	23.972	>Cre14.g621000.t1.2|{SPL27}
Cre14.g621450.t1.2	29.5505	30.0214	29.6745	29.9933	29.6982	30.0111	>Cre14.g621450.t1.2|Ribosomal protein L5, component of cytosolic 80S ribosome and 60S large subunit
Cre14.g621650.t1.1	27.8879	26.9942	27.9503	27.1576	27.7746	26.8125	>Cre14.g621650.t1.1|{MCT1}
Cre14.g623300.t1.2	24.3483	24.4953	24.2423	24.6622	24.6081	24.7359	>Cre14.g623300.t1.2|{NCR1}-NADPH--cytochrome P450 reductase-related protein
Cre14.g623650.t1.2	26.4744	26.3371	26.5682	26.4875	26.8212	26.7362	>Cre14.g623650.t1.2|{ADH7}
Cre14.g624950.t1.1	25.6762	27.8452	26.5339	27.3431	26.9593	27.6852	>Cre14.g624950.t1.1|{IDA2}-Flagellar inner arm dynein 1 heavy chain beta
Cre14.g625400.t1.1	27.4173	27.8488	27.514	27.7292	27.5848	27.5637	>Cre14.g625400.t1.1|{RPT1}-26S proteasome regulatory subunit
Cre14.g625750.t2.1;Cre14.g625750.t1.2	27.1746	28.0993	27.0872	28.0516	27.0415	27.9396	>Cre14.g625750.t2.1|{TIC22}-22 kDa translocon at the inner membrane of chloroplasts;>Cre14.g625750.t1.2|{TIC22}-22 kDa translocon at the inner membrane of chloroplasts
Cre14.g626200.t1.1	23.9107	24.2925	N/A	24.3008	N/A	24.5154	>Cre14.g626200.t1.1|{PHX18}
Cre14.g626700.t1.2	26.974	25.652	27.5165	N/A	27.3312	25.246	>Cre14.g626700.t1.2|{FDX1}-Ferredoxin
Cre14.g628050.t1.2	26.2955	26.582	26.229	26.4637	26.3357	26.685	>Cre14.g628050.t1.2|{COG1}-Component of oligomeric golgi complex
Cre14.g628100.t1.2	26.1441	25.9897	26.0578	26.2859	26.3037	26.1345	>Cre14.g628100.t1.2|{SPL7}-Putative hnRNP splicing factor
Cre14.g630100.t1.2	28.1437	28.4352	28.0198	28.7466	28.5626	28.888	>Cre14.g630100.t1.2|{RPL13}-Ribosomal protein L13, component of cytosolic 80S ribosome and 60S large subunit
Cre14.g630859.t1.1	25.6859	25.298	25.2972	25.115	25.4374	24.9904	>Cre14.g630859.t1.1|{HID1}
Cre14.g632000.t1.1	23.8403	24.279	N/A	24.0762	N/A	N/A	>Cre14.g632000.t1.1|GrpE nucleotide release factor
Cre14.g632950.t1.2	28.3204	28.3507	28.1897	28.1029	28.3932	28.3005	>Cre14.g632950.t1.2|{NOT1}-Component of CCR4-NOT transcriptional regulator complex
Cre14.g633650.t1.1	25.4466	25.1136	25.1739	25.6296	25.3256	25.0464	>Cre14.g633650.t1.1|{PRP6}-Splicing factor, component of the U4/U6-U5 snRNP complex
Cre14.g633750.t1.1	29.632	29.7526	29.7303	29.7647	29.7117	29.9505	>Cre14.g633750.t1.1|{IPB2}-Importin beta-3 homolog
Cre15.g635600.t1.2	27.583	27.3488	28.4428	27.6761	27.901	27.2606	>Cre15.g635600.t1.2|{NPC1}
Cre15.g635850.t2.1;Cre15.g635850.t1.2	23.8122	22.936	23.9906	23.1392	23.9612	22.8226	>Cre15.g635850.t2.1|{ATP3}-Mitochondrial F1F0 ATP synthase, gamma subunit;>Cre15.g635850.t1.2|{ATP3}-Mitochondrial F1F0 ATP synthase, gamma subunit
Cre15.g636750.t1.2	24.0223	N/A	24.2364	N/A	23.8995	N/A	>Cre15.g636750.t1.2|{GST11}
Cre15.g638650.t1.1;Cre15.g638050.t1.1;Cre15.g638950.t1.1;Cre15.g638651.t1.1;Cre15.g638550.t1.1;Cre15.g638750.t1.2;Cre15.g640450.t1.2;Cre15.g640350.t1.2;Cre15.g638700.t1.1;Cre15.g638401.t1.1;Cre15.g638300.t1.1;Cre15.g638000.t1.1;Cre15.g639000.t1.2	24.8446	25.1305	24.5592	24.4284	24.6923	24.8329	>Cre15.g638650.t1.1|{RAP16}-RAP-domain containing protein;>Cre15.g638050.t1.1|{RAP9}-RAP-domain containing protein
Cre15.g638956.t1.1;Cre15.g638954.t1.1	N/A	N/A	N/A	N/A	23.1964	N/A	>Cre15.g638956.t1.1|{RAP19};>Cre15.g638954.t1.1 | aka Cre15.g638954.t2.1
Cre15.g639650.t1.1	N/A	N/A	23.3788	22.9654	23.2831	N/A	>Cre15.g639650.t1.1|{RAP24}
Cre15.g643550.t1.2	26.5554	26.2617	26.8677	26.7388	26.2593	26.2815	>Cre15.g643550.t1.2|{PDX1}-Pyridoxin biosynthesis protein
Cre15.g643600.t1.2	28.1662	28.0553	27.9884	27.9227	28.1334	27.8307	>Cre15.g643600.t1.2|{SUFB}-Iron-sulfur cluster assembly protein
Cre16.g648500.t1.2; aka Cre06.g267950.t1.2;Cre06.g265000.t1.2;Cre02.g104800.t1.1;Cre16.g661450.t1.2	N/A	N/A	24.7391	N/A	N/A	N/A	>Cre16.g648500.t1.2|{HTR41}-Histone H3;>Cre16.g650300.t1.2|{HTR39}-Histone H3 aka Cre16.g649900.t1.1|{HTR40}-Histone aka Cre06.g274850.t1.2|{HTR6}-Histone aka Cre06.g274350.t1.2|{HTR29}-Histone aka Cre06.g271250.t1.2|{HTR8}-Histone
Cre16.g649400.t1.2	N/A	N/A	N/A	N/A	23.2111	23.7312	>Cre16.g649400.t1.2|{RRM15}-Putative rRNA (guanine-N2-)-methyltransferase
Cre16.g649600.t1.2	N/A	N/A	N/A	N/A	23.5174	N/A	>Cre16.g649600.t1.2|{PUF4}-Puf protein
Cre16.g650800.t1.1	22.4175	N/A	N/A	N/A	N/A	N/A	>Cre16.g650800.t1.1|Mitochondrial inner membrane translocase
Cre16.g651550.t1.2	28.938	28.7564	28.7861	28.9409	28.9985	28.8332	>Cre16.g651550.t1.2|{MTT1}-Mitochondrial transcription termination factor
Cre16.g651750.t1.2	28.9626	28.8478	28.9773	28.8879	29.146	28.9696	>Cre16.g651750.t1.2|{TSI}
Cre16.g652550.t1.2	25.6405	N/A	25.3007	23.8625	25.6633	N/A	>Cre16.g652550.t1.2|Plastid ribosomal protein L24
Cre16.g654500.t1.1	28.6081	28.8274	28.6383	28.4622	28.5894	28.5035	>Cre16.g654500.t1.1|{EIF3F}-Eukaryotic translation initiation factor 3, subunit F
Cre16.g656250.t1.1	23.5462	23.8638	23.9888	23.8361	23.65	24.084	>Cre16.g656250.t1.1|{SMP12}-U1 small nuclear ribonucleoprotein
Cre16.g656300.t1.1	24.4748	24.3268	24.3904	24.4891	24.3256	24.1605	>Cre16.g656300.t1.1|Dihydrodipicolinate reductase
Cre16.g656400.t1.2	30.3042	29.4611	30.1777	29.4293	30.3133	29.4303	>Cre16.g656400.t1.2|UDP-sulfoquinovose synthase
Cre16.g656650.t1.1	N/A	N/A	N/A	N/A	22.8192	N/A	>Cre16.g656650.t1.1|{PGP8}
Cre16.g657650.t1.2	25.777	26.4655	24.1326	26.3148	25.3197	25.8148	>Cre16.g657650.t1.2|Flagellar Associated Protein
Cre16.g658650.t1.1	27.2407	27.6069	27.2803	27.3517	27.3356	27.5436	>Cre16.g658650.t1.1|{MYO1}-Myosin heavy chain, class XI
Cre16.g659850.t1.2	24.3939	23.7809	24.3262	24.3579	24.741	24.1011	>Cre16.g659850.t1.2|Shikimate kinase-related protein
Cre16.g659950.t1.1	29.4584	30.8968	29.4523	30.6221	29.445	30.7742	>Cre16.g659950.t1.1|Plastid ribosomal protein S5
Cre16.g660800.t1.2	26.2968	27.1379	26.016	26.8778	26.2781	26.8104	>Cre16.g660800.t1.2|{TIM44}-Mitochondrial inner membrane translocase
Cre16.g661050.t1.2	29.9495	30.5133	30.2107	30.4654	30.2058	30.2097	>Cre16.g661050.t1.2|Ribosomal protein, L34e superfamily, component of cytosolic 80S ribosome and 60S large subunit
Cre16.g661350.t1.2	N/A	N/A	22.194	N/A	N/A	N/A	>Cre16.g661350.t1.2|{RMT1}-Rubisco large subunit N-methyltransferase
Cre16.g661900.t1.1;Cre16.g662000.t1.2	25.8073	25.4799	25.786	25.4444	25.7219	25.8259	>Cre16.g661900.t1.1|{HEL61}
Cre16.g662300.t1.2	23.5987	24.712	N/A	24.1659	N/A	N/A	>Cre16.g662300.t1.2|{SMP8}-U6 snRNA-associated Sm-like small nuclear riboprotein LSm3
Cre16.g663200.t1.1	25.2833	N/A	N/A	N/A	N/A	N/A	>Cre16.g663200.t1.1|Flagellar Associated Protein, cyclic nucleotide dependent protein kinase
Cre16.g663500.t1.2	27.5449	27.9709	27.3971	27.9662	27.5837	28.0817	>Cre16.g663500.t1.2|{RPN10}-26S proteasome regulatory subunit
Cre16.g663900.t1.2	27.9247	26.8406	28.2104	27.2773	27.5378	26.757	>Cre16.g663900.t1.2|Porphobilinogen deaminase
Cre16.g664000.t1.2	24.4086	N/A	23.6868	N/A	N/A	N/A	>Cre16.g664000.t1.2|{HLM25}
Cre16.g664550.t1.2	32.1537	32.2358	32.0321	32.2493	32.217	32.26	>Cre16.g664550.t1.2|{SHMT1}-Serine hydroxymethyltransferase
Cre16.g665400.t1.2	26.3813	25.7767	26.4874	25.8075	26.2437	25.718	>Cre16.g665400.t1.2|{SMP9}-Small nuclear ribonucleoprotein SmD1
Cre16.g665550.t1.2	N/A	24.4537	N/A	24.3589	N/A	24.1778	>Cre16.g665550.t1.2 | aka Cre16.g665550.t2.1
Cre16.g665600.t1.2	27.3684	27.4933	27.5692	27.7312	27.793	27.6305	>Cre16.g665600.t1.2|{CSK7}
Cre16.g665800.t1.2	N/A	N/A	N/A	21.5642	N/A	N/A	>Cre16.g665800.t1.2|{SSS4}-Soluble starch synthase
Cre16.g666150.t1.2	24.4166	24.6651	24.2528	24.375	24.4878	24.2339	>Cre16.g666150.t1.2|{ODA1}-Flagellar outer dynein arm-docking complex protein 2
Cre16.g670300.t2.1;Cre16.g670300.t1.2	27.0774	26.4279	27.0352	26.3029	26.9085	26.5216	>Cre16.g670300.t2.1|{PRP39}-Nuclear pre-mRNA splicing factor and U1 snRNP Component;>Cre16.g670300.t1.2|{PRP39}-Nuclear pre-mRNA splicing factor and U1 snRNP Component
Cre16.g671750.t1.1	N/A	N/A	N/A	N/A	N/A	25.1143	>Cre16.g671750.t1.1|{PFD4}-Prefoldin beta-like protein
Cre16.g671900.t1.1	22.9313	23.1838	N/A	22.9211	N/A	23.1353	>Cre16.g671900.t1.1|{PIN4}-Peptidyl-prolyl cis-trans isomerase, parvulin-type
Cre16.g672385.t1.1	24.1448	24.2864	24.463	24.6704	N/A	23.9462	>Cre16.g672385.t1.1|{HIS5}-Histidinol phosphate aminotransferase
Cre16.g672397.t1.1	24.7925	24.8983	25.0997	24.8856	25.1899	N/A	>Cre16.g672397.t1.1|Protein phosphatase 2C catalytic subunit
Cre16.g672800.t1.2	29.68	29.8208	29.5312	29.7943	29.8064	29.8168	>Cre16.g672800.t1.2|{GMP1}-GDP-D-mannose pyrophosphorylase
Cre16.g673109.t1.1	26.1743	25.3133	25.8549	25.1221	25.9719	25.1735	>Cre16.g673109.t1.1|{ACP1}-Acyl-carrier protein, mitochondrial
Cre16.g673953.t1.1	24.7288	25.5452	24.6737	25.5244	24.6707	25.5635	>Cre16.g673953.t1.1|Peptidyl-prolyl cis-trans isomerase, FKBP-type
Cre16.g674050.t1.2	24.2423	24.1218	24.2275	24.154	24.6542	24.4273	>Cre16.g674050.t1.2|{ADH12}
Cre16.g674250.t1.2	N/A	25.1679	24.9573	25.1987	N/A	N/A	>Cre16.g674250.t1.2|{SRS13}
Cre16.g674300.t1.1	24.1246	N/A	24.2964	24.4169	N/A	N/A	>Cre16.g674300.t1.1|Flagellar Associated Protein
Cre16.g674700.t1.2	N/A	N/A	N/A	N/A	22.7476	N/A	>Cre16.g674700.t1.2|{AGH1}
Cre16.g674950.t1.2	N/A	N/A	23.9955	N/A	N/A	N/A	>Cre16.g674950.t1.2|{POD2}
Cre16.g675500.t1.2;Cre16.g675550.t3.1;Cre16.g675550.t2.1;Cre16.g675550.t1.2	24.0313	24.3202	24.4092	24.3698	24.041	23.8753	>Cre16.g675500.t1.2|{FKB8}-Peptidyl-prolyl cis-trans isomerase, FKBP-type;>Cre16.g675550.t3.1|{FKB5}-Peptidyl-prolyl cis-trans isomerase, FKBP-type;>Cre16.g675550.t2.1|{FKB5}-Peptidyl-prolyl cis-trans isomerase, FKBP-typ
Cre16.g675650.t1.2	28.6515	27.88	28.5811	27.9551	28.4908	27.9013	>Cre16.g675650.t1.2|{ALD8}
Cre16.g676050.t1.1	N/A	N/A	N/A	N/A	N/A	22.1457	>Cre16.g676050.t1.1|{ARP3}-Actin-related protein
Cre16.g676197.t1.1	28.7965	29.2816	28.8498	29.2254	29.0139	29.2442	>Cre16.g676197.t1.1|{RPN1}-26S proteasome regulatory subunit
Cre16.g676314.t1.1	28.2738	28.1561	28.3601	28.4519	28.4401	28.4041	>Cre16.g676314.t1.1|{EIF3H}-Eukaryotic translation initiation factor 3, subunit H
Cre16.g676450.t1.2	24.1545	N/A	N/A	N/A	24.11	24.2572	>Cre16.g676450.t1.2|Predicted protein
Cre16.g676650.t1.2	26.341	26.7299	26.5091	26.6726	26.6292	26.5685	>Cre16.g676650.t1.2|{AP1G1}-Gamma1-Adaptin
Cre16.g677000.t1.2	31.0911	31.0123	31.0767	30.6762	31.1402	30.7995	>Cre16.g677000.t1.2|Heat shock protein 70E
Cre16.g677026.t1.1	26.1202	26.5028	26.5467	26.2501	25.9115	27.1836	>Cre16.g677026.t1.1|{PDH1}-Pyruvate dehydrogenase E1 beta subunit
Cre16.g677500.t1.2	28.1558	27.1598	28.1293	27.1058	28.1923	27.3245	>Cre16.g677500.t1.2|{EZY13}-Adenosine 5\-phosphosulfate kinase
Cre16.g677950.t1.1	24.0012	24.1008	22.4822	23.3518	22.8484	N/A	>Cre16.g677950.t1.1|{QOR1}
Cre16.g679950.t1.2	24.4268	25.0125	24.5988	24.9915	24.4735	25.2069	>Cre16.g679950.t1.2|{RFC3}-DNA replication factor C complex subunit 3
Cre16.g680000.t1.2	23.9382	23.687	24.1644	23.5912	23.6691	23.8033	>Cre16.g680000.t1.2|{ATP5}-Mitochondrial ATP synthase subunit 5, OSCP subunit
Cre16.g680900.t1.2	25.0194	24.8424	25.5918	23.943	25.3771	25.4134	>Cre16.g680900.t1.2|{RPB1}-DNA-directed RNA polymerase II, largest subunit
Cre16.g682100.t1.2	25.7454	25.7441	25.9318	25.9021	25.855	25.6535	>Cre16.g682100.t1.2|{TDR1}
Cre16.g682300.t1.2	26.001	N/A	N/A	N/A	N/A	N/A	>Cre16.g682300.t1.2|Ribosomal protein S26, component of cytosolic 80S ribosome and 40S small subunit
Cre16.g682725.t1.1	N/A	N/A	24.9155	N/A	N/A	N/A	>Cre16.g682725.t1.1|{GST2}-Glutathione S-transferase
Cre16.g682900.t2.1;Cre16.g682900.t1.2	26.3607	26.7005	26.3962	26.5474	26.1396	26.6894	>Cre16.g682900.t2.1|Non-catalytic subunit of chloroplast ClpP complex;>Cre16.g682900.t1.2|Non-catalytic subunit of chloroplast ClpP complex
Cre16.g683050.t1.1	26.8616	27.0543	26.5599	27.497	26.9082	27.5671	>Cre16.g683050.t1.1|{RNJ1}-RNase J-like protein
Cre16.g683350.t1.2	24.6168	24.7622	24.6104	24.834	24.6706	25.0547	>Cre16.g683350.t1.2|{TEH6}
Cre16.g683371.t1.1	24.1062	N/A	N/A	N/A	N/A	N/A	>Cre16.g683371.t1.1|{ODC2}-Ornithine decarboxylase 2
Cre16.g684350.t1.2;Cre16.g684550.t1.1	N/A	N/A	N/A	24.5757	24.6089	N/A	>Cre16.g684350.t1.2|{HAR1};>Cre16.g684550.t1.1|{HAR2}
Cre16.g685050.t1.1	26.2827	26.0668	26.2829	25.9608	26.2464	26.0774	>Cre16.g685050.t1.1|PRLI-interacting factor L
Cre16.g685277.t1.1	N/A	23.2914	N/A	N/A	N/A	N/A	>Cre16.g685277.t1.1|{AP2M2}-Mu2-Adaptin
Cre16.g685450.t1.1	23.8376	24.242	N/A	23.5878	N/A	23.3687	>Cre16.g685450.t1.1|Flagellar inner arm dynein heavy chain, dynein e (monomeric)
Cre16.g685550.t1.2	27.3783	27.1803	27.4306	27.4151	27.079	27.2115	>Cre16.g685550.t1.2|{Cys1A}-O-acetylserine (Thiol)-lyase/cysteine synthase
Cre16.g685573.t1.1	N/A	N/A	N/A	26.358	N/A	N/A	>Cre16.g685573.t1.1|Flagellar Associated Protein
Cre16.g687350.t1.2	24.285	24.1376	24.0794	24.6301	24.0507	24.3707	>Cre16.g687350.t1.2|{ACO3}
Cre16.g687518.t1.1	24.9345	25.1392	24.6664	25.0836	25.365	25.4332	>Cre16.g687518.t1.1|Eukaryotic initiation factor 2B subunit 1, eIF-2B alpha subunit
Cre16.g687900.t1.2	25.6412	24.6589	26.0356	24.5311	26.0542	N/A	>Cre16.g687900.t1.2|Light-harvesting protein of photosystem I
Cre16.g689050.t1.1	28.8903	28.7176	28.8223	28.6759	28.9265	28.6881	>Cre16.g689050.t1.1|{ACO1}
Cre16.g690500.t1.2;Cre16.g688600.t1.1	26.5094	26.068	26.0642	25.6779	26.3038	25.4499	>Cre16.g690500.t1.2|{NHP2}-Nucleolar protein, Small subunit of H/ACA snoRNPs
Cre16.g691000.t1.2	N/A	N/A	N/A	N/A	22.5367	N/A	>Cre16.g691000.t1.2|Organellar elongation factor P
Cre16.g692751.t1.1	24.8662	25.482	24.7909	24.4871	24.9676	24.4804	>Cre16.g692751.t1.1|{PDI3}
Cre16.g694850.t1.2	25.4339	24.6433	24.9446	24.6901	24.4512	24.1069	>Cre16.g694850.t1.2|{NGS1}-N-acetylglutamate synthase
Cre16.g695050.t1.2	28.8484	28.6323	29.0539	28.9	28.9199	28.7027	>Cre16.g695050.t1.2|{HCD1}
Cre17.g698000.t1.2	26.8994	26.4444	27.5372	26.4573	26.9767	26.5172	>Cre17.g698000.t1.2|{ATP2}-Mitochondrial F1F0 ATP synthase, beta subunit
Cre17.g698850.t1.1	27.2703	27.3965	26.9836	27.2474	27.3234	27.1605	>Cre17.g698850.t1.1|{ISA2}-Isoamylase-type starch debranching enzyme
Cre17.g699000.t2.1;Cre17.g699000.t1.2	27.5333	27.6525	27.3259	27.4768	27.6251	27.5388	>Cre17.g699000.t2.1|Phosphate acetyltransferase;>Cre17.g699000.t1.2|Phosphate acetyltransferase
Cre17.g699600.t1.2	26.192	N/A	25.8388	N/A	25.8153	N/A	>Cre17.g699600.t1.2|{SEBP2}-Sugar bisphosphatase
Cre17.g701500.t1.2	30.1138	30.6036	29.9821	30.4436	30.2979	30.5555	>Cre17.g701500.t1.2|DnaJ-like protein
Cre17.g701650.t1.2	31.4127	31.6393	31.497	31.9362	31.5447	31.9244	>Cre17.g701650.t1.2|Ribosomal protein L27, component of cytosolic 80S ribosome and 60S large subunit
Cre17.g702200.t1.2	25.2143	25.2066	N/A	25.0474	N/A	N/A	>Cre17.g702200.t1.2|{ANK29}-Predicted protein with ankyrin repeats
Cre17.g702500.t1.2	26.5261	26.6907	26.2	26.5067	26.5036	26.8918	>Cre17.g702500.t1.2|PsaB RNA binding protein
Cre17.g703700.t1.1	25.568	25.0199	25.6406	25.2207	25.3177	25.3078	>Cre17.g703700.t1.1|{SUCLA2}-Succinate-CoA ligase beta chain
Cre17.g703900.t1.2	28.5031	29.2684	28.4502	29.0255	28.5366	29.1499	>Cre17.g703900.t1.2|Intraflagellar transport protein 172
Cre17.g705000.t1.2	28.6169	27.3517	28.6351	27.4863	28.763	27.7224	>Cre17.g705000.t1.2|{CDPK1}-Calcium-dependent protein kinase
Cre17.g705400.t1.2	22.9554	N/A	24.062	N/A	N/A	N/A	>Cre17.g705400.t1.2|{POA1}-20S proteasome alpha subunit A
Cre17.g705850.t1.2;Cre17.g705700.t1.2	26.9076	26.9651	27.023	26.9558	27.0938	26.8171	>Cre17.g705850.t1.2|{PROB2}-Glutamate 5-kinase
Cre17.g708300.t1.2	27.7467	28.0867	27.7271	28.0262	27.8375	27.9343	>Cre17.g708300.t1.2|{RPN12}-26S proteasome regulatory subunit
Cre17.g708750.t1.2	N/A	N/A	25.2489	N/A	N/A	N/A	>Cre17.g708750.t1.2|{NSG1}
Cre17.g708800.t1.1	24.0515	25.4535	24.3727	24.0484	24.2868	25.016	>Cre17.g708800.t1.1|{GSH2}-Glutathione synthetase
Cre17.g709150.t1.2;Cre06.g268250.t1.2;Cre06.g264800.t1.2;{HTB42}-Histone aka Cre06.g274750.t1.2;{HTB13}-Histone H2B aka Cre17.g710450.t1.2	23.9044	24.4817	N/A	N/A	N/A	N/A	>Cre17.g709150.t1.2|{HTB30}-Histone H2B;>Cre06.g268250.t1.2|{HTB9}-Histone H2B;>Cre06.g264800.t1.2|{HTB14}-Histone H2B;>Cre06.g266750.t1.2 | aka Cre06.g268100.t1.2|{HTB10}-Histone H2B aka Cre06.g275800.t1.2|{
Cre17.g709850.t1.2	N/A	24.3614	24.0217	24.3244	N/A	N/A	>Cre17.g709850.t1.2|{ACK2}-Acetate kinase
Cre17.g710150.t1.2	27.2875	27.5332	27.3331	27.4122	27.5146	27.4492	>Cre17.g710150.t1.2|{RPT4}-26S proteasome regulatory subunit
Cre17.g710650.t1.1	N/A	24.5783	N/A	N/A	N/A	N/A	>Cre17.g710650.t1.1|{PTK21}-Protein tyrosine kinase
Cre17.g711650.t1.2	N/A	N/A	22.5885	N/A	N/A	N/A	>Cre17.g711650.t1.2|{NUDC}-Nuclear distribution/movement family protein
Cre17.g712100.t1.2	25.0144	N/A	25.5654	24.9593	24.9703	N/A	>Cre17.g712100.t1.2|{PNO2}-Pyridine nucleotide-disulphide oxidoreductase
Cre17.g713900.t1.2	25.5185	26.5449	25.6958	26.1395	25.4509	26.1656	>Cre17.g713900.t1.2|{LST8}-TOR kinase binding protein
Cre17.g714250.t1.2	24.1154	24.8242	23.2846	24.7104	24.412	24.307	>Cre17.g714250.t1.2|{DLC5}-Flagellar outer arm dynein 14 kDa light chain LC5
Cre17.g714900.t1.2	N/A	N/A	N/A	22.5115	N/A	N/A	>Cre17.g714900.t1.2|Predicted protein
Cre17.g715000.t1.2	N/A	24.0313	23.7799	N/A	N/A	24.152	>Cre17.g715000.t1.2|Heat shock protein 33
Cre17.g715250.t1.2	24.2311	24.086	24.9915	24.4418	24.1123	24.5574	>Cre17.g715250.t1.2|{BCC1}-Acetyl-CoA biotin carboxyl carrier
Cre17.g715750.t1.2	29.0509	28.7431	28.9015	28.868	29.1834	28.824	>Cre17.g715750.t1.2|COP-II coat subunit
Cre17.g717100.t1.2	25.4613	25.8445	25.4634	23.8488	25.6152	N/A	>Cre17.g717100.t1.2 | aka Cre17.g717100.t2.1
Cre17.g718250.t1.1	N/A	N/A	N/A	22.4911	N/A	N/A	>Cre17.g718250.t1.1|{DRR1}
Cre17.g718850.t1.1	N/A	N/A	N/A	23.5554	23.8752	23.638	>Cre17.g718850.t1.1|{RPA70A}-Replication protein A, 70 kDa DNA-binding subunit
Cre17.g719000.t1.2	30.4928	30.6737	30.3483	30.5815	30.4938	30.7827	>Cre17.g719000.t1.2|{UAP56}-Exon junction complex component, UAP56 DEAD/DEAH box helicase homolog
Cre17.g719900.t1.2	27.872	27.568	27.9918	27.4282	27.9209	27.3984	>Cre17.g719900.t1.2|Phosphoglucan water dikinase
Cre17.g720050.t1.2	27.523	26.1954	27.2978	26.1422	27.6383	26.194	>Cre17.g720050.t1.2|{FHL2}-FtsH-like membrane ATPase/metalloprotease
Cre17.g720250.t1.2	24.6798	N/A	25.167	24.4144	25.5197	24.295	>Cre17.g720250.t1.2|{CP29}-Chlorophyll a/b binding protein of photosystem II
Cre17.g721500.t1.2	26.13	26.0699	26.1241	26.0206	26.2695	25.9099	>Cre17.g721500.t1.2|{GBS1}-Granule-bound starch synthase I
Cre17.g721700.t1.2	23.8073	N/A	N/A	23.2681	23.4874	N/A	>Cre17.g721700.t1.2|Thylakoid lumenal protein
Cre17.g721850.t1.2	23.5246	N/A	N/A	N/A	N/A	N/A	>Cre17.g721850.t1.2|{SSA16}-Predicted protein
Cre17.g721900.t1.2	26.1458	26.4747	25.9354	26.4072	25.9869	26.4523	>Cre17.g721900.t1.2|{COG5}-Component of oligomeric golgi complex
Cre17.g723250.t1.2	25.4257	25.724	25.4847	25.9744	25.3498	25.9561	>Cre17.g723250.t1.2|{CPP1}-Chloroplast processing protease
Cre17.g723550.t1.2	25.7838	25.5186	25.6718	25.1433	25.7159	25.394	>Cre17.g723550.t1.2|{IPP4}-Inositol-phosphate phosphatase
Cre17.g723600.t1.2	26.8681	27.1826	26.5999	26.9989	26.9091	26.9904	>Cre17.g723600.t1.2|Intraflagellar transport protein 81
Cre17.g723650.t1.2	27.8512	27.1017	27.7723	27.4524	27.6827	27.486	>Cre17.g723650.t1.2|{ATO1}-Acetyl-CoA acyltransferase
Cre17.g724200.t1.2	23.7269	24.0878	23.8408	23.2597	N/A	23.3939	>Cre17.g724200.t1.2|{LAL1}-La protein
Cre17.g724350.t1.2	N/A	N/A	N/A	23.7532	N/A	N/A	>Cre17.g724350.t1.2|{POA5}-20S proteasome alpha subunit E
Cre17.g725550.t1.2	26.0319	25.4571	25.9979	N/A	26.117	25.8635	>Cre17.g725550.t1.2|Glucose-6-phosphate-1-dehydrogenase
Cre17.g726750.t1.2	31.2216	30.9087	31.0828	31.0166	31.2643	31.1285	>Cre17.g726750.t1.2|{SHKA1}-3-deoxy-D-arabino-heptulosonate 7-phosphate synthetase
Cre17.g727700.t1.1;Cre02.g118300.t1.2	27.4708	26.7453	27.125	27.0003	27.4887	27.1126	>Cre17.g727700.t1.1|{HEL65}
Cre17.g727950.t1.1	28.3413	28.7986	28.26	28.7358	28.3306	28.7755	>Cre17.g727950.t1.1|{RPN2}-26S proteasome regulatory subunit
Cre17.g728650.t1.1	25.0763	25.1828	24.9638	25.2806	25.267	25.1706	>Cre17.g728650.t1.1|Flagellar Associated Protein
Cre17.g728800.t1.2	27.9654	28.2943	27.83	28.1302	27.9971	28.2717	>Cre17.g728800.t1.2|Isocitrate dehydrogenase, NAD-dependent
Cre17.g728950.t1.1	N/A	24.2251	23.8574	N/A	24.2767	24.1424	>Cre17.g728950.t1.1|{RFD2}
Cre17.g730950.t1.2	24.6364	25.7863	24.7741	24.7541	24.5926	24.9974	>Cre17.g730950.t1.2|{KIN2-2}-Kinesin motor protein, kinesin-2 (KRP85/95) family
Cre17.g731850.t1.2	26.7003	27.0462	24.9533	27.5527	N/A	27.4275	>Cre17.g731850.t1.2|{SDR29}
Cre17.g732100.t1.2	N/A	23.724	N/A	24.2293	N/A	N/A	>Cre17.g732100.t1.2|{SSA4}-Predicted protein
Cre17.g732300.t1.2	26.3448	26.1145	26.3182	25.904	26.4562	25.9537	>Cre17.g732300.t1.2|{GAL1}-Galactose kinase
Cre17.g734200.t1.2	26.6525	27.276	27.5158	27.4173	26.1847	26.9465	>Cre17.g734200.t1.2|L,L-diaminopimelate aminotransferase
Cre17.g734400.t1.1	28.5745	28.5251	28.7586	28.5969	28.8714	28.5904	>Cre17.g734400.t1.1|{CUL3}-Ubiquitin ligase SCF complex subunit Cullin
Cre17.g734450.t1.2	27.4932	28.3608	27.3883	28.3848	27.7102	28.6785	>Cre17.g734450.t1.2|Plastid ribosomal protein L19
Cre17.g734500.t1.2	29.5231	29.5989	29.3249	29.5009	29.5455	29.4001	>Cre17.g734500.t1.2|{ATPvE}-Vacuolar ATP synthase subunit E
Cre17.g734516.t1.1	27.817	28.1132	27.8922	28.0343	28.0537	28.0209	>Cre17.g734516.t1.1|{RPN9}-26S proteasome regulatory subunit
Cre17.g734548.t1.1	28.1588	27.2094	27.9616	27.3376	28.128	27.2068	>Cre17.g734548.t1.1|{PPD2}-Pyruvate phosphate dikinase, chloroplastic
Cre17.g737250.t1.2	28.3951	28.7295	28.6348	28.8071	28.51	28.7706	>Cre17.g737250.t1.2|Elongation factor EF-Tu-like protein
Cre17.g738300.t1.2	28.8348	27.6716	28.7579	28.1467	28.9108	28.3551	>Cre17.g738300.t1.2|{RPP1}-Acidic ribosomal protein P1
Cre17.g741200.t1.2	24.3915	N/A	24.4645	23.9656	24.3196	N/A	>Cre17.g741200.t1.2|{EBP1}-Microtubule plus-end binding protein
Cre17.g741450.t1.2	27.951	28.0056	27.9722	28.2681	28.039	28.2673	>Cre17.g741450.t1.2|{CPN60B1}-Chaperonin 60B1
Cre17.g741700.t1.1;Cre17.g741500.t1.1	N/A	N/A	28.8284	N/A	N/A	N/A	>Cre17.g741700.t1.1|{KIL22};>Cre17.g741500.t1.1|{KIL7}
Cre17.g741850.t1.2	29.6757	28.5958	29.3107	28.7574	29.5384	28.79	>Cre17.g741850.t1.2|{HNR1}-Heterogeneous nuclear ribonucleoprotein
Cre17.g742300.t1.1	N/A	N/A	24.0787	24.793	N/A	24.2379	>Cre17.g742300.t1.1|{GST14}-Glutathione S-transferase
Cre17.g742450.t1.1	24.2329	N/A	23.9528	N/A	24.4282	23.1628	>Cre17.g742450.t1.1|{GST15}
Cre17.g743897.t1.1	29.9361	29.3288	29.6442	29.3477	29.8802	29.4265	>Cre17.g743897.t1.1|{PRX7}-Peroxiredoxin
Cre17.g745547.t1.1	N/A	N/A	N/A	N/A	N/A	22.3467	>Cre17.g745547.t1.1|Fip1 homolog, cleavage and polyadenylation factor
Cre17.g746997.t1.1;Cre16.g669150.t1.2	31.7769	31.9202	31.7228	31.8359	31.8068	31.8354	>Cre17.g746997.t1.1|{ADH1}-Dual function alcohol/acetaldehyde dehydrogenase
Cre18.g748447.t1.1	N/A	N/A	23.0898	N/A	23.5851	N/A	>Cre18.g748447.t1.1|{NFU1}-Iron-sulfur cluster assembly protein
Cre18.g750047.t1.1;Cre09.g392867.t1.1	N/A	N/A	22.9372	N/A	N/A	N/A	>Cre18.g750047.t1.1|{FMG1-A}-Flagella membrane glycoprotein, minor form;>Cre09.g392867.t1.1|{FMG1-B}-Flagella membrane glycoprotein, major form
Cre19.g750497.t1.1;Cre19.g750747.t1.1	22.9367	N/A	22.8455	22.0003	22.5201	N/A	>Cre19.g750497.t1.1|RAP-domain containing protein;>Cre19.g750747.t1.1|RAP-domain containing protein
Cre19.g750547.t4.1;Cre19.g750547.t3.1;Cre19.g750547.t2.1;Cre19.g750547.t1.1	25.3729	25.2762	25.3969	25.8024	25.5153	25.4182	>Cre19.g750547.t4.1|{NDA2}-Type-II calcium-dependent NADH dehydrogenase;>Cre19.g750547.t3.1|{NDA2}-Type-II calcium-dependent NADH dehydrogenase;>Cre19.g750547.t2.1|{NDA2}-Type-II calcium-dependent NADH dehydrogenase;>Phy
Cre24.g755097.t1.1	26.5068	26.2462	26.3529	25.8348	26.5767	25.8934	>Cre24.g755097.t1.1|Arsenite translocating ATPase
Cre24.g755347.t1.1	N/A	23.3855	N/A	N/A	N/A	N/A	>Cre24.g755347.t1.1|DEAH-box RNA helicase
DAA00906.1	27.6378	27.0128	27.6831	27.3107	27.6767	27.2425	>NCBI_BK000554.2|DAA00906.1|TPA_inf: TPA_exp: light-independent protochlorophyllide reductase subunit B [Chlamydomonas reinhardtii].
DAA00908.1	29.9762	29.9358	29.9333	29.919	29.9575	29.6818	>NCBI_BK000554.2|DAA00908.1|TPA_inf: TPA_exp: elongation factor Tu [Chlamydomonas reinhardtii].
DAA00910.1	27.5032	27.3586	27.1378	27.5116	27.5621	27.5614	>NCBI_BK000554.2|DAA00910.1|TPA_inf: TPA_exp: Clp protease proteolytic subunit [Chlamydomonas reinhardtii].
DAA00912.1	25.6867	24.7281	25.7387	25.2255	25.8077	25.3897	>NCBI_BK000554.2|DAA00912.1|TPA_inf: TPA_exp: light-independent protochlorophyllide reductase subunit L [Chlamydomonas reinhardtii].
DAA00914.1	27.4805	27.4798	27.4363	27.3975	27.5283	27.2941	>NCBI_BK000554.2|DAA00914.1|TPA_inf: TPA_exp: ribosomal protein L23 [Chlamydomonas reinhardtii].
DAA00915.1	30.7466	30.7984	30.5401	30.9504	30.6565	31.0271	>NCBI_BK000554.2|DAA00915.1|TPA_inf: TPA_exp: ribosomal protein L2 [Chlamydomonas reinhardtii].
DAA00916.1	28.0477	28.613	27.7617	28.3549	28.0154	28.5489	>NCBI_BK000554.2|DAA00916.1|TPA_inf: TPA_exp: ribosomal protein S19 [Chlamydomonas reinhardtii].
DAA00917.1	26.1688	26.7219	26.3988	27.1157	26.8339	27.7621	>NCBI_BK000554.2|DAA00917.1|TPA_inf: TPA_exp: ribosomal protein L16 [Chlamydomonas reinhardtii].
DAA00918.1	27.726	28.4002	27.5131	28.775	27.6744	28.8546	>NCBI_BK000554.2|DAA00918.1|TPA_inf: TPA_exp: ribosomal protein L14 [Chlamydomonas reinhardtii].
DAA00919.1	27.2401	28.0834	27.1389	28.1817	27.2341	28.1728	>NCBI_BK000554.2|DAA00919.1|TPA_inf: TPA_exp: ribosomal protein L5 [Chlamydomonas reinhardtii].
DAA00920.1	26.6717	25.6047	26.4828	26.072	26.7483	26.0445	>NCBI_BK000554.2|DAA00920.1|TPA_inf: TPA_exp: ribosomal protein S8 [Chlamydomonas reinhardtii].
DAA00921.1	27.5711	26.7052	27.6623	26.9497	27.5161	26.9751	>NCBI_BK000554.2|DAA00921.1|TPA_inf: TPA_exp: ribosomal protein S4 [Chlamydomonas reinhardtii].
DAA00925.1	28.7079	29.0984	28.6671	28.8596	28.685	29.0277	>NCBI_BK000554.2|DAA00925.1|TPA_inf: TPA_exp: ribosomal protein S7 [Chlamydomonas reinhardtii].
DAA00926.1	27.0763	27.9433	26.9392	27.7816	27.0993	27.7155	>NCBI_BK000554.2|DAA00926.1|TPA_inf: TPA_exp: ribosomal protein S14 [Chlamydomonas reinhardtii].
DAA00934.1	25.6977	25.7406	25.8366	25.5621	26.2891	25.546	>NCBI_BK000554.2|DAA00934.1|TPA_inf: TPA_exp: RNA polymerase alpha subunit [Chlamydomonas reinhardtii].
DAA00935.1	27.0046	27.6195	27.2167	27.9759	27.2791	27.8014	>NCBI_BK000554.2|DAA00935.1|TPA_inf: TPA_exp: ribosomal protein S2 [Chlamydomonas reinhardtii].
DAA00936.1	29.3961	29.7382	29.3256	29.6532	29.4596	29.8066	>NCBI_BK000554.2|DAA00936.1|TPA_inf: TPA_exp: ribosomal protein S2 [Chlamydomonas reinhardtii].
DAA00937.1	25.4447	25.7329	25.4798	26.3082	25.3471	26.518	>NCBI_BK000554.2|DAA00937.1|TPA_inf: TPA_exp: ribosomal protein S18 [Chlamydomonas reinhardtii].
DAA00938.1	N/A	N/A	N/A	N/A	N/A	23.0278	>NCBI_BK000554.2|DAA00938.1|TPA_inf: TPA_exp: photosystem I assembly protein ycf3 [Chlamydomonas reinhardtii].
DAA00940.1	29.0868	29.3977	28.9322	29.3089	29.1238	29.4043	>NCBI_BK000554.2|DAA00940.1|TPA_inf: TPA_exp: ribosomal protein S9 [Chlamydomonas reinhardtii].
DAA00942.1	25.7864	25.6182	25.4624	25.659	25.3919	25.686	>NCBI_BK000554.2|DAA00942.1|TPA_inf: TPA_exp: RNA polymerase beta subunit II [Chlamydomonas reinhardtii].
DAA00943.1	25.8003	26.0831	26.1409	25.8366	26.1848	25.8435	>NCBI_BK000554.2|DAA00943.1|TPA_inf: TPA_exp: RNA polymerase beta subunit I [Chlamydomonas reinhardtii].
DAA00947.1	30.189	30.6913	30.2694	30.7105	30.2133	30.6133	>NCBI_BK000554.2|DAA00947.1|TPA_inf: TPA_exp: ribosomal protein S3 [Chlamydomonas reinhardtii].
DAA00948.1	27.1746	27.4671	27.4591	27.4689	27.494	27.5305	>NCBI_BK000554.2|DAA00948.1|TPA_inf: TPA_exp: RNA polymerase beta subunit [Chlamydomonas reinhardtii].
DAA00950.1	34.3675	33.1359	34.537	33.4297	34.3334	33.1588	>NCBI_BK000554.2|DAA00950.1|TPA_inf: TPA_exp: ribulose bisphosphate carboxylase large subunit [Chlamydomonas reinhardtii].
DAA00951.1	29.1998	29.1954	29.2841	29.2997	29.1758	29.172	>NCBI_BK000554.2|DAA00951.1|TPA_inf: TPA_exp: CF1 ATP synthase alpha subunit [Chlamydomonas reinhardtii].
DAA00956.1	27.2345	27.4207	27.1229	27.3867	27.1752	27.3023	>NCBI_BK000554.2|DAA00956.1|TPA_inf: TPA_exp: light-independent protochlorophyllide reductase subunit N [Chlamydomonas reinhardtii].
DAA00958.1	28.4694	28.1405	28.7594	28.3482	28.4053	28.1581	>NCBI_BK000554.2|DAA00958.1|TPA_inf: TPA_exp: CF1 ATP synthase beta subunit [Chlamydomonas reinhardtii].
DAA00960.1	25.6519	25.0809	25.8137	N/A	25.4878	N/A	>NCBI_BK000554.2|DAA00960.1|TPA_inf: TPA_exp: ribosomal protein S12 [Chlamydomonas reinhardtii].
DAA00966.1	N/A	N/A	25.1474	N/A	N/A	N/A	>NCBI_BK000554.2|DAA00966.1|TPA_inf: TPA_exp: photosystem II 44 kDa reaction center protein [Chlamydomonas reinhardtii].
DAA00967.1	24.5441	N/A	N/A	24.1654	24.3404	N/A	>NCBI_BK000554.2|DAA00967.1|TPA_inf: TPA_exp: photosystem I iron-sulfur center subunit VII [Chlamydomonas reinhardtii].
DAA00969.1	24.7266	25.2071	24.9476	25.1714	24.8167	25.0374	>NCBI_BK000554.2|DAA00969.1|TPA_inf: TPA_exp: chloroplast RNA polymerase beta chain [Chlamydomonas reinhardtii].
DAA00970.1	25.0723	25.4026	25.2988	25.1006	25.6407	25.4623	>NCBI_BK000554.2|DAA00970.1|TPA_inf: TPA_exp: chloroplast RNA polymerase beta chain [Chlamydomonas reinhardtii].
Eukaryotic translation initiation factor 2B subunit 2, eIF-2B gamma subunit aka Cre03.g207825.t3.1;Cre03.g207825.t1.1	25.994	26.8071	25.8735	26.7554	26.2618	26.4022	>Cre03.g207825.t2.1|Eukaryotic translation initiation factor 2B subunit 2, eIF-2B gamma subunit aka Cre03.g207825.t3.1|Eukaryotic;>Cre03.g207825.t1.1|Eukaryotic translation initiation factor 2B subunit 2, eIF-2B gamma subunit
Flagellar Associated Protein, nucleoside diphosphate kinase-like aka Cre16.g650550.t1.2	27.4626	26.7725	28.388	27.8025	26.8446	26.7868	>Cre16.g650550.t2.1|Flagellar Associated Protein, nucleoside diphosphate kinase-like aka Cre16.g650550.t1.2|Flagellar
Fructose-1,6-bisphosphate aldolase aka Cre01.g006950.t2.1	25.4459	24.7753	26.0897	25.8589	24.6108	24.5855	>Cre01.g006950.t1.1|Fructose-1,6-bisphosphate aldolase aka Cre01.g006950.t2.1|Fructose-1,6-bisphosphate
Fructose-1,6-bisphosphate aldolase aka Cre05.g234550.t2.1	31.4495	30.8451	31.971	31.4951	31.1675	30.7464	>Cre05.g234550.t1.2|Fructose-1,6-bisphosphate aldolase aka Cre05.g234550.t2.1|Fructose-1,6-bisphosphate
Glutamine synthetase aka Cre12.g530650.t2.1;Cre12.g530600.t1.1	30.5311	29.7386	30.587	29.9015	30.4557	29.9847	>Cre12.g530650.t1.1|Glutamine synthetase aka Cre12.g530650.t2.1|Glutamine;>Cre12.g530600.t1.1|Glutamine synthetase
Plastid acyl-ACP desaturase aka Cre17.g701700.t2.1	26.5965	26.5337	26.6991	26.5502	26.6082	26.3559	>Cre17.g701700.t1.2|Plastid acyl-ACP desaturase aka Cre17.g701700.t2.1|Plastid
Ribosomal protein L14, component of cytosolic 80S ribosome and 60S large subunit aka Cre17.g701200.t1.2	30.6025	30.8845	30.6735	31.0268	30.9176	31.0803	>Cre17.g701200.t2.1|Ribosomal protein L14, component of cytosolic 80S ribosome and 60S large subunit aka Cre17.g701200.t1.2|Ribosomal
Ribosomal protein S10, component of cytosolic 80S ribosome and 40S small subunit aka Cre09.g411100.t2.1	26.8403	25.7572	27.1788	26.3572	26.8585	25.834	>Cre09.g411100.t1.2|Ribosomal protein S10, component of cytosolic 80S ribosome and 40S small subunit aka Cre09.g411100.t2.1|Ribosomal
Ribosomal protein S2, component of cytosolic 80S ribosome and 40S small subunit aka Cre01.g039250.t2.1	30.3947	30.6502	30.4113	30.1649	30.6168	30.5453	>Cre01.g039250.t1.1|Ribosomal protein S2, component of cytosolic 80S ribosome and 40S small subunit aka Cre01.g039250.t2.1|Ribosomal
Ribosomal protein S9, component of cytosolic 80S ribosome and 40S small subunit aka Cre08.g359750.t2.1	29.0784	28.6363	29.1972	28.7557	29.1106	28.9131	>Cre08.g359750.t1.2|Ribosomal protein S9, component of cytosolic 80S ribosome and 40S small subunit aka Cre08.g359750.t2.1|Ribosomal
