# Supplementary material for: Calredoxin represents a novel type of calcium-dependent sensor-responder connected to redox regulation in the chloroplast
Source: Nat Commun. 2016 Jun 14;7:11847. doi: 10.1038/ncomms11847 (PMC4911631; doi:10.1038/ncomms11847)
Supplement: Supplementary Data 2 — Quantification results for CRX affinity chromatography with Ca2+ and HSM grown cells. [file ncomms11847-s3.xlsx]

## Sheet: Table S2
Supplementary Data 2: Quantification results for CRX affinity chromatography with Ca2+ and HSM grown cells.
Full identification and quantification data has been deposited to the ProteomeXchange Consortium with the data set identifier PXD003049 .
	LFQ protein intensity (log2)
Protein IDs	WT	C238S	C241S	Fasta headers
aka Cre12.g486250.t1.2	26.3388	26.4641	26.365	>Cre02.g142687.t2.1 | aka Cre02.g142687.t1.1 | aka Cre12.g486250.t1.2|{ARL6}-ARF-like GTPase
{AAP1}-Aspartyl aminopeptidase-like protein aka Cre10.g435300.t2.1	28.9461	28.852	28.8731	>Cre10.g435300.t1.2|{AAP1}-Aspartyl aminopeptidase-like protein aka Cre10.g435300.t2.1|{AAP1}-Aspartyl
{AHD1}-Bifunctional aspartate kinase/homoserine dehydrogenase aka Cre18.g749447.t2.1	29.3577	29.3918	29.3271	>Cre18.g749447.t1.1|{AHD1}-Bifunctional aspartate kinase/homoserine dehydrogenase aka Cre18.g749447.t2.1|{AHD1}-Bifunctional
{ANT1}-ADP/ATP carrier protein, mitochondrial aka Cre09.g386650.t2.1	N/A	N/A	23.2581	>Cre09.g386650.t1.2|{ANT1}-ADP/ATP carrier protein, mitochondrial aka Cre09.g386650.t2.1|{ANT1}-ADP/ATP
{AP1B1} aka Cre11.g478156.t2.1	27.8788	27.8976	27.9396	>Cre11.g478156.t1.1|{AP1B1} aka Cre11.g478156.t2.1|{AP1B1}
{ATP1A}-Mitochondrial F1F0 ATP synthase, alpha subunit aka Cre02.g116750.t2.1	27.3653	27.5118	27.5666	>Cre02.g116750.t1.1|{ATP1A}-Mitochondrial F1F0 ATP synthase, alpha subunit aka Cre02.g116750.t2.1|{ATP1A}-Mitochondrial
{COPZ1}-Cre08.g371450.t2.1;Cre08.g371450.t1.2	26.9115	26.9371	26.8874	>Cre08.g371450.t2.1|{COPZ1}-Cre08.g371450.t2.1|Zeta subunit of COP-I complex;>Cre08.g371450.t1.2|{COPZ1}-Zeta subunit of COP-I complex
{CPY} aka Cre09.g414800.t2.1	23.1109	23.1218	23.0128	>Cre09.g414800.t1.2|{CPY} aka Cre09.g414800.t2.1|{CPY}
{CYN8} aka Cre12.g495951.t2.1	26.4565	26.3445	25.9155	>Cre12.g495951.t1.1|{CYN8} aka Cre12.g495951.t2.1|{CYN8}
{DLD1}-Dihydrolipoyl dehydrogenase aka Cre18.g749847.t2.1	29.0232	29.0293	28.9797	>Cre18.g749847.t1.1|{DLD1}-Dihydrolipoyl dehydrogenase aka Cre18.g749847.t2.1|{DLD1}-Dihydrolipoyl
{HFO7}-Histone aka Cre06.g265200.t1.2;{HFO2}-Histone H4 aka Cre13.g570000.t2.1;Cre16.g648550.t1.2	28.0696	28.0353	27.9799	>Cre16.g650250.t1.2|{HFO39}-Histone H4 aka Cre16.g649950.t1.2|{HFO40}-Histone aka Cre06.g276650.t1.2 | aka Cre06.g264600.t1.2|{HFO14}-Histone aka Cre06.g268400.t1.2|{HFO9}-Histone aka Cre06.g271300.t1.2|{HFO8}-Histone aka Cre06.g268000.t1.2|{HF
{HTB23}-Histone H2B aka Cre06.g276900.t1.2	27.9347	28.2638	28.0916	>Cre06.g276550.t1.2|{HTB23}-Histone H2B aka Cre06.g276900.t1.2|{HTB24}-Histone
{KAS1}-3-ketoacyl-CoA-synthase aka Cre11.g467723.t2.1	31.138	31.1323	31.1284	>Cre11.g467723.t1.1|{KAS1}-3-ketoacyl-CoA-synthase aka Cre11.g467723.t2.1|{KAS1}-3-ketoacyl-CoA-synthase
{LEU2} aka Cre06.g258733.t1.1	29.0459	29.0441	29.0426	>Cre06.g258733.t2.1|{LEU2} aka Cre06.g258733.t1.1|{LEU2}
{MOT6}-Predicted protein aka Cre03.g197500.t1.2	29.5069	29.57	29.8076	>Cre03.g197500.t2.1|{MOT6}-Predicted protein aka Cre03.g197500.t1.2|{MOT6}-Predicted
{PDI4}-Protein disulfide isomerase aka Cre07.g328150.t2.1	27.9192	27.947	27.9083	>Cre07.g328150.t1.1|{PDI4}-Protein disulfide isomerase aka Cre07.g328150.t2.1|{PDI4}-Protein
{PRP19}-Spliceosome Component, nuclear pre-mRNA splicing factor aka Cre02.g073650.t2.1	28.0873	27.8477	27.9407	>Cre02.g073650.t1.2|{PRP19}-Spliceosome Component, nuclear pre-mRNA splicing factor aka Cre02.g073650.t2.1|{PRP19}-Spliceosome
{PRPL22} aka Cre13.g580850.t1.2	26.7071	26.3129	26.3688	>Cre13.g580850.t2.1|{PRPL22} aka Cre13.g580850.t1.2|{PRPL22}
{RB38}-Chloroplast-targeted RNA-binding protein aka Cre12.g483700.t2.1	26.8711	26.6447	26.5049	>Cre12.g483700.t1.2|{RB38}-Chloroplast-targeted RNA-binding protein aka Cre12.g483700.t2.1|{RB38}-Chloroplast-targeted
{RPB2}-DNA-directed RNA polymerase II, 135 kDa polypeptide aka Cre02.g075150.t2.1	26.206	26.2406	25.9948	>Cre02.g075150.t1.2|{RPB2}-DNA-directed RNA polymerase II, 135 kDa polypeptide aka Cre02.g075150.t2.1|{RPB2}-DNA-directed
{RPS29}-Ribosomal protein S29, component of cytosolic 80S ribosome and 40S small subunit aka Cre08.g358556.t2.1	27.1515	26.8634	26.911	>Cre08.g358556.t1.1|{RPS29}-Ribosomal protein S29, component of cytosolic 80S ribosome and 40S small subunit aka Cre08.g358556.t2.1|{RPS29}-Ribosomal
{RSP19}-Beta tubulin 1 aka Cre12.g549550.t1.2;CON__ENSEMBL:ENSBTAP00000025008	33.9129	34.0372	34.0808	>Cre12.g542250.t1.1|{RSP19}-Beta tubulin 1 aka Cre12.g549550.t1.2|{RSP19}-Beta
{SNE5}-dTDP-glucose 4,6-dehydratase aka Cre02.g083800.t2.1	28.7022	28.6237	28.6203	>Cre02.g083800.t1.2|{SNE5}-dTDP-glucose 4,6-dehydratase aka Cre02.g083800.t2.1|{SNE5}-dTDP-glucose
{SPLH1}-DEAH-box helicase, possible nuclear pre-mRNA splicing factor aka Cre07.g329150.t2.1	N/A	23.3679	N/A	>Cre07.g329150.t1.2|{SPLH1}-DEAH-box helicase, possible nuclear pre-mRNA splicing factor aka Cre07.g329150.t2.1|{SPLH1}-DEAH-box
{SSA14}-Kynurenine 3-monooxygenase aka Cre01.g026900.t2.1	N/A	N/A	24.5424	>Cre01.g026900.t1.2|{SSA14}-Kynurenine 3-monooxygenase aka Cre01.g026900.t2.1|{SSA14}-Kynurenine
Alpha tubulin 1 aka Cre04.g216850.t1.2	33.6772	33.6689	33.6611	>Cre03.g190950.t1.2|Alpha tubulin 1 aka Cre04.g216850.t1.2|Alpha
BGAL_ECOLI	N/A	N/A	25.4077	>sp|BGAL_ECOLI|
Chloroplast DnaJ-like protein aka Cre12.g507650.t2.1	28.7068	28.6759	28.7341	>Cre12.g507650.t1.2|Chloroplast DnaJ-like protein aka Cre12.g507650.t2.1|Chloroplast
Cre01.g000350.t1.1	24.9725	24.846	24.8675	>Cre01.g000350.t1.1|{OXR1}
Cre01.g000900.t1.2	26.0753	26.2427	25.9467	>Cre01.g000900.t1.2|Predicted DUF1350 domain containing protein
Cre01.g001550.t1.1	N/A	N/A	19.3393	>Cre01.g001550.t1.1|{TIF3}
Cre01.g001750.t1.2	24.1006	24.1308	24.5106	>Cre01.g001750.t1.2|{TIG1}-Chloroplast trigger factor
Cre01.g002300.t1.2	27.5692	27.2624	27.1964	>Cre01.g002300.t1.2|{CYN4}-Peptidyl-prolyl cis-trans isomerase, cyclophilin-type
Cre01.g004250.t1.2	N/A	N/A	22.6756	>Cre01.g004250.t1.2|{TCT1}-Flagellar inner arm dynein light chain, Tctex1
Cre01.g004300.t1.2	28.5578	28.6615	28.635	>Cre01.g004300.t1.2|{ASNS}-Asparagine synthase
Cre01.g004450.t1.2	25.343	25.318	25.5601	>Cre01.g004450.t1.2|Membrane protein
Cre01.g004500.t1.2	29.6685	29.7074	29.6763	>Cre01.g004500.t1.2|{LEU1L}-Isopropylmalate dehydratase, large subunit
Cre01.g005150.t1.1	26.6559	26.6907	26.4101	>Cre01.g005150.t1.1|{SGA1}-Serine glyoxylate aminotransferase
Cre01.g008850.t1.1	24.0338	23.6268	24.0625	>Cre01.g008850.t1.1|{HLM2}
Cre01.g010000.t1.2	25.4712	25.5095	25.4945	>Cre01.g010000.t1.2|{MAPK8}-Mitogen-Activated Protein Kinase
Cre01.g010900.t1.2	32.9804	32.9772	32.9413	>Cre01.g010900.t1.2|Glyceraldehyde-3-Phosphate Dehydrogenase
Cre01.g011000.t1.2	29.7578	29.8749	29.9181	>Cre01.g011000.t1.2|Ribosomal protein L6, component of cytosolic 80S ribosome and 60S large subunit
Cre01.g011500.t1.2	27.7986	27.6668	27.6035	>Cre01.g011500.t1.2|{RPN11}-26S proteasome regulatory subunit
Cre01.g012150.t1.2	29.6266	29.3642	29.5654	>Cre01.g012150.t1.2|Peptide methionine sulfoxide reductase
Cre01.g014350.t1.2	26.9493	26.8995	27.013	>Cre01.g014350.t1.2|Peroxiredoxin, type II
Cre01.g015000.t1.2	25.0546	25.4892	25.4471	>Cre01.g015000.t1.2|{AGK1}-Acetylglutamate kinase
Cre01.g015350.t1.1	27.1297	26.8391	26.8888	>Cre01.g015350.t1.1|{POR1}-Light-dependent protochlorophyllide reductase
Cre01.g015950.t1.2	23.44	N/A	N/A	>Cre01.g015950.t1.2|Translation factor
Cre01.g016050.t1.2	28.6762	28.6514	28.5027	>Cre01.g016050.t1.2|{PRP8}-Splicing factor, component of the U5 snRNP and of the spliceosome
Cre01.g017300.t1.2	25.2028	25.0038	N/A	>Cre01.g017300.t1.2|Plastid ribosomal protein S21
Cre01.g019250.t1.2	28.5767	28.774	28.6553	>Cre01.g019250.t1.2|{SNE1}-Putative dTDP-glucose 4-6-dehydratase
Cre01.g019850.t1.1	N/A	N/A	23.4789	>Cre01.g019850.t1.1|{FHL3}-FtsH-like ATPase/metalloprotease
Cre01.g020918.t1.1	27.315	27.4616	27.2725	>Cre01.g020918.t1.1|{PREP1}
Cre01.g021450.t3.1;Cre01.g021450.t2.1	N/A	N/A	20.2411	>Cre01.g021450.t3.1|{TPR4};>Cre01.g021450.t2.1|{TPR4}
Cre01.g021600.t1.2	26.9509	27.0164	27.1582	>Cre01.g021600.t1.2|{HEL1}
Cre01.g022500.t1.2	N/A	20.5688	N/A	>Cre01.g022500.t1.2|NADP malic enzyme
Cre01.g024400.t1.1	N/A	N/A	22.4821	>Cre01.g024400.t1.1|Component of TRAPP complex, TRS85-like
Cre01.g025250.t1.1	26.362	26.0911	26.2819	>Cre01.g025250.t1.1|{RFK2}-Riboflavin kinase
Cre01.g025450.t1.2	N/A	N/A	22.7393	>Cre01.g025450.t1.2|{FAP122}-Flagellar Associated Protein
Cre01.g026450.t1.2	25.1811	25.2889	24.8807	>Cre01.g026450.t1.2|{SRS1}-Serine/arginine-rich pre-mRNA splicing factor
Cre01.g026550.t1.1	29.4627	29.503	29.5662	>Cre01.g026550.t1.1|{CCT7}-T-complex protein 1, eta subunit
Cre01.g026600.t1.2	24.5247	23.6969	N/A	>Cre01.g026600.t1.2|{UBC11}
Cre01.g027000.t1.2	28.1192	28.5708	28.6061	>Cre01.g027000.t1.2|Ribosomal protein L11, component of cytosolic 80S ribosome and 60S large subunit
Cre01.g027800.t1.2	28.4136	28.2584	28.3966	>Cre01.g027800.t1.2|{ATPvH}-Vacuolar ATP synthase subunit H
Cre01.g027950.t1.2	28.1752	27.9682	28.2022	>Cre01.g027950.t1.2|{IFT72}-Intraflagellar transport protein 74/72
Cre01.g028200.t2.1;Cre01.g028200.t1.1	24.9943	24.3302	24.4191	>Cre01.g028200.t2.1|{HEL6}-DEAD-box RNA helicase;>Cre01.g028200.t1.1|{HEL6}-DEAD-box RNA helicase
Cre01.g029150.t1.2	22.81	N/A	N/A	>Cre01.g029150.t1.2|{ODA7}-Outer row dynein assembly protein, predominantly cytoplasmic
Cre01.g029650.t1.1	27.2374	27.5198	27.4276	>Cre01.g029650.t1.1|{VPS35}-Subunit of Retromer complex
Cre01.g029750.t1.1	27.9151	28.078	28.034	>Cre01.g029750.t1.1|{FAK2}-ODA5-associated flagellar adenylate kinase
Cre01.g030200.t1.2	24.9371	25.2098	24.8916	>Cre01.g030200.t1.2|{PPP3}-Phosphoprotein phosphatase 2C delta
Cre01.g030800.t1.2	25.0783	25.2777	25.2498	>Cre01.g030800.t1.2|{CSN2}-COP9 signalosome subunit
Cre01.g031200.t1.2	N/A	N/A	22.5691	>Cre01.g031200.t1.2|{SRP14}-Subunit of the Signal Recognition Particle
Cre01.g032300.t1.2	29.6009	29.8742	30.2435	>Cre01.g032300.t1.2|{GBP1}-G-strand telomere binding protein
Cre01.g032600.t1.1	26.2154	26.0833	26.2919	>Cre01.g032600.t1.1|Hypothetical protein
Cre01.g032650.t2.1;Cre01.g032650.t1.2	25.3748	25.4645	25.0071	>Cre01.g032650.t2.1|Transaldolase;>Cre01.g032650.t1.2|Transaldolase
Cre01.g032700.t1.2	N/A	N/A	21.5725	>Cre01.g032700.t1.2|Glucokinase
Cre01.g033550.t1.2	26.9193	26.6599	26.8436	>Cre01.g033550.t1.2|Protein disulfide isomerase
Cre01.g034000.t1.2	28.4543	28.5531	28.5122	>Cre01.g034000.t1.2|{IPB1}-Importin beta
Cre01.g034400.t1.1	28.6072	28.464	28.5506	>Cre01.g034400.t1.1|{PGL1}
Cre01.g034550.t1.2	N/A	21.6789	N/A	>Cre01.g034550.t1.2|Flagellar Associated Protein
Cre01.g035500.t1.2	N/A	N/A	20.0542	>Cre01.g035500.t1.2|{VPS34}-Phosphatidylinositol-3-kinase, probably vacuolar
Cre01.g035850.t1.2	25.3176	25.2087	25.5928	>Cre01.g035850.t1.2|COP-II coat subunit
Cre01.g036400.t1.2	N/A	N/A	23.9538	>Cre01.g036400.t1.2|{SDR3}
Cre01.g037700.t1.2	N/A	N/A	23.6563	>Cre01.g037700.t1.2|{FAD3}-Fatty acid desaturase; Linoleate desaturase
Cre01.g037850.t1.1	27.111	27.42	27.0169	>Cre01.g037850.t1.1|{BXP2}-Acetyl-CoA biotin carboxyl carrier
Cre01.g038250.t1.2	23.9272	23.9715	23.8253	>Cre01.g038250.t1.2|{SDC1}-Serine decarboxylase
Cre01.g038750.t1.2	23.5667	24.1942	24.5416	>Cre01.g038750.t1.2|Predicted protein
Cre01.g039200.t1.2	25.8918	25.751	25.8086	>Cre01.g039200.t1.2|{FAP9}-Intraflagellar transport protein 22
Cre01.g039300.t1.2	30.1054	30.1589	30.0496	>Cre01.g039300.t1.2|Polyadenylate-binding protein RB47
Cre01.g039500.t1.2	N/A	21.0763	N/A	>Cre01.g039500.t1.2|Flagellar Associated Protein
Cre01.g040000.t1.2	26.6755	26.3786	26.1043	>Cre01.g040000.t1.2|Ribosomal protein L26, component of cytosolic 80S ribosome and 60S large subunit
Cre01.g042750.t1.2	32.1209	32.108	32.0396	>Cre01.g042750.t1.2|Aconitate hydratase
Cre01.g042800.t1.2	N/A	N/A	24.1061	>Cre01.g042800.t1.2|3,8-divinyl protochlorophyllide a 8-vinyl reductase
Cre01.g043650.t1.1	N/A	N/A	26.5802	>Cre01.g043650.t1.1|{MOT37}-Outer arm dynein light chain, ODA8
Cre01.g044700.t1.2	26.527	26.4914	26.4355	>Cre01.g044700.t1.2|{GST4}
Cre01.g044800.t1.2	31.0158	31.0886	31.0404	>Cre01.g044800.t1.2|Pyruvate-formate lyase
Cre01.g045700.t1.1	N/A	22.7193	22.7433	>Cre01.g045700.t1.1|{CAT2}-Catalase/peroxidase
Cre01.g047550.t1.2	N/A	N/A	23.2601	>Cre01.g047550.t1.2|{RABH1}-Small Rab-related GTPase
Cre01.g047750.t1.2	29.2651	29.3889	29.5003	>Cre01.g047750.t1.2|{RPL18a}-Ribosomal protein L18a, component of cytosolic 80S ribosome and 60S large subunit
Cre01.g047800.t1.1	28.3138	28.1061	28.2837	>Cre01.g047800.t1.1|Glutaredoxin, CGFS type
Cre01.g047950.t1.1	25.9579	25.7701	26.0697	>Cre01.g047950.t1.1|{FAP156}-Intraflagellar transport protein 27
Cre01.g048950.t1.2	28.4646	28.6873	28.6025	>Cre01.g048950.t1.2|{PYR5}-Uridine 5\- monophosphate synthase
Cre01.g049132.t2.1	25.2458	24.9852	24.9428	>Cre01.g049132.t2.1 | aka Cre01.g049132.t1.2
Cre01.g050100.t1.2	25.9156	26.7819	26.4038	>Cre01.g050100.t1.2|{DPD1}-Diaminopimelate decarboxylase
Cre01.g050316.t1.1	25.4328	N/A	N/A	>Cre01.g050316.t1.1 | aka Cre01.g050316.t2.1
Cre01.g050850.t2.1;Cre01.g050850.t1.2	27.2437	27.2255	27.4177	>Cre01.g050850.t2.1|{PKL1}-Protein Phosphatase 1 beta;>Cre01.g050850.t1.2|{PKL1}-Protein Phosphatase 1 beta
Cre01.g051000.t1.1	N/A	23.8798	N/A	>Cre01.g051000.t1.1|{PRM}
Cre01.g051250.t1.2	N/A	N/A	23.4357	>Cre01.g051250.t1.2|{DLC4}-Flagellar outer dynein arm 18 kDa light chain LC4
Cre01.g051750.t1.1	N/A	23.1036	N/A	>Cre01.g051750.t1.1 | aka Cre01.g051750.t2.1
Cre01.g051900.t1.2	N/A	23.196	N/A	>Cre01.g051900.t1.2|Rieske iron-sulfur protein of mitochondrial ubiquinol-cytochrome c reductase
Cre01.g052100.t1.2	27.7719	27.5733	27.4937	>Cre01.g052100.t1.2|Plastid ribosomal protein L18
Cre01.g052300.t1.1	N/A	24.1236	N/A	>Cre01.g052300.t1.1|E2F family transcription factor
Cre01.g053000.t1.2;Cre01.g053150.t2.1;Cre01.g053150.t1.2	27.0963	27.1572	27.055	>Cre01.g053000.t1.2|{GPD1}-Glycerol-3-phosphate dehydrogenase/dihydroxyacetone-3-phosphate reductase;>Cre01.g053150.t2.1|Glycerol-3-phosphate dehydrogenase/dihydroxyacetone-3-phosphate reductase;>Cre01.g053150.t1.2|Glyce
Cre01.g054150.t1.2	26.0473	26.364	26.66	>Cre01.g054150.t1.2|{NTR4}-NADPH-dependent thioredoxin reductase
Cre01.g055420.t1.1	26.4986	26.4897	26.3984	>Cre01.g055420.t1.1|Ser/Thr specific protein phosphatase 2A, regulatory subunit B
Cre01.g055453.t1.1	28.0976	28.0783	28.1123	>Cre01.g055453.t1.1|{ALS2}-Acetolactate synthase, small subunit
Cre01.g062172.t1.1	N/A	N/A	22.1491	>Cre01.g062172.t1.1|{HBV1}-Histone H2B variant
Cre01.g066552.t1.1	30.6865	30.7478	30.6692	>Cre01.g066552.t1.1|Thioredoxin f1
Cre01.g071662.t1.1	29.3464	29.2287	29.2593	>Cre01.g071662.t1.1|{ACS1}-Acetyl-CoA synthetase/ligase
Cre02.g073200.t1.2	26.5849	26.4484	26.8823	>Cre02.g073200.t1.2|{THD1}-Threonine deaminase
Cre02.g073750.t1.2	24.7284	24.7436	25.069	>Cre02.g073750.t1.2|{KLP1}-Kinesin motor protein, kinesin-9 (Kif9) family
Cre02.g074150.t2.1;Cre02.g074150.t1.1	N/A	24.6247	23.997	>Cre02.g074150.t2.1|{COP5}-Chlamoypsin, light-gated proton channel rhodopsin;>Cre02.g074150.t1.1|{COP5}-Chlamoypsin, light-gated proton channel rhodopsin
Cre02.g075700.t1.2	26.3351	26.4171	26.3364	>Cre02.g075700.t1.2|Ribosomal protein L19, component of cytosolic 80S ribosome and 60S large subunit
Cre02.g075850.t1.1;Cre02.g075850.t2.1	N/A	N/A	21.9773	>Cre02.g075850.t1.1|{STPK12}-Serine/threonine protein kinase;>Cre02.g075850.t2.1|{STPK12}-Serine/threonine protein kinase
Cre02.g075900.t1.1	26.2387	26.4003	26.448	>Cre02.g075900.t1.1|{STPK9}-Serine/threonine protein kinase
Cre02.g076250.t1.1	31.4679	31.6886	31.5596	>Cre02.g076250.t1.1|Chloroplast elongation factor G
Cre02.g076300.t1.1	25.2933	N/A	N/A	>Cre02.g076300.t1.1|{UPD2}-Uroporphyrinogen decarboxylase
Cre02.g076350.t1.2	31.0024	31.0487	31.0492	>Cre02.g076350.t1.2|{ATPvB}-Vacuolar ATP synthase subunit B
Cre02.g076900.t1.1	27.9663	28.0332	27.9128	>Cre02.g076900.t1.1|{CGK2}-cGMP-dependent protein kinase
Cre02.g077300.t1.2	28.7468	28.5901	28.6059	>Cre02.g077300.t1.2|{NOP1}-Nucleolar protein, Component of C/D snoRNPs
Cre02.g078100.t1.1	25.2325	25.3444	25.5252	>Cre02.g078100.t1.1|{EIF5Ba}-Eukaryotic initiation factor, eIF-5B
Cre02.g079300.t1.2	24.3598	24.525	24.0076	>Cre02.g079300.t1.2|{VPS4}-AAA-ATPase of VPS4/SKD1 family
Cre02.g079550.t1.2	28.6304	28.5686	28.6364	>Cre02.g079550.t1.2|{ROC110}-Dynamin-related GTPase, involved in circadian rhythms
Cre02.g079600.t1.2	25.2558	N/A	25.2425	>Cre02.g079600.t1.2|{TSF2}
Cre02.g079700.t1.2	26.3821	26.1393	26.3561	>Cre02.g079700.t1.2|{PYR2}-Aspartate carbamoyltransferase
Cre02.g080200.t1.2	29.3353	29.3894	29.1394	>Cre02.g080200.t1.2|Transketolase
Cre02.g080650.t1.2	27.9907	28.0811	28.0653	>Cre02.g080650.t1.2|Endoplasmic reticulum associated heat shock protein 90B
Cre02.g080700.t1.2;Cre02.g080600.t1.2	28.513	28.5638	28.4864	>Cre02.g080700.t1.2|{BIP1}-Endoplasmic reticulum associated Hsp70 protein;>Cre02.g080600.t1.2|{BIP2}
Cre02.g080900.t1.2	28.0164	27.9076	27.9737	>Cre02.g080900.t1.2|{PRX4}-Peroxiredoxin, type II
Cre02.g082250.t1.1;Cre02.g082200.t1.1	25.1032	25.5103	25.1878	>Cre02.g082250.t1.1|{HSK2};>Cre02.g082200.t1.1|{HSK1}-Homoserine kinase
Cre02.g082500.t1.1	24.4128	24.327	24.3788	>Cre02.g082500.t1.1|Photosystem I reaction center subunit N, chloroplastic
Cre02.g082877.t1.1;Cre02.g082825.t1.1	24.751	25.2907	25.1749	>Cre02.g082877.t1.1|{TSS1};>Cre02.g082825.t1.1|{TSS1}
Cre02.g083950.t1.1	29.4216	29.2567	29.3647	>Cre02.g083950.t1.1|Plastid-specific ribosomal protein 3
Cre02.g085450.t1.2	25.1423	25.4347	N/A	>Cre02.g085450.t1.2|{CPX1}-Coproporphyrinogen III oxidase
Cre02.g085900.t1.2	N/A	24.3065	N/A	>Cre02.g085900.t1.2|{IPP1}
Cre02.g086700.t1.2	26.1088	25.7128	26.2208	>Cre02.g086700.t1.2|{COG7}-Component of oligomeric golgi complex
Cre02.g087600.t1.1	27.1229	27.193	27.1391	>Cre02.g087600.t1.1|{SRH2}
Cre02.g087700.t1.2	28.7239	28.7328	28.6718	>Cre02.g087700.t1.2|Ascorbate peroxidase
Cre02.g087950.t1.2	30.2218	30.1894	30.2094	>Cre02.g087950.t1.2|{TSM1}
Cre02.g088200.t1.2	30.4075	30.3074	30.3246	>Cre02.g088200.t1.2|Protein disulfide isomerase 1
Cre02.g088400.t2.1;Cre02.g088400.t1.2	22.9842	23.7429	N/A	>Cre02.g088400.t2.1|{DEG1A}-DegP-type protease;>Cre02.g088400.t1.2|{DEG1A}-DegP-type protease
Cre02.g088600.t1.2	30.1795	30.3656	30.3397	>Cre02.g088600.t1.2|{ACLB1}-ATP citrate lyase, subunit B
Cre02.g088750.t1.2	26.4254	26.4658	26.2623	>Cre02.g088750.t1.2|{ATR2}
Cre02.g088850.t1.2	26.1745	25.9027	25.8726	>Cre02.g088850.t1.2|{RFS2}
Cre02.g088900.t1.2	28.4385	28.6356	28.5306	>Cre02.g088900.t1.2|Plastid ribosomal protein L1
Cre02.g089100.t1.2	27.1535	27.0897	27.0233	>Cre02.g089100.t1.2|{COPD1}-Delta subunit of COP-I complex
Cre02.g090150.t1.2	N/A	23.6208	N/A	>Cre02.g090150.t1.2|{PANC}-Pantothenate synthetase
Cre02.g090850.t1.1	27.274	26.9967	27.2143	>Cre02.g090850.t1.1|ClpB chaperone, Hsp100 family
Cre02.g091050.t1.2	26.6823	26.6966	26.4443	>Cre02.g091050.t1.2|{HEM2}-Delta-aminolevulinic acid dehydratase
Cre02.g091100.t1.2	30.2592	30.3667	30.2924	>Cre02.g091100.t1.2|Ribosomal protein L15, component of cytosolic 80S ribosome and 60S large subunit
Cre02.g091550.t1.2	N/A	N/A	23.5998	>Cre02.g091550.t1.2|{PBF2}
Cre02.g091700.t1.2	24.9552	25.1391	24.918	>Cre02.g091700.t1.2|Protofilament ribbon protein of flagellar microtubules
Cre02.g092500.t1.1	24.1088	24.2422	24.2683	>Cre02.g092500.t1.1|{UPF1}-UPF1-like RNA helicase, NMD protein
Cre02.g092850.t1.2	N/A	N/A	23.5171	>Cre02.g092850.t1.2|{LC1}-Flagellar outer dynein arm light chain, LC1
Cre02.g092900.t1.2	27.5062	27.4825	27.4756	>Cre02.g092900.t1.2|{GUA1}-GMP synthetase
Cre02.g093450.t1.2	N/A	N/A	21.5459	>Cre02.g093450.t1.2|Fructose-1,6-bisphosphate aldolase
Cre02.g093750.t1.2	28.3089	28.342	28.2774	>Cre02.g093750.t1.2|{NRX2}-Nucleoredoxin 2
Cre02.g094100.t1.2	28.4844	28.5631	28.5418	>Cre02.g094100.t1.2|{NRX1}-Nucleoredoxin 1
Cre02.g095126.t1.1	28.7136	28.7822	28.747	>Cre02.g095126.t1.1|{DPE2}-alpha-1,4-glucanotransferase
Cre02.g095350.t1.1	N/A	N/A	20.2958	>Cre02.g095350.t1.1|{DNK1}
Cre02.g095900.t1.2	N/A	N/A	19.2527	>Cre02.g095900.t1.2|{ROC114}
Cre02.g096300.t2.1;Cre02.g096300.t1.1	N/A	N/A	22.2532	>Cre02.g096300.t2.1|{CCM1}-Regulator of CO2-responsive genes;>Cre02.g096300.t1.1|{CCM1}-Regulator of CO2-responsive genes
Cre02.g097400.t1.2	28.9302	28.7911	28.877	>Cre02.g097400.t1.2|{EIF5A}-Eukaryotic initiation factor, eIF-5A
Cre02.g097650.t1.2	28.281	28.3658	28.4336	>Cre02.g097650.t1.2|{RPN6}-26S proteasome regulatory subunit
Cre02.g097800.t1.1	N/A	23.2267	N/A	>Cre02.g097800.t1.1|{MRP1}-ABC transporter
Cre02.g097900.t1.2	27.5392	27.5534	27.5661	>Cre02.g097900.t1.2|{AST3}-Aspartate aminotransferase
Cre02.g098250.t1.2	28.35	28.2366	28.1851	>Cre02.g098250.t1.2|{PPO3}
Cre02.g098450.t1.2	29.4089	29.5457	29.6301	>Cre02.g098450.t1.2|{EIF2G}-Putative eukaryotic translation initiation factor 2 subunit 3, eIF2 gamma subunit
Cre02.g098850.t1.1	N/A	N/A	23.2474	>Cre02.g098850.t1.1|NADPH dependent thioredoxin reductase
Cre02.g099150.t1.2	N/A	23.0273	N/A	>Cre02.g099150.t1.2|{SNAPA1}-Alpha-SNAP, SNARE complex protein
Cre02.g099850.t1.1	28.3066	28.157	28.1394	>Cre02.g099850.t1.1|{PDC2}-Pyruvate dehydrogenase, E1 component, alpha subunit
Cre02.g101350.t1.2	28.7372	28.7476	28.9754	>Cre02.g101350.t1.2|{RPL10a}-Ribosomal protein L10a, component of cytosolic 80S ribosome and 60S large subunit
Cre02.g101400.t1.2	31.97	31.9066	31.9184	>Cre02.g101400.t1.2|{NSG15}-Clathrin Heavy Chain
Cre02.g101850.t1.2	24.5433	24.3025	24.3066	>Cre02.g101850.t1.2|{NAT11}
Cre02.g101950.t1.2	26.9644	26.9936	27.1011	>Cre02.g101950.t1.2|{TRM2B}-tRNA (uracil-5)-methyltransferase
Cre02.g102250.t1.2	29.8022	29.9563	29.9786	>Cre02.g102250.t1.2|Ribosomal protein S3, component of cytosolic 80S ribosome and 40S small subunit
Cre02.g102800.t1.2	24.2204	24.0649	24.5306	>Cre02.g102800.t1.2|{RPB8}-DNA-directed RNA polymerase II, 16.5 kDa polypeptide
Cre02.g104900.t1.2	29.3061	29.3709	29.5722	>Cre02.g104900.t1.2|Flagellar Associated Protein
Cre02.g105500.t1.2	25.5106	25.546	25.689	>Cre02.g105500.t1.2|{AOD1}-Acetylornithine deacetylase
Cre02.g105950.t1.2	25.021	25.0488	25.1658	>Cre02.g105950.t1.2|Flagellar Associated Protein
Cre02.g106600.t1.2	26.8289	27.3963	27.218	>Cre02.g106600.t1.2|Ribosomal protein S19, component of cytosolic 80S ribosome and 40S small subunit
Cre02.g106700.t1.1	N/A	N/A	22.8892	>Cre02.g106700.t1.1|{RAP1}
Cre02.g106850.t1.2	25.0695	25.2213	25.2961	>Cre02.g106850.t1.2|{TPR6}
Cre02.g107050.t1.1	N/A	N/A	27.1661	>Cre02.g107050.t1.1|Dynein heavy chain 5, inner arm dynein b (monomeric)
Cre02.g107300.t1.2	25.5066	24.857	25.1229	>Cre02.g107300.t1.2|{DPS1}-Dihydrodipicolinate synthase
Cre02.g107450.t1.2	27.6061	27.6221	27.7022	>Cre02.g107450.t1.2|{ATS2}-ATP-sulfurylase
Cre02.g107850.t1.2	21.6065	22.0495	22.611	>Cre02.g107850.t1.2|{MOB1}-Cytokinesis-related protein
Cre02.g108850.t1.2	26.1502	25.8504	25.8761	>Cre02.g108850.t1.2|Plastid ribosomal protein L17
Cre02.g110950.t1.1	N/A	24.0913	N/A	>Cre02.g110950.t1.1|{FAP133}-Flagellar Associated Protein
Cre02.g111000.t1.2	24.9175	N/A	N/A	>Cre02.g111000.t1.2|Putative ER protein
Cre02.g111450.t1.2	23.9074	23.4492	23.3203	>Cre02.g111450.t1.2|{TEF4}-Rhodanese-like protein
Cre02.g111500.t1.1	N/A	N/A	23.5593	>Cre02.g111500.t1.1 | aka Cre02.g111500.t2.1
Cre02.g113200.t1.1	29.3804	29.5748	29.4661	>Cre02.g113200.t1.1|{NSG18}-Glutamine synthetase
Cre02.g113400.t1.2	24.0792	23.9803	23.7359	>Cre02.g113400.t1.2|{BUG21}
Cre02.g113850.t1.1	N/A	22.6899	N/A	>Cre02.g113850.t1.1|{HEM3}-Porphobilinogen deaminase
Cre02.g114250.t1.2	25.0516	24.979	24.8702	>Cre02.g114250.t1.2|{MEN2}-Naphthoate synthase
Cre02.g114600.t1.2;PRDX1_HUMAN	33.0127	32.731	33.0016	>Cre02.g114600.t1.2|2-cys peroxiredoxin
Cre02.g115200.t1.2	28.0506	28.1739	28.3465	>Cre02.g115200.t1.2|{RPL27a}-Ribosomal protein L27a, component of cytosolic 80S ribosome and 60S large subunit
Cre02.g116850.t1.2	N/A	N/A	22.5658	>Cre02.g116850.t1.2|{SETb}-Histone-lysine N-methyltransferase
Cre02.g118500.t1.1	30.1247	30.1682	30.2069	>Cre02.g118500.t1.1|{COPB2}-Beta\ subunit of COP-I complex
Cre02.g118600.t1.2	24.3778	24.1858	24.9389	>Cre02.g118600.t1.2|{FTSZ3}-Plastid division protein
Cre02.g119550.t1.2	N/A	N/A	24.1268	>Cre02.g119550.t1.2|{NIP1}-NaCl-inducible protein
Cre02.g120100.t1.2;Cre02.g120150.t1.2	31.0546	31.5777	31.4601	>Cre02.g120100.t1.2|Ribulose-1,5-bisphosphate carboxylase/oxygenase small subunit 1, chloroplast precursor;>Cre02.g120150.t1.2|Ribulose-1,5-bisphosphate carboxylase/oxygenase small subunit 2
Cre02.g141250.t1.2	25.9687	26.1281	26.2688	>Cre02.g141250.t1.2|{PPP10}
Cre02.g141400.t1.2	28.7336	28.8692	28.8992	>Cre02.g141400.t1.2|{PCK1}-Phosphoenolpyruvate carboxykinase
Cre02.g141606.t1.1	26.9947	26.0868	26.398	>Cre02.g141606.t1.1|{DHC9}-Flagellar inner arm dynein heavy chain, dynein c (monomeric)
Cre02.g142126.t1.1	N/A	N/A	22.6921	>Cre02.g142126.t1.1|Flagellar Associated Protein
Cre02.g142800.t1.2	26.7416	26.632	26.6786	>Cre02.g142800.t1.2|{TRX13}-Thioredoxin-related protein
Cre02.g143050.t1.2	29.039	29.5575	29.8386	>Cre02.g143050.t1.2|{RPP2}-Acidic ribosomal protein P2
Cre02.g143200.t1.1	28.5468	28.5569	28.6124	>Cre02.g143200.t1.1|{TSA1}
Cre02.g143250.t1.2	28.5281	28.5094	28.4673	>Cre02.g143250.t1.2|Isocitrate dehydrogenase, NAD-dependent
Cre02.g143307.t1.1	27.263	27.3117	27.469	>Cre02.g143307.t1.1|{CLPC1}-ClpC chaperone, Hsp100 family
Cre02.g145050.t1.2	24.3279	23.9154	N/A	>Cre02.g145050.t1.2|{CMK1}-4-diphosphocytidyl-2-C-methyl-D-erythritol kinase, chloroplast precursor
Cre02.g146250.t1.2	28.8444	29.033	28.9268	>Cre02.g146250.t1.2|{CSD1}-Cysteine desulfurase
Cre02.g146950.t1.1	N/A	N/A	20.1304	>Cre02.g146950.t1.1|{DBR1}-RNA lariat debranching enzyme
Cre02.g147850.t1.2	24.4939	24.2025	24.4421	>Cre02.g147850.t1.2|{HUV2}-ATP-dependent subunit of mitochondrial HslUV protease
Cre02.g147900.t3.1;Cre02.g147900.t2.1;Cre02.g147900.t1.1	N/A	N/A	24.2088	>Cre02.g147900.t3.1|Pyruvate kinase;>Cre02.g147900.t2.1|Pyruvate kinase;>Cre02.g147900.t1.1|Pyruvate kinase
Cre02.g147900.t4.1	30.0994	30.1255	30.169	>Cre02.g147900.t4.1|Pyruvate kinase
Cre03.g144627.t1.1	27.7214	27.581	27.6572	>Cre03.g144627.t1.1|{CGS1}-Cystathionine gamma-synthase
Cre03.g144667.t1.1	25.5117	25.7641	25.7879	>Cre03.g144667.t1.1|{CLPS4}-ClpS-like protein
Cre03.g144807.t1.1	31.0876	31.3425	31.2629	>Cre03.g144807.t1.1|{MAS1}-Malate synthase
Cre03.g144847.t1.1	28.041	28.0108	28.0702	>Cre03.g144847.t1.1|{PYK4}-Pyruvate kinase
Cre03.g145127.t1.1	30.1523	30.1866	30.2465	>Cre03.g145127.t1.1|{ODA11}-Flagellar outer arm dynein heavy chain alpha
Cre03.g145747.t1.1	29.2901	29.2057	29.1498	>Cre03.g145747.t1.1|{SHK7}-Chorismate synthase
Cre03.g146167.t1.1	23.4995	N/A	N/A	>Cre03.g146167.t1.1|{TEF10a}-Predicted protein
Cre03.g146187.t1.1	27.0855	27.1253	27.057	>Cre03.g146187.t1.1|N-acetyl-gamma-glutamyl-phosphate reductase
Cre03.g146467.t1.1	N/A	N/A	24.4483	>Cre03.g146467.t1.1|{TRS31}-Component of TRAPP complex
Cre03.g146487.t1.1	27.7432	27.881	27.6998	>Cre03.g146487.t1.1|{XPO1}-Exportin 1 related protein
Cre03.g146527.t1.1	26.0934	26.04	25.9215	>Cre03.g146527.t1.1|{GSD1}-Glutamic-gamma-semialdehyde dehydrogenase
Cre03.g148950.t1.2	26.7257	26.4636	26.5886	>Cre03.g148950.t1.2|{PNT1}-Putative organellar polyribonucleotide phosphorylase/nucleotidyltransferase
Cre03.g149100.t1.2	26.934	27.3198	27.122	>Cre03.g149100.t1.2|Citrate synthase
Cre03.g149250.t1.2	25.9849	25.9371	26.1031	>Cre03.g149250.t1.2|{ICL2}
Cre03.g150300.t1.2	24.7472	24.6856	24.5156	>Cre03.g150300.t1.2|{CAM8}
Cre03.g151000.t1.2	24.2919	24.4356	24.4724	>Cre03.g151000.t1.2|{DSP8}-Dual-specificity protein phosphatase
Cre03.g152900.t1.1	25.482	25.4956	25.6432	>Cre03.g152900.t1.1|{MPA5}
Cre03.g154550.t1.1	25.0034	N/A	24.8926	>Cre03.g154550.t1.1|{PCR1}-Pyrroline-5-carboxylate reductase
Cre03.g155200.t1.1	25.8392	25.917	25.7046	>Cre03.g155200.t1.1|{CHM1}-Chorismate mutase
Cre03.g155650.t1.2	28.145	27.98	27.9882	>Cre03.g155650.t1.2|{CLC1}-Clathrin light chain
Cre03.g156750.t1.2	29.2597	29.3405	29.3256	>Cre03.g156750.t1.2|{CCT5}-T-complex protein 1, epsilon subunit
Cre03.g156900.t1.2	N/A	N/A	22.2675	>Cre03.g156900.t1.2|Chlorophyll a/b binding protein of LHCII
Cre03.g157300.t1.2	N/A	24.7091	N/A	>Cre03.g157300.t1.2|{CAF1}-CCR4-associated factor
Cre03.g157800.t1.1	N/A	N/A	24.1279	>Cre03.g157800.t1.1|{TRXL1}-Thioredoxin-like protein
Cre03.g158000.t1.2	29.2521	29.2611	29.1703	>Cre03.g158000.t1.2|{GSA1}-Glutamate-1-semialdehyde aminotransferase
Cre03.g158750.t1.1	25.6964	25.8815	25.8802	>Cre03.g158750.t1.1|{HEL14}
Cre03.g158900.t1.2	30.1992	30.3366	30.3382	>Cre03.g158900.t1.2|Dihydrolipoamide acetyltransferase
Cre03.g159650.t1.2	N/A	24.3669	N/A	>Cre03.g159650.t1.2|GTP binding protein
Cre03.g160500.t1.2	26.4569	26.5808	26.46	>Cre03.g160500.t1.2|{TSK1}
Cre03.g161400.t1.2	28.248	28.152	28.0809	>Cre03.g161400.t1.2|{WSN2}-Tryptophan synthase beta subunit
Cre03.g161550.t1.2	25.1384	23.8778	24.1469	>Cre03.g161550.t1.2|Flagellar Associated Protein
Cre03.g162550.t1.1	24.5972	25.3062	25.1285	>Cre03.g162550.t1.1|{MSN1}
Cre03.g162701.t1.1	N/A	N/A	21.1179	>Cre03.g162701.t1.1|{SRH5}
Cre03.g165000.t1.2	27.2915	27.2865	27.33	>Cre03.g165000.t1.2|{EFG10}-Translation elongation factor EFG/EF2, LepA-related
Cre03.g165700.t1.1	28.4619	28.6094	28.6582	>Cre03.g165700.t1.1|{PDC3}-Pyruvate decarboxylase
Cre03.g166050.t1.2	28.5701	28.6267	28.6094	>Cre03.g166050.t1.2|{SBD1}-Selenium binding protein
Cre03.g168450.t1.2	29.4563	29.5169	29.4817	>Cre03.g168450.t1.2|{CCT8}-T-complex protein 1, theta subunit
Cre03.g169400.t1.2	30.3469	30.3577	30.4053	>Cre03.g169400.t1.2|{GAD1}-UDP-D-glucuronic acid decarboxylase
Cre03.g169850.t1.2	24.8642	24.7933	25.0976	>Cre03.g169850.t1.2|{TSC1}
Cre03.g171950.t1.1	29.4142	29.6077	29.5696	>Cre03.g171950.t1.1|{PPC2}-Phosphoenolpyruvate carboxylase
Cre03.g172000.t1.2	28.2713	28.3072	28.2054	>Cre03.g172000.t1.2|{OAR1}
Cre03.g172550.t1.2	26.2552	26.8466	26.6886	>Cre03.g172550.t1.2|{PRM1}-Protein-/Histone-arginine N-methyltransferase
Cre03.g172850.t1.2	25.8946	25.9566	25.8721	>Cre03.g172850.t1.2|{OASTL3}-O-acetylserine (Thiol)-lyase/cysteine synthase
Cre03.g172950.t1.2	25.7975	25.8014	25.8347	>Cre03.g172950.t1.2|{CBF5}-Centromere/microtubule binding protein
Cre03.g175400.t2.1;Cre03.g175400.t1.2	27.0927	26.9569	26.9726	>Cre03.g175400.t2.1|Phosphoglucose isomerase;>Cre03.g175400.t1.2|Phosphoglucose isomerase
Cre03.g176250.t1.2	22.9807	N/A	N/A	>Cre03.g176250.t1.2|{ATPvD1}-Vacuolar ATP synthase subunit D
Cre03.g176550.t1.1	25.8891	26.1809	26.3241	>Cre03.g176550.t1.1|{PRM5}
Cre03.g176700.t1.1	N/A	N/A	21.4711	>Cre03.g176700.t1.1|{MRPS29}-Putative mitochondrial ribosomal protein S29, imported to mitochondria, hypothetical protein; was CPL4
Cre03.g177200.t1.2	27.9115	27.8588	27.8722	>Cre03.g177200.t1.2|{CRB3}-RNA-binding protein C3, CELF family, subunit of CHLAMY1
Cre03.g178150.t1.1	27.4492	27.334	27.0311	>Cre03.g178150.t1.1|{RSP20}-Calmodulin, radial spoke protein
Cre03.g178350.t1.1	26.7175	26.6901	26.5899	>Cre03.g178350.t1.1|Flagellar Associated Protein similar to calmodulin
Cre03.g180650.t1.1	N/A	N/A	22.9808	>Cre03.g180650.t1.1|DegP-type protease
Cre03.g180750.t1.2	33.3461	33.4327	33.4141	>Cre03.g180750.t1.2|{MEtH}-Cobalamin-independent methionine synthase
Cre03.g180800.t1.1	27.5508	27.6035	27.6847	>Cre03.g180800.t1.1|{HDA16}
Cre03.g180850.t1.2	26.7394	26.8244	26.9046	>Cre03.g180850.t1.2|COP-II coat subunit
Cre03.g181150.t1.1	25.3278	25.7564	25.5874	>Cre03.g181150.t1.1|{RSP22}-Dynein arm light chain 8, LC8
Cre03.g181300.t1.2	27.3291	27.2935	27.2151	>Cre03.g181300.t1.2|{SHKG1}-5-enolpyruvylshikimate-3-phosphate synthase
Cre03.g181500.t1.2	N/A	23.2787	N/A	>Cre03.g181500.t1.2|{STA11}-alpha-1,4-glucanotransferase
Cre03.g182150.t1.2	25.4776	25.6143	25.4656	>Cre03.g182150.t1.2|Predicted protein
Cre03.g182500.t1.2	24.2682	23.7229	24.1046	>Cre03.g182500.t1.2|{SRP72}-Subunit of the Signal Recognition Particle
Cre03.g182551.t1.2	27.4269	27.509	27.1239	>Cre03.g182551.t1.2|{PC6-2}-Pre-apoplastocyanin
Cre03.g182600.t1.1	26.5671	26.7048	26.6791	>Cre03.g182600.t1.1|Predicted protein
Cre03.g182800.t1.1	23.6737	23.9287	23.9414	>Cre03.g182800.t1.1|{AGT2}-Alanine-glyoxylate transaminase
Cre03.g182950.t1.2	24.895	24.9765	24.9716	>Cre03.g182950.t1.2|DEAH-box helicase, possibly nuclear pre-mRNA splicing factor
Cre03.g183200.t1.2	23.8603	24.0973	N/A	>Cre03.g183200.t1.2|{CPC1}-Protein associated with central pair microtubule complex
Cre03.g183700.t1.1	N/A	N/A	22.6026	>Cre03.g183700.t1.1|{GTR10}-1,3-beta-D-glucan synthase
Cre03.g183850.t1.2	25.427	25.4103	25.5882	>Cre03.g183850.t1.2|Apoferredoxin
Cre03.g184151.t1.1	26.5311	26.1409	26.1607	>Cre03.g184151.t1.1|{NAT9}
Cre03.g184550.t1.2	25.9998	26.101	25.9269	>Cre03.g184550.t1.2|Predicted protein
Cre03.g185200.t1.2	25.6547	25.2136	25.2083	>Cre03.g185200.t1.2|{MPA6}-Metallophosphoesterase/metallo-dependent phosphatase
Cre03.g185250.t1.2	25.852	25.9603	26.0256	>Cre03.g185250.t1.2|Soluble starch synthase II
Cre03.g185500.t1.1	27.6301	27.729	27.6654	>Cre03.g185500.t1.1|Flagellar Associated Protein, acid phosphatase
Cre03.g185550.t1.2	28.5638	28.6039	28.4915	>Cre03.g185550.t1.2|{SBP1}-Sedoheptulose-1,7-bisphosphatase
Cre03.g187200.t1.2	25.7599	25.9886	25.8478	>Cre03.g187200.t1.2|{LC6}-Flagellar outer arm dynein light chain 6, LC6
Cre03.g187450.t1.2	N/A	N/A	23.9651	>Cre03.g187450.t1.2|{RPI1}-Ribose-5-phosphate isomerase
Cre03.g188250.t1.2	30.6087	30.6978	30.6944	>Cre03.g188250.t1.2|{AGP4}-ADP-glucose pyrophosphorylase small subunit
Cre03.g188450.t1.2	N/A	N/A	23.6654	>Cre03.g188450.t1.2|{PTX2}
Cre03.g189300.t1.1	24.8275	24.9604	24.9137	>Cre03.g189300.t1.1|{PLP10}-Plastid lipid associated protein
Cre03.g189400.t1.2	29.0317	29.0508	29.0412	>Cre03.g189400.t1.2|{TSS2}-Seryl-tRNA-Sec- synthetase
Cre03.g189800.t1.2	25.0274	25.1019	25.252	>Cre03.g189800.t1.2|{CYN38}-Peptidyl-prolyl cis-trans isomerase, cyclophilin-type
Cre03.g190100.t1.1	28.8333	28.7723	28.7991	>Cre03.g190100.t1.1|{EIF3B}-Eukaryotic translation initiation factor 3, subunit B
Cre03.g190500.t1.2	N/A	24.431	24.2074	>Cre03.g190500.t1.2|{GLH1}-Glycoside-hydrolase-like protein
Cre03.g190850.t1.2	23.7114	23.4973	23.2281	>Cre03.g190850.t1.2|{ECH1}-EnoylCoA hydratase/isomerase
Cre03.g191050.t1.2	29.4877	29.4814	29.6586	>Cre03.g191050.t1.2|{RAN1}-Ran-like small GTPase
Cre03.g192550.t1.1	23.7921	23.9134	23.8159	>Cre03.g192550.t1.1|{RAD50}-DNA repair protein
Cre03.g193750.t1.1	28.4417	28.394	28.4417	>Cre03.g193750.t1.1|{GCST}-Glycine cleavage system, T protein
Cre03.g193800.t1.1	24.5947	24.957	24.9197	>Cre03.g193800.t1.1|{TSN1}
Cre03.g193850.t1.2	25.8475	25.8422	25.6603	>Cre03.g193850.t1.2|{SUCLG1}-Succinyl-CoA ligase alpha chain
Cre03.g194200.t1.2	27.7369	27.576	27.5535	>Cre03.g194200.t1.2|{PDH2}-Pyruvate dehydrogenase E1 beta subunit
Cre03.g194400.t1.2	28.2893	28.3498	28.2654	>Cre03.g194400.t1.2|{EIF3I}-Eukaryotic translation initiation factor 3, subunit I
Cre03.g194850.t1.2	28.0572	28.1421	27.9334	>Cre03.g194850.t1.2|{MDH1}-NAD-dependent malate dehydrogenase, chloroplastic
Cre03.g195650.t1.2	25.8509	26.086	25.9319	>Cre03.g195650.t1.2|Plastid ribosomal protein S10
Cre03.g197750.t1.2	24.1637	23.5878	24.0496	>Cre03.g197750.t1.2|Glutathione peroxidase
Cre03.g199000.t1.2	27.9175	27.867	27.7912	>Cre03.g199000.t1.2|{PHOT}-Phototropin
Cre03.g199311.t1.1	N/A	23.465	N/A	>Cre03.g199311.t1.1|{VPS16}-VPS16-like protein
Cre03.g199400.t1.1	N/A	N/A	24.8955	>Cre03.g199400.t1.1|{ORC2}-Origin recognition complex subunit 2
Cre03.g199647.t1.1	28.4538	28.5108	28.5199	>Cre03.g199647.t1.1|{EIF4A}-Eukaryotic translation initiation factor 4A
Cre03.g199900.t1.2	26.123	26.0253	25.9639	>Cre03.g199900.t1.2|{EIF4E}-Eukaryotic translation initiation factor 4E
Cre03.g200250.t1.2	27.5575	27.7075	27.7416	>Cre03.g200250.t1.2|{ICL3}
Cre03.g201400.t1.2	24.5067	24.3261	24.6331	>Cre03.g201400.t1.2|{PP2C6}-Phosphoprotein phosphatase 2C
Cre03.g201900.t1.1	26.1233	25.9813	25.8757	>Cre03.g201900.t1.1|Radial spoke protein 1
Cre03.g202950.t1.1	29.6074	29.32	29.5558	>Cre03.g202950.t1.1|{TRX14}
Cre03.g203450.t1.2	25.1925	25.082	25.6788	>Cre03.g203450.t1.2|Ribosomal protein S21, component of cytosolic 80S ribosome and 40S small subunit
Cre03.g203750.t1.2	24.2998	24.6025	24.6224	>Cre03.g203750.t1.2|{COG3}-Component of oligomeric golgi complex
Cre03.g203850.t1.2	28.8444	28.8429	28.8317	>Cre03.g203850.t1.2|{ATS1}-ATP-sulfurylase
Cre03.g204150.t1.2	26.9802	27.0134	27.172	>Cre03.g204150.t1.2|{FAP167}-Intraflagellar transport protein 80
Cre03.g204250.t1.2	31.3895	31.281	31.2128	>Cre03.g204250.t1.2|S-Adenosyl homocysteine hydrolase
Cre03.g204350.t1.2	26.2586	26.4138	26.3393	>Cre03.g204350.t1.2|Inactive subunit of chloroplast ClpP complex
Cre03.g204601.t1.1	27.3028	27.2804	27.3074	>Cre03.g204601.t1.1|{CPK3}
Cre03.g206600.t1.2	30.7994	30.7072	30.7193	>Cre03.g206600.t1.2|{AAD1}-Acetohydroxyacid dehydratase
Cre03.g207713.t1.1	24.8127	24.741	24.6428	>Cre03.g207713.t1.1|{ISA3}-Isoamylase, starch debranching enzyme
Cre03.g208100.t1.1	25.4705	25.5284	24.8621	>Cre03.g208100.t1.1|{RNB1}-3\-5\ exoribonuclease
Cre03.g211521.t1.1	23.5462	23.5755	23.5207	>Cre03.g211521.t1.1|Flagellar Associated Protein
Cre04.g211600.t1.1	25.0805	24.7985	25.1208	>Cre04.g211600.t1.1|{SNF1}
Cre04.g211800.t1.2	27.9853	27.8732	27.8582	>Cre04.g211800.t1.2|Ribosomal protein L23, component of cytosolic 80S ribosome and 60S large subunit
Cre04.g214150.t1.1	27.0191	27.1165	26.7828	>Cre04.g214150.t1.1|Thiazole biosynthetic enzyme; THI4 regulatory protein
Cre04.g214250.t2.1;Cre04.g214250.t1.1	23.9612	24.1395	24.6103	>Cre04.g214250.t2.1|{AGO2}-Argonaute-like protein;>Cre04.g214250.t1.1|{AGO2}-Argonaute-like protein
Cre04.g214500.t1.1	28.6844	28.6838	28.7001	>Cre04.g214500.t1.1|Isocitrate dehydrogenase, NADP-dependent
Cre04.g214501.t1.1	25.5115	25.7268	25.6058	>Cre04.g214501.t1.1|{PNT2}
Cre04.g214503.t1.1	27.8836	27.713	27.947	>Cre04.g214503.t1.1 | aka Cre04.g214503.t2.1
Cre04.g215150.t2.1;Cre04.g215150.t1.2	24.8662	24.8342	24.7798	>Cre04.g215150.t2.1|Soluble starch synthase I;>Cre04.g215150.t1.2|Soluble starch synthase I
Cre04.g215400.t1.2	N/A	N/A	22.803	>Cre04.g215400.t1.2|ABC1/COQ8 ser/thr kinase
Cre04.g215850.t1.2	28.6053	28.6492	28.7131	>Cre04.g215850.t1.2|{IPA1}-Importin alpha
Cre04.g216600.t1.2;Cre13.g580050.t1.2 ;Cre10.g446400.t1.1	28.4547	28.5611	28.5633	>Cre04.g216600.t1.2|{RPT6}-26S proteasome regulatory subunit
Cre04.g217550.t1.1	30.2718	30.2871	30.2856	>Cre04.g217550.t1.1|{EIF3C}-Eukaryotic translation initiation factor 3, subunit C
Cre04.g217921.t1.1	30.1933	30.2645	30.2203	>Cre04.g217921.t1.1|{COPB1}-Beta subunit of COP-I complex
Cre04.g218150.t1.2	28.4626	28.2972	28.4327	>Cre04.g218150.t1.2|{PPP18}
Cre04.g218250.t1.2	29.3825	29.4198	29.2446	>Cre04.g218250.t1.2|{ARL3}-ARF-like GTPase
Cre04.g219250.t1.2	27.1952	27.1526	27.0482	>Cre04.g219250.t1.2|{BLD1}-Intraflagellar transport protein 52
Cre04.g219700.t3.1;Cre04.g219700.t2.1;Cre04.g219700.t1.1	N/A	N/A	22.664	>Cre04.g219700.t3.1|{BBS9}-Bardet-Biedl syndrome-9 associated protein;>Cre04.g219700.t2.1|{BBS9}-Bardet-Biedl syndrome-9 associated protein;>Cre04.g219700.t1.1|{BBS9}-Bardet-Biedl syndrome-9 associated protein
Cre04.g222700.t1.2	30.8145	30.8507	30.8388	>Cre04.g222700.t1.2|{ABC4}
Cre04.g222800.t1.2;Cre04.g223250.t1.1	30.6516	30.882	30.7742	>Cre04.g222800.t1.2|Low-CO2 inducible protein
Cre04.g223300.t1.2;Cre04.g222750.t1.1	25.3942	25.7199	N/A	>Cre04.g223300.t1.2|{CCP1}-Low-CO2-inducible chloroplast envelope protein
Cre04.g223850.t1.2	29.8393	29.8854	29.7964	>Cre04.g223850.t1.2|{HEL23}-Cytoplasmic DExD/H-box RNA helicase
Cre04.g226850.t1.2	29.6438	29.559	29.521	>Cre04.g226850.t1.2|{ASP1}-Pepsin-type aspartyl protease
Cre04.g227350.t1.1	25.5968	25.6965	25.5847	>Cre04.g227350.t1.1|{CCR4}-NOT-complex component
Cre04.g227900.t1.2	26.6253	N/A	N/A	>Cre04.g227900.t1.2|{PF20}-WD-repeat protein of flagellum central pair
Cre04.g229300.t1.1	31.6394	31.4987	31.5841	>Cre04.g229300.t1.1|Rubisco activase
Cre04.g229700.t1.2	27.4472	27.2076	27.5125	>Cre04.g229700.t1.2|{UGP1}-UDP-glucose pyrophosphorylase
Cre04.g230340.t1.1	N/A	N/A	23.5365	>Cre04.g230340.t1.1|Flagellar Associated Protein
Cre04.g231222.t2.1	29.6405	29.7809	29.8431	>Cre04.g231222.t2.1|{CPN60A}-Chaperonin 60A
Cre04.g232104.t1.1;Cre06.g284200.t1.2	25.3157	25.2339	N/A	>Cre04.g232104.t1.1|{LHCBM3}-Light-harvesting complex II chlorophyll a/b binding protein M3
Cre04.g232602.t1.1	24.5006	25.2634	N/A	>Cre04.g232602.t1.1|{GRX4}-Glutaredoxin, CGFS type
Cre05.g232150.t1.2	26.7112	26.6082	26.5199	>Cre05.g232150.t1.2|{GDH2}-Glutamate dehydrogenase
Cre05.g232750.t1.2	26.6632	26.79	26.8027	>Cre05.g232750.t1.2|{CNK4}-NimA-related protein kinase
Cre05.g233050.t1.2	27.133	27.0557	26.6171	>Cre05.g233050.t1.2|Flagellar Associated Protein
Cre05.g233800.t1.2	26.8281	26.7955	26.6707	>Cre05.g233800.t1.2|{TSG1}
Cre05.g233900.t1.2	27.0252	27.0219	27.0212	>Cre05.g233900.t1.2|{APX4}
Cre05.g234639.t1.1	28.9455	29.0942	29.0747	>Cre05.g234639.t1.1|{CCT4}-T-complex protein 1, delta subunit
Cre05.g234665.t1.1	24.865	24.854	25.0705	>Cre05.g234665.t1.1|{AP4B4}-Beta4-Adaptin
Cre05.g234700.t1.1	28.3107	28.2593	28.2911	>Cre05.g234700.t1.1|Pyruvate kinase
Cre05.g237400.t1.2	27.7154	27.7681	27.7436	>Cre05.g237400.t1.2|{DAE1}-Diaminopimelate epimerase
Cre05.g237450.t1.2	27.5081	27.6058	27.7219	>Cre05.g237450.t1.2|Plastid-specific ribosomal protein 1
Cre05.g240850.t1.2	28.45	28.1974	28.3522	>Cre05.g240850.t1.2|{THI8}-Hydroxymethylpyrimidine phosphate synthase
Cre05.g241300.t1.2	N/A	23.2514	N/A	>Cre05.g241300.t1.2|{SMPF}-Small nuclear ribonucleoprotein SmF
Cre05.g241450.t1.2	24.5164	24.0922	24.9868	>Cre05.g241450.t1.2|{FTSY}-Chloroplast SRP Receptor
Cre05.g241637.t1.1	27.2438	27.186	27.2384	>Cre05.g241637.t1.1|Intraflagellar transport protein 46
Cre05.g241750.t1.2	25.2236	25.3681	25.5304	>Cre05.g241750.t1.2|Mitochondrial pyruvate dehydrogenase kinase
Cre05.g241850.t1.2	27.35	27.7619	27.3484	>Cre05.g241850.t1.2|{ACLA1}-ATP citrate lyase, subunit A
Cre05.g242000.t1.2	27.1352	27.1755	27.1985	>Cre05.g242000.t1.2|Magnesium chelatase subunit D
Cre05.g242300.t1.2	28.8915	28.9028	28.943	>Cre05.g242300.t1.2|{EIF3D}-Eukaryotic translation initiation factor 3, subunit D
Cre05.g242500.t1.2	26.0311	25.9878	25.999	>Cre05.g242500.t1.2|Radial spoke protein 4
Cre05.g242550.t1.2	25.0692	25.4466	25.3772	>Cre05.g242550.t1.2|Radial spoke protein 6
Cre05.g243050.t1.2	28.5647	28.349	27.9162	>Cre05.g243050.t1.2|{TRX3}-Chloroplastic thioredoxin f2
Cre05.g244250.t1.2	26.2132	26.4043	26.2169	>Cre05.g244250.t1.2|Flagellar inner arm dynein heavy chain, dynein a (monomeric)
Cre05.g245550.t1.1	26.7623	26.5925	26.7474	>Cre05.g245550.t1.1|{PIK1}-Phosphatidylinositol 4-kinase
Cre05.g245900.t1.2	24.1336	24.1728	N/A	>Cre05.g245900.t1.2|{BCA2}-Branched-chain amino acid aminotransferase
Cre05.g245950.t1.1	30.3553	30.3157	30.3886	>Cre05.g245950.t1.1|Dynamin-related GTPase
Cre05.g246800.t1.2	24.6184	N/A	N/A	>Cre05.g246800.t1.2|Tetrapyrrole-binding protein
Cre05.g247400.t1.2	N/A	N/A	22.3096	>Cre05.g247400.t1.2|Putative rhodanese domain phosphatase
Cre05.g247550.t1.2	N/A	22.8358	N/A	>Cre05.g247550.t1.2|{GST7}
Cre05.g248100.t1.2	N/A	N/A	20.3727	>Cre05.g248100.t1.2|{ANK1}-Predicted protein with ankyrin repeats
Cre05.g248450.t1.2;Cre05.g248400.t1.2	35.421	35.3988	35.3181	>Cre05.g248450.t1.2|{CAH5}-Mitochondrial carbonic anhydrase;>Cre05.g248400.t1.2|{mtCA1}-Mitochondrial carbonic anhydrase, beta type
Cre05.g248500.t1.2	24.69	24.8284	N/A	>Cre05.g248500.t1.2|Mitochondrial thioredoxin o
Cre06.g249250.t1.2	26.7507	27.0452	26.8935	>Cre06.g249250.t1.2|{RPL7ae}-Ribosomal protein L7Ae
Cre06.g249900.t1.2	N/A	23.5686	23.6022	>Cre06.g249900.t1.2|Flagellar Associated Protein
Cre06.g250100.t1.2	31.0081	30.9925	30.949	>Cre06.g250100.t1.2|Heat shock protein 70B
Cre06.g250200.t1.2	31.6981	31.8106	31.6821	>Cre06.g250200.t1.2|{METM}-S-adenosylmethionine synthetase
Cre06.g250250.t1.2	28.518	28.4638	28.6054	>Cre06.g250250.t1.2|{ATPvC}-Vacuolar ATP synthase subunit C
Cre06.g250300.t1.2	29.8233	29.8379	29.8329	>Cre06.g250300.t1.2|{FLA24}-Cytoplasmic dynein 1b heavy chain (not an inner arm dynein)
Cre06.g250800.t2.1;Cre06.g250800.t1.1	25.8581	25.8849	26.1493	>Cre06.g250800.t2.1|{CRB1}-C1, subunit of the circadian RNA-binding protein CHLAMY1;>Cre06.g250800.t1.1|{CRB1}-C1, subunit of the circadian RNA-binding protein CHLAMY1
Cre06.g250850.t1.1	25.3325	25.1476	25.9934	>Cre06.g250850.t1.1|{MSH1}-DNA mismatch repair protein, MutS homolog
Cre06.g251400.t1.2	25.5658	25.2903	25.5977	>Cre06.g251400.t1.2|NADP-dependent malic enzyme
Cre06.g251450.t1.1	25.7234	25.7937	25.9217	>Cre06.g251450.t1.1|Quinolinate synthetase A
Cre06.g251500.t1.2	27.2075	27.3523	27.4409	>Cre06.g251500.t1.2|{SPS1}-Spermine synthase
Cre06.g251600.t1.2	25.6923	25.5487	25.7615	>Cre06.g251600.t1.2|{EIF5Bb}-Eukaryotic translation initiation factor 5
Cre06.g252200.t1.2	25.067	25.4295	25.316	>Cre06.g252200.t1.2|Translocon at the outer envelope membrane of chloroplasts, 75 kD
Cre06.g252300.t1.2	25.7097	25.9867	25.8383	>Cre06.g252300.t1.2|Pyruvate dehydrogenase kinase
Cre06.g252550.t1.1	26.1289	26.1636	26.2623	>Cre06.g252550.t1.1|Dihydrolipoamide acetyltransferase
Cre06.g252650.t1.2	26.862	26.9369	26.7369	>Cre06.g252650.t1.2|{LEU1S}-Isopropylmalate dehydratase, small subunit
Cre06.g253350.t1.2	26.5806	26.698	N/A	>Cre06.g253350.t1.2|{GCSH}-Glycine cleavage system, H-protein
Cre06.g254400.t1.1	30.8698	30.819	30.7782	>Cre06.g254400.t1.1|Fumarate hydratase
Cre06.g254800.t1.2	N/A	N/A	24.3173	>Cre06.g254800.t1.2|{SPL15}
Cre06.g256300.t2.1;Cre06.g256300.t1.2	26.0406	25.7552	26.1702	>Cre06.g256300.t2.1|{PPP20};>Cre06.g256300.t1.2|{PPP20}
Cre06.g257000.t1.2	25.9237	26.1378	26.391	>Cre06.g257000.t1.2|{SBP1}-Sulfate binding protein, component of chloroplast transporter SulP
Cre06.g257150.t1.2	26.1398	25.8556	26.025	>Cre06.g257150.t1.2|{RPL37a}-Ribosomal protein L37a, component of cytosolic 80S ribosome and 60S large subunit
Cre06.g257500.t1.2	27.9032	28.0894	27.7588	>Cre06.g257500.t1.2|{FTT2}-14-3-3 protein
Cre06.g257601.t1.2	34.7115	34.7059	35.9387	>Cre06.g257601.t1.2|2-cys peroxiredoxin, chloroplastic
Cre06.g257850.t1.2	N/A	N/A	22.8012	>Cre06.g257850.t1.2|{PPP21}
Cre06.g258700.t1.1	32.1155	32.1286	32.1263	>Cre06.g258700.t1.1|{PYC1}-Pyruvate carboxylase
Cre06.g258850.t1.2	24.9376	24.9486	24.4867	>Cre06.g258850.t1.2|{EZY7}
Cre06.g259150.t1.2	28.8327	28.7564	28.6543	>Cre06.g259150.t1.2|Mitochondrial translation factor Tu
Cre06.g259600.t1.1	26.5424	26.5711	26.5841	>Cre06.g259600.t1.1|{VPS53}-Subunit of GARP complex
Cre06.g259800.t1.2	N/A	23.9604	N/A	>Cre06.g259800.t1.2|{CWC22}-Cwc22 pre-mRNA splicing factor
Cre06.g259850.t1.2	23.9908	N/A	N/A	>Cre06.g259850.t1.2|Putative chloroplast ribosomal protein L29, imported to chloroplast, large ribosomal subunit; was MRPL29 (initially thought to be mitochondrial)
Cre06.g259900.t1.2	26.5113	26.3509	26.4983	>Cre06.g259900.t1.2|{ATPC}-Chloroplast ATP synthase gamma chain
Cre06.g261150.t1.2	27.2395	27.1367	27.2047	>Cre06.g261150.t1.2|{BIOB}-Biotin synthase
Cre06.g261650.t1.1	N/A	N/A	22.1438	>Cre06.g261650.t1.1|{PFD3}-Prefoldin molecular chaperone, subunit 3
Cre06.g261800.t1.2	28.1324	27.9671	28.0129	>Cre06.g261800.t1.2|{PRD1}-Prephenate dehydratase
Cre06.g262250.t1.2	25.9694	25.1763	25.4349	>Cre06.g262250.t1.2|{AP1M1}-Mu1-Adaptin
Cre06.g262300.t1.2	24.5028	24.4931	N/A	>Cre06.g262300.t1.2|Peptidyl-prolyl cis-trans isomerase, cyclophilin-type
Cre06.g262850.t1.2	27.2847	27.1952	27.3429	>Cre06.g262850.t1.2|{RAB23}-Small Rab-related GTPase
Cre06.g262900.t1.2	24.6119	24.5322	24.2426	>Cre06.g262900.t1.2|Phosphofructokinase
Cre06.g263450.t1.2;Cre12.g498600.t1.2;Cre06.g263450.t2.1	35.7793	35.8052	35.7876	>Cre06.g263450.t1.2|{EEF1A3};>Cre12.g498600.t1.2|{EEF1A1}-Eukaryotic translation elongation factor 1 alpha;>Cre06.g263450.t2.1|{EEF1A3}
Cre06.g264200.t1.2	24.1682	24.0828	24.043	>Cre06.g264200.t1.2|{SDH2}-Iron-sulfur subunit of mitochondrial succinate dehydrogenase
Cre06.g264300.t1.2	26.4434	26.1134	25.9713	>Cre06.g264300.t1.2|Plastid ribosomal protein S15
Cre06.g264350.t1.2	24.5651	24.9971	N/A	>Cre06.g264350.t1.2|Plastid ribosomal protein L13
Cre06.g265800.t1.2	29.3629	29.0149	29.082	>Cre06.g265800.t1.2|Plastid ribosomal protein L28
Cre06.g265950.t1.1	N/A	N/A	23.2671	>Cre06.g265950.t1.1|Flagellar inner arm dynein heavy chain, novel minor type dynein (monomeric)
Cre06.g267100.t1.2	24.7767	24.6125	24.6887	>Cre06.g267100.t1.2|{SRP68}-Subunit of the Signal Recognition Particle
Cre06.g268600.t1.2	28.0539	27.8662	27.8995	>Cre06.g268600.t1.2|{NAB1}-Nucleic acid binding protein
Cre06.g268750.t1.2	27.0173	27.0363	27.0513	>Cre06.g268750.t1.2|{MME}-Malate dehydrogenase, decarboxylating
Cre06.g268800.t1.2	28.4617	28.462	28.4103	>Cre06.g268800.t1.2|{FLA17}-Intraflagellar transport protein 139
Cre06.g269450.t1.2	25.8536	25.7215	25.5965	>Cre06.g269450.t1.2|{EIF3G}-Eukaryotic translation initiation factor 3, subunit G
Cre06.g269950.t1.2	31.1567	31.2432	31.2936	>Cre06.g269950.t1.2|{NSG14}-Protein involved in ubiquitin-dependent degradation of ER-bound substrates
Cre06.g270100.t1.1	27.7523	27.7696	27.8605	>Cre06.g270100.t1.1|Starch Branching Enzyme
Cre06.g271050.t1.1	N/A	N/A	22.8831	>Cre06.g271050.t1.1|{URN1}
Cre06.g271200.t1.2	28.6017	28.511	28.6274	>Cre06.g271200.t1.2|{PNO1}
Cre06.g272800.t1.2	29.8091	29.8761	29.9719	>Cre06.g272800.t1.2|Ribosomal protein S8, component of cytosolic 80S ribosome and 40S small subunit
Cre06.g272850.t1.2	27.8734	28.0283	28.0885	>Cre06.g272850.t1.2|Plastid ribosomal protein L10
Cre06.g272900.t1.2	26.7124	27.0501	26.9814	>Cre06.g272900.t1.2|{EZY10}
Cre06.g272950.t1.1	26.5728	26.8339	26.8269	>Cre06.g272950.t1.1|Ribosomal protein S18, component of cytosolic 80S ribosome and 40S small subunit
Cre06.g273300.t1.2	30.1019	30.2509	30.1603	>Cre06.g273300.t1.2|{TST1}
Cre06.g273600.t1.2	28.1199	27.6065	27.6856	>Cre06.g273600.t1.2|{RPS27a}-Ribosomal protein S27a, component of cytosolic 80S ribosome and 40S small subunit
Cre06.g273700.t1.2	27.7871	28.0093	27.7408	>Cre06.g273700.t1.2|{HCF136}
Cre06.g275650.t1.2	28.7937	28.9161	28.9903	>Cre06.g275650.t1.2|{RPN3}-26S proteasome regulatory subunit
Cre06.g277200.t1.2	28.8586	28.7813	28.7383	>Cre06.g277200.t1.2|{BIOA}-Diaminopelargonic acid synthase
Cre06.g278097.t1.1	24.6504	25.0064	24.6414	>Cre06.g278097.t1.1|{RAE1}-mRNA export protein
Cre06.g278098.t1.1	26.7796	26.7372	26.6324	>Cre06.g278098.t1.1|{MCC1}-Methylcrotonoyl-CoA carboxylase alpha subunit
Cre06.g278135.t1.1	26.837	26.9453	27.1624	>Cre06.g278135.t1.1|{RPL21}-Ribosomal protein L21, component of cytosolic 80S ribosome and 60S large subunit
Cre06.g278185.t1.1	31.2167	31.242	31.2324	>Cre06.g278185.t1.1|{UGD2}-UDP-glucose dehydrogenase
Cre06.g278210.t1.1	27.2267	27.2489	27.1347	>Cre06.g278210.t1.1|{GPM1}-Phosphoglucomutase
Cre06.g278221.t1.1	28.5565	28.5862	28.604	>Cre06.g278221.t1.1|{TPS1}-Trehalose-6-phosphate synthase/phosphatase
Cre06.g278222.t1.1	29.0779	28.9416	28.7622	>Cre06.g278222.t1.1|{RCK1}-Receptor of activated protein kinase C
Cre06.g278236.t1.1	25.4251	25.1189	24.6751	>Cre06.g278236.t1.1|Ubiquinone/menaquinone biosynthesis methyltransferase
Cre06.g278239.t2.1;Cre06.g278239.t1.1	24.9481	24.9879	24.7507	>Cre06.g278239.t2.1|Serine/arginine-rich pre-mRNA splicing factor;>Cre06.g278239.t1.1|Serine/arginine-rich pre-mRNA splicing factor
Cre06.g278256.t1.1	27.9242	28.0072	27.9779	>Cre06.g278256.t1.1|{RPN8}-26S proteasome regulatory subunit
Cre06.g279150.t1.2	27.7313	27.5892	27.5103	>Cre06.g279150.t1.2|{TSD2}
Cre06.g279400.t1.2	26.1631	26.0404	26.215	>Cre06.g279400.t1.2|{CPY}
Cre06.g279750.t1.2	25.5414	25.424	25.4212	>Cre06.g279750.t1.2|Methionine aminopeptidase
Cre06.g280050.t1.2	27.2886	27.3407	27.2793	>Cre06.g280050.t1.2|{XRN1}-Single-stranded RNA 5\->3\ exonuclease
Cre06.g280950.t1.2	27.9222	28.2426	28.293	>Cre06.g280950.t1.2|Pyruvate kinase
Cre06.g281050.t1.2	24.5815	24.2806	24.3309	>Cre06.g281050.t1.2|{VPS5A}-Subunit of Retromer complex
Cre06.g281350.t1.2	26.5772	26.3211	26.7128	>Cre06.g281350.t1.2|{LON1}-Mitochondrial LON protease
Cre06.g281600.t2.1;Cre06.g281600.t1.2	26.9226	27.002	26.9284	>Cre06.g281600.t2.1|Low-CO2-inducible protein, septin-like;>Cre06.g281600.t1.2|Low-CO2-inducible protein, septin-like
Cre06.g282000.t2.1;Cre06.g282000.t1.1	29.3613	29.3776	29.3165	>Cre06.g282000.t2.1|{SSS3}-Soluble starch synthase III;>Cre06.g282000.t1.1|{SSS3}-Soluble starch synthase III
Cre06.g282500.t1.2	28.2885	28.0485	28.1016	>Cre06.g282500.t1.2|{RPL23a}-Ribosomal protein L23a, component of cytosolic 80S ribosome and 60S large subunit
Cre06.g282800.t1.2	30.5853	30.5976	30.5111	>Cre06.g282800.t1.2|Isocitrate lyase
Cre06.g283050.t1.2	N/A	N/A	22.8571	>Cre06.g283050.t1.2|Light-harvesting protein of photosystem I
Cre06.g284650.t1.2	24.4975	N/A	N/A	>Cre06.g284650.t1.2|{MKP6}-Dual-specificity protein phosphatase
Cre06.g284750.t1.2	29.4562	29.5408	29.5498	>Cre06.g284750.t1.2|{EFG3}-Elongation factor-like protein
Cre06.g284900.t2.1;Cre06.g284900.t1.2	24.3343	24.1828	23.7862	>Cre06.g284900.t2.1|{CYN6}-Peptidyl-prolyl cis-trans isomerase, cyclophilin-type;>Cre06.g284900.t1.2|{CYN6}-Peptidyl-prolyl cis-trans isomerase, cyclophilin-type
Cre06.g285250.t1.2;Cre06.g283950.t1.2;Cre06.g284250.t1.2	26.4637	26.5921	26.628	>Cre06.g285250.t1.2|Chloropyll a/b binding protein of LHCII type I, chloroplast precursor;>Cre06.g283950.t1.2|Chlorophyll a/b binding protein of LHCII;>Cre06.g284250.t1.2|Chlorophyll a/b binding protein of LHCII
Cre06.g285401.t1.1	N/A	20.5206	N/A	>Cre06.g285401.t1.1|{HLP1}
Cre06.g287250.t1.2	N/A	24.554	24.5996	>Cre06.g287250.t1.2|{COG4}-Component of oligomeric golgi complex
Cre06.g288700.t1.2	28.6031	28.6482	28.7336	>Cre06.g288700.t1.2|{GYD1}-Glycolate dehydrogenase
Cre06.g289550.t1.2	27.729	27.6324	27.6022	>Cre06.g289550.t1.2|Ribosomal protein L32, component of cytosolic 80S ribosome and 60S large subunit
Cre06.g289850.t1.1	25.6696	25.9561	25.8621	>Cre06.g289850.t1.1|Starch Branching Enzyme
Cre06.g290150.t1.1	21.8431	22.5546	22.2927	>Cre06.g290150.t1.1|{CGL65}-Predicted protein
Cre06.g290950.t1.2	28.6792	29.1269	29.1202	>Cre06.g290950.t1.2|{RPS5}-Ribosomal protein S5, component of cytosolic 80S ribosome and 40S small subunit
Cre06.g291400.t1.1	24.1322	24.0877	24.0191	>Cre06.g291400.t1.1|{GAK2}
Cre06.g291700.t1.2	26.252	26.1441	26.3014	>Cre06.g291700.t1.2|Radial spoke protein 3
Cre06.g292550.t1.2	28.9489	28.9949	28.9185	>Cre06.g292550.t1.2|{PPP25}-Serine/threonine protein phosphatase, metallo-dependent phosphatase
Cre06.g293950.t1.2	28.5695	28.6086	28.6528	>Cre06.g293950.t1.2|{SHMT2}-Serine hydroxymethyltransferase 2
Cre06.g294650.t1.2	26.3479	26.4506	25.6659	>Cre06.g294650.t1.2|{AGT1}-Alanine-glyoxylate transaminase
Cre06.g295450.t1.2	25.6156	25.6664	25.6313	>Cre06.g295450.t1.2|{HPR1}-Hydroxypyruvate reductase
Cre06.g295600.t1.2	N/A	N/A	20.3328	>Cre06.g295600.t1.2|{RME1}
Cre06.g296700.t1.2	23.7908	N/A	N/A	>Cre06.g296700.t1.2|{HYDG}-Hydrogenase assembly factor/biotin synthase
Cre06.g297750.t1.2	24.8183	24.8544	24.4874	>Cre06.g297750.t1.2|{SPL3}-SF3A3 splicing factor 3a, subunit 3
Cre06.g298100.t1.2	25.4516	25.2603	25.2554	>Cre06.g298100.t1.2|{SUI1A}-Translation initiation protein
Cre06.g298350.t1.2	26.8483	26.9126	26.8168	>Cre06.g298350.t1.2|Flagellar Associated Protein
Cre06.g298400.t1.2	N/A	N/A	24.1905	>Cre06.g298400.t1.2 | aka Cre10.g462550.t1.2
Cre06.g298650.t1.2	31.2851	31.2315	31.2952	>Cre06.g298650.t1.2|{HEL30}
Cre06.g299000.t1.2	25.6455	25.5328	25.4092	>Cre06.g299000.t1.2|Plastid ribosomal protein L21
Cre06.g299650.t1.2	25.925	25.9958	25.9505	>Cre06.g299650.t1.2|Inactive subunit of chloroplast ClpP complex
Cre06.g300800.t1.2	26.9171	26.731	26.685	>Cre06.g300800.t1.2|Plastid ribosomal protein L27
Cre06.g302350.t1.1 ;Cre06.g302450.t2.1	25.7891	25.3483	25.674	>Cre06.g302350.t1.1 | aka Cre06.g302350.t2.1;>Cre06.g302450.t2.1 | aka Cre06.g302450.t1.1
Cre06.g302800.t1.2	24.1753	24.5232	24.1334	>Cre06.g302800.t1.2|{STK}
Cre06.g304500.t1.2	N/A	23.3756	N/A	>Cre06.g304500.t1.2|{ZYS4}-Zygote-specific protein
Cre06.g304550.t1.1	22.7085	22.5298	N/A	>Cre06.g304550.t1.1|{PAR1}-Poly-A-ribonuclease
Cre06.g306300.t1.2	27.7058	27.8361	27.692	>Cre06.g306300.t1.2|{CHLI1}-Magnesium chelatase subunit I
Cre06.g306601.t1.1	27.5812	27.6617	27.4383	>Cre06.g306601.t1.1|{ANS1}
Cre06.g306850.t1.2	26.4021	26.5233	26.5132	>Cre06.g306850.t1.2|{HEL31}
Cre06.g307450.t1.2	25.1662	25.2238	24.8174	>Cre06.g307450.t1.2|{SPL1}-SF3A1 splicing factor 3a, subunit 1
Cre06.g307500.t1.1	33.0347	33.0332	33.0973	>Cre06.g307500.t1.1|Low-CO2 inducible protein
Cre06.g308250.t1.2	29.7354	30.0643	30.1689	>Cre06.g308250.t1.2|Ribosomal protein S4, component of cytosolic 80S ribosome and 40S small subunit
Cre06.g308350.t1.2	27.9057	27.8891	27.9903	>Cre06.g308350.t1.2|{PPP26}-Serine/threonine protein phosphatase 6 homolog, metallophosphoesterase
Cre06.g308500.t1.2	30.4403	30.412	30.3949	>Cre06.g308500.t1.2|{CMPS1}-Carbamoyl phosphate synthase, small subunit
Cre06.g308850.t1.2	25.4188	24.9754	24.9165	>Cre06.g308850.t1.2|{EIF3X}
Cre06.g309100.t1.2	29.7001	29.8909	29.9167	>Cre06.g309100.t1.2|{CPN60C}-Chaperonin 60C
Cre06.g310000.t1.2	25.0166	25.8635	25.1845	>Cre06.g310000.t1.2|{AP4E1}-Epsilon4-Adaptin
Cre06.g310700.t2.1;Cre06.g310700.t1.2	26.8109	26.5764	26.4674	>Cre06.g310700.t2.1|{RPL36a}-Ribosomal protein L36a, component of cytosolic 80S ribosome and 60S large subunit;>Cre06.g310700.t1.2|{RPL36a}-Ribosomal protein L36a, component of cytosolic 80S ribosome and 60S large subunit
Cre06.g310750.t1.2	29.9035	29.9564	29.9443	>Cre06.g310750.t1.2|{COPG1}-Gamma subunit of COP-I complex
Cre06.g310950.t1.2	N/A	N/A	22.1083	>Cre06.g310950.t1.2|{FAO7}
Cre07.g313700.t1.1	25.0759	25.8376	25.8586	>Cre07.g313700.t1.1|{TSE2}-Glutamyl/glutaminyl-tRNA synthetase
Cre07.g314150.t1.2	26.5731	26.5365	26.4855	>Cre07.g314150.t1.2|{ZDS}-Zeta-carotene desaturase
Cre07.g314900.t1.1	24.9131	24.8194	24.6897	>Cre07.g314900.t1.1|{HEL34}
Cre07.g315400.t1.1	N/A	N/A	23.225	>Cre07.g315400.t1.1|{NOL1}-Simlar to nitric oxide associated protein protein of CSG family
Cre07.g316850.t1.2	25.5262	25.2288	24.9547	>Cre07.g316850.t1.2|Minichromosome maintenance protein
Cre07.g319300.t1.1	27.5284	27.3291	27.407	>Cre07.g319300.t1.1|Alpha-glucan water dikinase
Cre07.g320150.t1.2	23.7272	24.7776	24.1507	>Cre07.g320150.t1.2|{ERJ1}-DnaJ-like protein, ER-targeted
Cre07.g321400.t1.1	26.4647	26.4207	26.4214	>Cre07.g321400.t1.1|Flagellar Associated Protein
Cre07.g322000.t1.2	26.9938	26.6413	26.71	>Cre07.g322000.t1.2|{NIFS2}-Cysteine desulfurase
Cre07.g322950.t1.2	N/A	22.3842	N/A	>Cre07.g322950.t1.2|{NDK1}-ATP-NAD kinase
Cre07.g324050.t1.2	N/A	N/A	24.0958	>Cre07.g324050.t1.2|{CUL1}-Ubiquitin ligase SCF complex subunit Cullin
Cre07.g324550.t1.1	25.5263	25.5385	25.5086	>Cre07.g324550.t1.1|{LDH1}
Cre07.g324600.t1.2	26.9653	27.0825	27.0469	>Cre07.g324600.t1.2|{AP2S2}-Sigma2-Adaptin
Cre07.g325400.t1.2	28.8633	29.1107	28.8801	>Cre07.g325400.t1.2|{LEU3}-3-Isopropylmalate dehydrogenase, splicing variant a; 3-Isopropylmalate dehydrogenase, splicing variant b
Cre07.g325500.t1.1	28.3524	28.4852	28.5413	>Cre07.g325500.t1.1|{MCH1}-Magnesium chelatase subunit H
Cre07.g325600.t1.1	25.6963	25.4358	25.7512	>Cre07.g325600.t1.1|Glutaredoxin, CGFS type
Cre07.g325723.t1.1	N/A	N/A	23.5921	>Cre07.g325723.t1.1|{ADK1}-Adenylate kinase
Cre07.g325746.t1.1	26.3009	26.1357	25.911	>Cre07.g325746.t1.1|{RPL38}-Ribosomal protein L38, component of cytosolic 80S ribosome and 60S large subunit
Cre07.g327400.t1.1	N/A	23.3585	N/A	>Cre07.g327400.t1.1|NADH:ubiquinone oxidoreductase ND9 subunit
Cre07.g328550.t1.1	N/A	N/A	23.6328	>Cre07.g328550.t1.1|{VPS18}-Subunit of the VPS-C complex
Cre07.g328900.t1.2	28.1736	28.202	28.3205	>Cre07.g328900.t1.2|{CDPK9}
Cre07.g329700.t1.2	28.1341	28.2985	28.0546	>Cre07.g329700.t1.2|{RPT2}-26S proteasome regulatory subunit
Cre07.g330200.t1.2	26.0843	26.4435	26.2298	>Cre07.g330200.t1.2|Radial spoke protein 9
Cre07.g330950.t1.2	N/A	N/A	23.2774	>Cre07.g330950.t1.2|{AP4S4}-Sigma4-Adaptin
Cre07.g331500.t1.1	26.9056	26.9294	27.1546	>Cre07.g331500.t1.1|Inactive subunit of chloroplast ClpP complex
Cre07.g331550.t1.2	27.2629	27.185	27.1489	>Cre07.g331550.t1.2|{PST1}-Phosphoserine aminotransferase
Cre07.g331900.t1.2	27.6939	28.0165	28.1964	>Cre07.g331900.t1.2|Ribosomal protein S13, component of cytosolic 80S ribosome and 40S small subunit
Cre07.g332300.t1.2	28.2029	28.2036	28.2381	>Cre07.g332300.t1.2|{GWD2}-R1 Protein, alpha-glucan water dikinase
Cre07.g333950.t1.2	N/A	N/A	23.1981	>Cre07.g333950.t1.2|{VPS45}-SM/Sec1-family protein
Cre07.g334200.t1.2	24.7981	24.8318	24.8411	>Cre07.g334200.t1.2|{HEL38}
Cre07.g335200.t1.1	26.3026	26.3269	26.3944	>Cre07.g335200.t1.1|{GBA1}-Translation elongation factor EFG/EF2 related to membrane GTP-binding protein LepA
Cre07.g335300.t1.2	27.6856	27.5525	27.8052	>Cre07.g335300.t1.2|3-ketoacyl-ACP-synthase
Cre07.g335750.t1.1	26.0838	26.0297	26.1183	>Cre07.g335750.t1.1|Intraflagellar transport protein 88
Cre07.g336950.t1.1	28.2982	28.5021	28.4607	>Cre07.g336950.t1.1|{PHOA}-Starch phosphorylase
Cre07.g337300.t1.1	25.5667	25.4376	25.3572	>Cre07.g337300.t1.1|{DYRK2}-Dual-Specificity Tyrosine Regulated Protein Kinase
Cre07.g337650.t1.2	27.4521	27.4314	27.4168	>Cre07.g337650.t1.2|{PDC1}-Mitochondrial pyruvate dehydrogenase complex, E1 component, alpha subunit
Cre07.g338000.t1.2	N/A	25.127	25.3997	>Cre07.g338000.t1.2|Minichromosome maintenance protein
Cre07.g339150.t1.1	29.6755	29.8222	29.7651	>Cre07.g339150.t1.1|{CPN60B2}-Chaperonin 60B2
Cre07.g339700.t1.2	25.3176	25.3292	25.0978	>Cre07.g339700.t1.2|{SUFC}-Iron-sulfur cluster assembly protein
Cre07.g341600.t2.1;Cre07.g341600.t1.2	26.9812	26.9514	27.0408	>Cre07.g341600.t2.1|{CGE1}-GrpE nucleotide release factor;>Cre07.g341600.t1.2|{CGE1}-GrpE nucleotide release factor
Cre07.g341850.t1.2	24.9509	24.1958	N/A	>Cre07.g341850.t1.2|{INFB}
Cre07.g342150.t1.2	26.9105	26.9941	26.7695	>Cre07.g342150.t1.2|{HEMA}-Glutamyl-tRNA reductase
Cre07.g342200.t1.2	27.0984	27.1076	27.0755	>Cre07.g342200.t1.2|{CrDYF-1}-Flagellar Associated Protein
Cre07.g342350.t1.2	28.6938	28.7462	28.6589	>Cre07.g342350.t1.2|{PDE14}-3\,5\-cyclic-nucleotide phosphodiesterase
Cre07.g343700.t1.2;Cre07.g343433.t1.1	30.6342	30.8284	30.6284	>Cre07.g343700.t1.2|{OGD2}-Dihydrolipoamide succinyltransferase, oxoglutarate dehydrogenase E2 component
Cre07.g344950.t1.2	25.8913	26.0725	25.8193	>Cre07.g344950.t1.2|Light-harvesting protein of photosystem I
Cre07.g346800.t1.2	25.9903	26.1591	25.4274	>Cre07.g346800.t1.2|{FAO8}
Cre07.g347050.t1.2	26.9488	26.5181	26.6703	>Cre07.g347050.t1.2|Radial spoke protein 7
Cre07.g347250.t1.1	23.9545	24.1049	24.2468	>Cre07.g347250.t1.1|{FIP37}-Target of FKB12/rapamycin complex
Cre07.g348850.t1.2	N/A	N/A	22.4261	>Cre07.g348850.t1.2|Mitochondrial ribosomal protein L2
Cre07.g350400.t1.1	N/A	N/A	24.3336	>Cre07.g350400.t1.1|{PIN3}-Peptidyl-prolyl cis-trans isomerase, parvulin-type
Cre07.g350500.t1.2	24.5103	24.1363	23.9964	>Cre07.g350500.t1.2|{TSV}
Cre07.g351650.t1.1	25.7641	26.4059	26.151	>Cre07.g351650.t1.1|{BUG22}-Flagellar Associated Protein
Cre07.g352550.t1.2	23.9477	N/A	N/A	>Cre07.g352550.t1.2|Putative rhodanese domain phosphatase
Cre07.g352850.t1.2	22.8538	N/A	N/A	>Cre07.g352850.t1.2|Plastid ribosomal protein L32
Cre07.g353450.t1.2	31.8646	31.9933	31.9802	>Cre07.g353450.t1.2|{ACS3}-Acetyl-CoA synthetase/ligase
Cre07.g354200.t1.2	27.3613	27.4223	27.2887	>Cre07.g354200.t1.2|Glyceraldehyde 3-phosphate dehydrogenase
Cre07.g356350.t1.1	27.4724	27.4746	27.4019	>Cre07.g356350.t1.1|{DXS1}-1-deoxy-D-xylulose 5-phosphate synthase, chloroplast precursor
Cre07.g356400.t1.2	24.2244	24.1115	24.2687	>Cre07.g356400.t1.2|{RPD1}-Centriole proteome protein; GMP phosphodiesterase, delta subunit
Cre07.g357200.t1.2	26.8309	27.4174	27.3296	>Cre07.g357200.t1.2|{UGD1}-UDP-glucose dehydrogenase
Cre07.g357350.t1.2	25.1562	25.072	25.0804	>Cre07.g357350.t1.2|{GLB1}-Nitrogen regulatory protein PII
Cre07.g357850.t1.2	29.9527	30.0723	30.0385	>Cre07.g357850.t1.2|Ribosomal protein L22, component of cytosolic 80S ribosome and 60S large subunit
Cre08.g358522.t1.1	25.0966	25.5456	26.611	>Cre08.g358522.t1.1|{CEP5}-Cysteine endopeptidase
Cre08.g358545.t1.1 ;Cre12.g490950.t2.1 ; aka Cre17.g730817.t1.1	N/A	N/A	23.4375	>Cre08.g358545.t1.1 | aka Cre17.g697850.t1.2;>Cre12.g490950.t2.1 | aka Cre12.g490950.t1.2;>Cre06.g255850.t1.2 | aka Cre09.g400900.t1.2 | aka Cre17.g730817.t1.1 | aka Cre17.g730817.t2.1
Cre08.g358580.t1.1	32.2231	32.3639	32.2867	>Cre08.g358580.t1.1|{CMP1}-Carbamoyl phosphate synthase, large subunit
Cre08.g359100.t1.2	N/A	N/A	22.3348	>Cre08.g359100.t1.2|{TRM11}
Cre08.g359350.t1.2	32.0609	32.1354	32.0744	>Cre08.g359350.t1.2|{CMP2}
Cre08.g360900.t1.2	27.3588	27.1959	27.2337	>Cre08.g360900.t1.2|Ribosomal protein S15, component of cytosolic 80S ribosome and 40S small subunit
Cre08.g362450.t1.2	29.6063	29.571	29.5381	>Cre08.g362450.t1.2|{AMA2}-Alpha-amylase
Cre08.g362550.t1.2	21.8758	N/A	N/A	>Cre08.g362550.t1.2|{VPS37}-Subunit of the ESCRT-I complex
Cre08.g362650.t1.1	28.5989	28.6231	28.8088	>Cre08.g362650.t1.1|Intraflagellar transport protein 140
Cre08.g364450.t1.2	24.725	24.893	24.6727	>Cre08.g364450.t1.2|{NAT1}-Peptide alpha-N-acetyltransferase
Cre08.g365400.t1.2	25.0852	24.7881	24.9258	>Cre08.g365400.t1.2|Plastid ribosomal protein L31
Cre08.g365692.t1.1	28.216	28.1948	28.2889	>Cre08.g365692.t1.1|{SIR4}
Cre08.g367200.t1.1	25.6957	25.9727	26.0711	>Cre08.g367200.t1.1|{VPS52}-Subunit of GARP complex
Cre08.g368900.t2.1;Cre08.g368900.t1.2	26.2334	26.3138	26.4224	>Cre08.g368900.t2.1|{TSA2};>Cre08.g368900.t1.2|{TSA2}
Cre08.g368950.t1.2	29.5663	29.8915	29.6594	>Cre08.g368950.t1.2|{DHQS}-3-dehydroquinate synthase
Cre08.g372100.t1.2	30.8669	30.8329	30.8707	>Cre08.g372100.t1.2|Heat shock protein 70A
Cre08.g372450.t1.2	29.3309	29.1562	29.1772	>Cre08.g372450.t1.2|Oxygen evolving enhancer protein 3
Cre08.g372950.t1.2	29.5048	29.4534	29.4676	>Cre08.g372950.t1.2|{IDS1}-4-hydroxy-3-methylbut-2-enyl diphosphate reductase
Cre08.g373050.t1.1	25.7555	25.3537	25.4763	>Cre08.g373050.t1.1|{BCC3}
Cre08.g373450.t1.1	25.3943	25.5991	25.5389	>Cre08.g373450.t1.1|{SBE4}
Cre08.g375500.t1.2	25.6309	25.6845	25.6178	>Cre08.g375500.t1.2|{ATF1}-Glucosamine-fructose-6-phosphate aminotransferase
Cre08.g375900.t1.1	27.087	27.2465	27.5033	>Cre08.g375900.t1.1|{EIF2X}-Eukaryotic translation initiation factor 2 subunit 1, eIF2-alpha subunit
Cre08.g376550.t1.2	26.0439	26.1052	26.3054	>Cre08.g376550.t1.2|{DLC7a}-Flagellar outer dynein arm light chain, LC7a aka Cre33.g759047.t1.1
Cre08.g377100.t1.2	N/A	24.5238	24.2261	>Cre08.g377100.t1.2|{ADK6}-Adenylate kinase
Cre08.g377350.t1.1	22.7991	23.1827	22.9193	>Cre08.g377350.t1.1|{FAP180}-Adenylate kinase; Flagellar Associated Protein
Cre08.g378150.t1.1	27.2521	27.4226	27.3168	>Cre08.g378150.t1.1|Glucose-6-phosphate dehydrogenase
Cre08.g378850.t1.2	25.3157	24.8231	25.2438	>Cre08.g378850.t1.2|{RPPK1}-Ribose-phosphate pyrophosphokinase
Cre08.g380201.t1.1	25.645	25.8145	25.8993	>Cre08.g380201.t1.1|{SHKD1}
Cre08.g380250.t1.2	27.061	26.879	26.9067	>Cre08.g380250.t1.2|{CP12}-Small protein associating with GAPDH and PRK
Cre08.g380300.t1.1	26.7879	26.2605	26.34	>Cre08.g380300.t1.1|Peptide methionine sulfoxide reductase
Cre08.g382850.t1.2	N/A	N/A	23.4578	>Cre08.g382850.t1.2|{LYR2}-Complex 1 protein (LYR family)
Cre08.g384000.t1.1	22.8366	N/A	N/A	>Cre08.g384000.t1.1|{CYP26}-Cytochrome P450, CYP197 superfamily
Cre08.g384700.t1.1	N/A	N/A	21.5197	>Cre08.g384700.t1.1|{DMA3}
Cre08.g384750.t1.1	28.0816	27.8539	27.8077	>Cre08.g384750.t1.1|{AMA3}
Cre08.g385050.t1.1	23.5241	N/A	N/A	>Cre08.g385050.t1.1|{MAPK2}-Mitogen-activated protein kinase
Cre08.g385200.t1.1	25.2084	25.7765	25.3366	>Cre08.g385200.t1.1|{SMP3}-Small nuclear ribonucleoprotein SmE
Cre09.g386400.t1.2	28.1166	28.1772	28.0246	>Cre09.g386400.t1.2|{UBA1}-Ubiquitin-activating enzyme E1
Cre09.g386700.t1.2	25.9582	25.9683	26.1936	>Cre09.g386700.t1.2|{kinesin-13}
Cre09.g386735.t1.1	28.377	28.2845	28.3651	>Cre09.g386735.t1.1|{DLA1}-Dihydrolipoamide acetyltransferase
Cre09.g386750.t1.2	30.8118	30.8981	30.871	>Cre09.g386750.t1.2|Heat shock protein 90A
Cre09.g386758.t1.1	27.2333	27.334	27.4644	>Cre09.g386758.t1.1|{ALS1}-Acetolactate synthase, large subunit
Cre09.g387171.t1.1	28.6157	28.7859	28.6545	>Cre09.g387171.t1.1 | aka Cre09.g387171.t2.1
Cre09.g387726.t1.1	27.03	27.3041	27.1301	>Cre09.g387726.t1.1|{AST1}-Aspartate aminotransferase
Cre09.g387800.t1.2	27.5123	27.4411	27.2677	>Cre09.g387800.t1.2|Pre-apoferritin
Cre09.g387875.t1.1	26.8744	26.7928	26.7622	>Cre09.g387875.t1.1|{IPY3}-Soluble inorganic pyrophosphatase
Cre09.g388200.t1.1	30.2463	30.3901	30.3406	>Cre09.g388200.t1.1|Ribosomal protein L10, component of cytosolic 80S ribosome and 60S large subunit
Cre09.g388467.t1.1	24.1934	N/A	N/A	>Cre09.g388467.t1.1|Rab GDP dissociation inhibitor protein
Cre09.g388800.t1.2	24.7235	24.9043	24.7462	>Cre09.g388800.t1.2|{GDH1}-Glutamate dehydrogenase
Cre09.g389250.t1.2	23.285	N/A	N/A	>Cre09.g389250.t1.2|{AOF1}-Amine oxidase, flavin-containing
Cre09.g389689.t1.1	28.6424	28.5934	28.5963	>Cre09.g389689.t1.1|{ASD1}-Aspartate semialdehyde dehydrogenase
Cre09.g390763.t1.1	26.2268	26.5248	26.4986	>Cre09.g390763.t1.1|Small Rab-related GTPase
Cre09.g390986.t1.1	26.0507	25.699	25.9834	>Cre09.g390986.t1.1|Aspartyl-tRNA synthetase
Cre09.g391023.t1.1	25.6652	25.5907	25.7441	>Cre09.g391023.t1.1|Serine/threonine protein phosphatase PP2A, metallophosphoesterase
Cre09.g391097.t2.1;Cre09.g391097.t1.1	26.711	27.0118	26.8797	>Cre09.g391097.t2.1|{RPL24}-Ribosomal protein L24, component of cytosolic 80S ribosome and 60S large subunit;>Cre09.g391097.t1.1|{RPL24}-Ribosomal protein L24, component of cytosolic 80S ribosome and 60S large subunit
Cre09.g392282.t1.1;Cre02.g107350.t1.1	27.2882	27.4192	27.3826	>Cre09.g392282.t1.1|{DHC2}-Dynein heavy chain 2, inner arm dynein d (monomeric)
Cre09.g393200.t1.2	29.4589	29.4237	29.3656	>Cre09.g393200.t1.2|Heat shock protein 70C
Cre09.g393543.t1.1;Cre09.g393506.t1.1;Cre09.g391450.t1.2;Cre09.g391650.t1.2	30.9233	31.0782	30.9745	>Cre09.g393543.t1.1|{HCP2}-Hybrid-cluster protein;>Cre09.g393506.t1.1|{HCP3}-Hybrid-cluster protein
Cre09.g393900.t2.1;Cre09.g393900.t1.2	26.7732	26.4626	26.7065	>Cre09.g393900.t2.1|{GCH2};>Cre09.g393900.t1.2|{GCH2}
Cre09.g394100.t1.2	N/A	N/A	22.2867	>Cre09.g394100.t1.2|{AP1S1}-Sigma1-Adaptin
Cre09.g394251.t1.1	26.7576	26.76	26.5949	>Cre09.g394251.t1.1|{PF16}-Central pair associated protein
Cre09.g394350.t1.2	24.1246	23.8851	N/A	>Cre09.g394350.t1.2|Nuclear pore protein
Cre09.g394450.t1.2	27.3832	27.3713	27.2158	>Cre09.g394450.t1.2|{RBP1}-RAN binding protein, RANBP1
Cre09.g394473.t1.1	26.529	26.8593	26.7662	>Cre09.g394473.t1.1|{LCI9}-Low-CO2-inducible protein
Cre09.g394750.t1.2	28.8893	28.8326	28.9259	>Cre09.g394750.t1.2|Plastid ribosomal protein S1, polyribonucleotide nucleotidyltransferase
Cre09.g395250.t1.1	N/A	23.1381	23.5837	>Cre09.g395250.t1.1|Flagellar Associated Protein
Cre09.g396213.t1.1	29.1653	29.0273	28.9172	>Cre09.g396213.t1.1|{PSBO}-Oxygen-evolving enhancer protein 1 of photosystem II
Cre09.g396252.t1.1	24.5141	24.5648	24.6981	>Cre09.g396252.t1.1|{GSR2}-Glutathione reductase
Cre09.g396500.t1.1	N/A	N/A	23.1751	>Cre09.g396500.t1.1|{HAD3}
Cre09.g396600.t1.1	N/A	N/A	24.0134	>Cre09.g396600.t1.1|Iron hydrogenase
Cre09.g396650.t1.2	29.9091	29.9783	29.8845	>Cre09.g396650.t1.2|Phosphate acetyltransferase
Cre09.g396700.t1.2	N/A	N/A	23.0937	>Cre09.g396700.t1.2|{ACK1}-Acetate kinase
Cre09.g397200.t1.2	29.6394	29.5329	29.5029	>Cre09.g397200.t1.2|{CCT6}-T-complex protein 1, zeta subunit
Cre09.g397697.t1.1	30.112	30.2955	30.3305	>Cre09.g397697.t1.1|{RPL4}-Ribosomal protein L4, component of cytosolic 80S ribosome and 60S large subunit
Cre09.g399178.t1.1	26.573	26.353	26.4227	>Cre09.g399178.t1.1|{CSN5}-COP signalosome subunit
Cre09.g400553.t2.1;Cre09.g400553.t1.1	25.5353	25.6731	25.7011	>Cre09.g400553.t2.1|{TOR1}-Target of rapamycin, growth-regulatory PI3K-like protein kinase;>Cre09.g400553.t1.1|{TOR1}-Target of rapamycin, growth-regulatory PI3K-like protein kinase
Cre09.g400650.t1.2	28.6682	28.7419	28.7287	>Cre09.g400650.t1.2|Ribosomal protein S6, component of cytosolic 80S ribosome and 40S small subunit
Cre09.g401886.t1.1	25.6353	25.636	25.3149	>Cre09.g401886.t1.1|L-ascorbate peroxidase, heme-containing
Cre09.g403219.t1.1	24.3143	N/A	24.4631	>Cre09.g403219.t1.1|{RPB5}-DNA-directed RNA polymerase II, 23 kDa polypeptide
Cre09.g403800.t1.2	30.3886	30.392	30.3845	>Cre09.g403800.t1.2|{ROC54}-Flagellar outer arm dynein heavy chain beta, involved in circadian rhythms
Cre09.g405050.t1.2	26.2462	26.5591	26.4313	>Cre09.g405050.t1.2|{ATPvD2}-Vacuolar ATP synthase subunit D
Cre09.g406000.t1.1	24.1107	24.206	24.3237	>Cre09.g406000.t1.1|{BPL1}-Biotin-acetyl-CoA-carboxylase ligase, biotin/lipoate A/B protein ligase
Cre09.g406050.t1.2	27.9538	27.8261	27.8602	>Cre09.g406050.t1.2|{PYR7}-CTP synthase
Cre09.g406200.t1.2	25.8365	25.6952	25.7884	>Cre09.g406200.t1.2|{TSO1}-Prolyl-tRNA synthetase
Cre09.g407700.t1.2	31.5793	31.4725	31.4349	>Cre09.g407700.t1.2|{CEP1}-Cysteine endopeptidase
Cre09.g408200.t1.2	28.9501	28.5362	28.6844	>Cre09.g408200.t1.2|{SRS5}-Serine/arginine-rich pre-mRNA splicing factor
Cre09.g408825.t1.1	N/A	N/A	23.8952	>Cre09.g408825.t1.1|{XPA2}
Cre09.g409200.t1.2	N/A	N/A	23.1751	>Cre09.g409200.t1.2|{SRS6}
Cre09.g409350.t1.2	26.3896	26.4009	26.5056	>Cre09.g409350.t1.2|{RLI1}-Fe-S ABC transporter
Cre09.g410600.t1.1	26.871	26.8924	27.0402	>Cre09.g410600.t1.1|{PPP34}
Cre09.g410650.t1.2;Cre09.g410650.t2.1;Cre09.g410650.t3.1	26.9157	26.9968	27.0368	>Cre09.g410650.t1.2|{HIS1}-N-5-phosphoribosyl-ATP transferase;>Cre09.g410650.t2.1|{HIS1}-N-5-phosphoribosyl-ATP transferase
Cre09.g410700.t1.2	31.9446	32.0303	31.926	>Cre09.g410700.t1.2|{MDH5}-NADP-dependent malate dehydrogenase, chloroplastic
Cre09.g411200.t1.2	26.8895	26.5475	26.9492	>Cre09.g411200.t1.2|Rieske [2Fe-2S] domain containing protein
Cre09.g411900.t1.1	28.8206	28.7664	28.7574	>Cre09.g411900.t1.1|{SHMT3}-Serine hydroxymethyltransferase 3
Cre09.g412100.t1.2	24.7272	25.4496	25.4303	>Cre09.g412100.t1.2|Photosystem I reaction center subunit III
Cre09.g413750.t1.1	23.8856	23.7556	23.658	>Cre09.g413750.t1.1|{ABT1}
Cre09.g414200.t1.2	26.422	26.2695	26.2813	>Cre09.g414200.t1.2|{VPS26}-Subunit of Retromer complex
Cre09.g415450.t1.2	24.5257	24.11	N/A	>Cre09.g415450.t1.2|{KIN17-1}
Cre09.g415700.t1.2	27.0464	27.0336	26.7776	>Cre09.g415700.t1.2|{CAH3}-Carbonic anhydrase 3
Cre09.g415950.t1.2	25.9175	25.7937	25.9684	>Cre09.g415950.t1.2|Plastid ribosomal protein L6
Cre09.g416050.t1.2	26.6188	26.8621	26.7351	>Cre09.g416050.t1.2|{AGS1}-Argininosuccinate synthase
Cre09.g416750.t1.2	29.9392	29.996	29.9889	>Cre09.g416750.t1.2|{CCT2}-T-complex protein 1, beta subunit
Cre09.g417150.t1.2	29.257	29.0302	29.1618	>Cre09.g417150.t1.2|{CAT1}-Mono-functional catalase
Cre10.g417700.t1.2	29.6088	29.6425	29.6605	>Cre10.g417700.t1.2|Ribosomal protein L3, component of cytosolic 80S ribosome and 60S large subunit
Cre10.g418950.t2.1;Cre10.g418950.t1.1	24.8404	25.0972	25.7099	>Cre10.g418950.t2.1|{KIN4-4}-Kinesin motor protein, kinesin-4/10 family;>Cre10.g418950.t1.1|{KIN4-4}-Kinesin motor protein, kinesin-4/10 family
Cre10.g419750.t1.2	23.3788	N/A	22.8354	>Cre10.g419750.t1.2|{RPB3}-DNA-directed RNA polymerase II, 36 kDa polypeptide
Cre10.g420100.t1.2	23.692	23.8685	23.3999	>Cre10.g420100.t1.2|DnaJ-like protein
Cre10.g420750.t1.2	31.1486	31.0901	31.1354	>Cre10.g420750.t1.2|Ribosomal protein L30, component of cytosolic 80S ribosome and 60S large subunit
Cre10.g421600.t1.2	28.5926	28.7113	28.7589	>Cre10.g421600.t1.2|{TST2}
Cre10.g421700.t1.2	29.5572	29.5878	29.5493	>Cre10.g421700.t1.2|Glycerol-3-phosphate dehydrogenase/dihydroxyacetone-3-phosphate reductase
Cre10.g422000.t1.2	N/A	22.3002	N/A	>Cre10.g422000.t1.2|{TRM1}-tRNA (guanine-N2)-methyltransferase
Cre10.g422300.t1.2	24.4356	24.4624	24.2931	>Cre10.g422300.t1.2|Thioredoxin dependent peroxidase
Cre10.g422600.t1.1	24.4834	24.499	24.8383	>Cre10.g422600.t1.1|NADH:ubiquinone oxidoreductase 51 kDa subunit
Cre10.g423500.t1.2	26.0724	26.224	26.1584	>Cre10.g423500.t1.2|{HMO1}-Heme oxygenase
Cre10.g423550.t1.1	24.4382	24.5797	24.5228	>Cre10.g423550.t1.1|{ATA2}
Cre10.g423650.t1.2	24.9848	24.8474	25.0005	>Cre10.g423650.t1.2|Plastid ribosomal protein L11
Cre10.g424100.t1.2	25.4219	25.2711	24.869	>Cre10.g424100.t1.2|{IPY1}-Inorganic pyrophosphatase
Cre10.g424850.t1.2	24.8383	25.2952	24.4633	>Cre10.g424850.t1.2|{SPL5}-Pre-mRNA-splicing factor
Cre10.g425050.t1.1	N/A	N/A	23.8349	>Cre10.g425050.t1.1|{ROC59}
Cre10.g427300.t1.2	25.5607	25.5432	25.3533	>Cre10.g427300.t1.2|Radial spoke protein 2
Cre10.g427600.t1.2	26.5842	26.672	26.7369	>Cre10.g427600.t1.2|{KAT1}-Katanin catalytic subunit, 60 kDa
Cre10.g427700.t1.2;Cre06.g291150.t1.1	29.8433	29.9683	29.9249	>Cre10.g427700.t1.2|{HEL47}
Cre10.g428550.t1.2	N/A	25.9985	25.8381	>Cre10.g428550.t1.2|{DTS1}
Cre10.g428650.t1.2	24.9567	25.2298	24.6218	>Cre10.g428650.t1.2|{CDPKK1}-Calcium-dependent protein kinase kinase
Cre10.g428678.t1.1	23.4149	N/A	23.2691	>Cre10.g428678.t1.1|{GID1}-tRNA uridine 5-carboxymethylaminomethyl modification enzyme
Cre10.g428850.t1.2	25.9409	25.8127	25.837	>Cre10.g428850.t1.2|{LC9}
Cre10.g429150.t1.2	N/A	24.3518	25.0647	>Cre10.g429150.t1.2|{PRT1}-Anthranilate phosphoribosyltransferase
Cre10.g430400.t1.2	27.3973	27.0383	27.0649	>Cre10.g430400.t1.2|Ribosomal protein L37, component of cytosolic 80S ribosome and 60S large subunit
Cre10.g431550.t1.1	N/A	26.9135	27.3801	>Cre10.g431550.t1.1|{ADH6}
Cre10.g432000.t1.2	26.7281	26.6564	26.9116	>Cre10.g432000.t1.2|{DDB1}-UV-damaged DNA binding complex subunit 1 protein
Cre10.g432800.t1.2	31.2386	31.2333	31.2354	>Cre10.g432800.t1.2|{RPSa}-Ribosomal protein Sa, component of cytosolic 80S ribosome and 40S small subunit
Cre10.g433000.t1.1	26.0682	26.2317	25.9132	>Cre10.g433000.t1.1|{TSG2}
Cre10.g434400.t1.2	N/A	24.7662	23.5279	>Cre10.g434400.t1.2|{PF6}-Flagellar central pair-associated protein
Cre10.g434750.t1.2	29.9387	29.969	29.8524	>Cre10.g434750.t1.2|{AAI1}-Acetohydroxy acid isomeroreductase
Cre10.g435550.t1.2	25.2461	25.4439	25.5308	>Cre10.g435550.t1.2|{DOH1}-Deoxyhypusine hydroxylase/monooxygenase
Cre10.g435800.t1.2	27.463	27.3425	27.3702	>Cre10.g435800.t1.2|{SNE11}-NAD-dependent epimerase/dehydratase
Cre10.g436050.t1.2	25.5469	25.0092	24.9464	>Cre10.g436050.t1.2|Fe superoxide dismutase
Cre10.g436100.t2.1;Cre10.g436100.t1.1	N/A	24.274	24.2916	>Cre10.g436100.t2.1|{MLK1}-Mixed lineage protein kinase;>Cre10.g436100.t1.1|{MLK1}-Mixed lineage protein kinase
Cre10.g436350.t1.1	N/A	25.2677	N/A	>Cre10.g436350.t1.1|{SHKF1}-Shikimate kinase
Cre10.g436550.t1.2	26.9302	25.9142	26.1388	>Cre10.g436550.t1.2|Low-CO2-inducible protein
Cre10.g438050.t1.1	N/A	N/A	21.2855	>Cre10.g438050.t1.1|{KAS3}
Cre10.g438100.t1.2	N/A	24.3863	N/A	>Cre10.g438100.t1.2|{PGP2}-Phosphoglycolate phosphatase/4-nitrophenylphosphatase
Cre10.g439100.t1.2	28.8676	28.847	28.78	>Cre10.g439100.t1.2|{CCT1}-T-complex protein 1, alpha subunit
Cre10.g439150.t1.2	27.7805	27.9037	27.943	>Cre10.g439150.t1.2|{RPT5}-26S proteasome regulatory subunit
Cre10.g439400.t1.1	26.3291	26.3582	26.2812	>Cre10.g439400.t1.1|{GAT1}-Glutamyl tRNA amidotransferase, subunit A
Cre10.g439650.t1.2	27.7681	27.7776	28.0903	>Cre10.g439650.t1.2|{COG8}-Component of oligomeric golgi complex
Cre10.g439700.t1.2	27.4097	27.3306	27.3891	>Cre10.g439700.t1.2|RNA binding protein
Cre10.g440050.t1.2	26.5105	26.652	26.5929	>Cre10.g440050.t1.2|{SNE12}-NAD-dependent epimerase/dehydratase
Cre10.g440900.t1.2	24.4701	24.477	N/A	>Cre10.g440900.t1.2|{RRP43}-Rrp42-like exosome component
Cre10.g441400.t1.2	28.0005	28.4878	28.2201	>Cre10.g441400.t1.2|{NOP58}-Nucleolar protein, Component of C/D snoRNPs
Cre10.g443250.t1.2	30.0742	30.1142	30.1027	>Cre10.g443250.t1.2|{CCT3}-T-complex protein 1, gamma subunit
Cre10.g444700.t1.1	31.5474	31.5386	31.5099	>Cre10.g444700.t1.1|Starch Branching Enzyme
Cre10.g446550.t1.2	25.5123	25.2863	25.2593	>Cre10.g446550.t1.2|{ATPvF}-Vacuolar ATP synthase subunit F
Cre10.g449250.t1.2	25.3558	25.3399	25.3194	>Cre10.g449250.t1.2|{KAP1}-Kinesin-II-associated protein
Cre10.g449550.t1.2	27.4429	27.4977	27.5833	>Cre10.g449550.t1.2|Peroxiredoxin, type II
Cre10.g449750.t1.1	N/A	N/A	24.2795	>Cre10.g449750.t1.1|{PKS1}
Cre10.g450350.t1.2	26.3948	26.148	26.3015	>Cre10.g450350.t1.2|{FAP232}-Intraflagellar transport protein 25
Cre10.g450400.t1.2	26.6356	26.2024	26.1092	>Cre10.g450400.t1.2|NADH:ubiquinone oxidoreductase 24 kDa subunit
Cre10.g451400.t1.1	N/A	24.0279	N/A	>Cre10.g451400.t1.1|{CNX1E}-Molybdenum cofactor biosynthesis protein
Cre10.g451900.t1.1	28.08	28.1883	28.0492	>Cre10.g451900.t1.1|{THS1}-Threonine synthase
Cre10.g451950.t1.2	29.7445	29.8037	29.8342	>Cre10.g451950.t1.2|{AAT1}-Alanine aminotransferase
Cre10.g452450.t1.2	N/A	23.328	23.1151	>Cre10.g452450.t1.2|{TIC110}-110 kDa translocon of chloroplast envelope inner membrane
Cre10.g452800.t1.2	32.7729	32.8793	32.8477	>Cre10.g452800.t1.2|Low-CO2-inducible protein
Cre10.g453450.t1.2	26.8856	26.8368	26.7075	>Cre10.g453450.t1.2|{SMP4}-Small nuclear ribonucleoprotein SmD2
Cre10.g453900.t1.2	N/A	N/A	21.9603	>Cre10.g453900.t1.2|Peptidyl-prolyl cis-trans isomerase, cyclophilin-type
Cre10.g454250.t1.2	24.3363	N/A	N/A	>Cre10.g454250.t1.2|{FKB13}-Peptidyl-prolyl cis-trans isomerase, FKBP-type
Cre10.g455300.t1.2	26.1935	26.046	26.2227	>Cre10.g455300.t1.2|{SMP1}-Small nuclear ribonucleoprotein SmD3
Cre10.g455850.t1.2	24.2636	23.2877	N/A	>Cre10.g455850.t1.2|Minichromosome maintenance protein
Cre10.g456000.t1.2	24.2553	24.5722	24.3602	>Cre10.g456000.t1.2|Flagellar Associated Protein, quinone reductase-like
Cre10.g456050.t2.1	27.0449	27.0116	27.0809	>Cre10.g456050.t2.1 | aka Cre10.g456050.t1.2
Cre10.g456100.t1.2	N/A	22.0435	N/A	>Cre10.g456100.t1.2|{AGG3}-Flagellar flavodoxin, involved in phototaxis
Cre10.g456200.t1.2	28.7277	28.8667	28.9293	>Cre10.g456200.t1.2|Ribosomal protein S24, component of cytosolic 80S ribosome and 40S small subunit
Cre10.g456250.t1.2	26.343	26.3973	26.4204	>Cre10.g456250.t1.2|{TRX16}
Cre10.g456750.t1.2	26.3188	26.2424	26.1839	>Cre10.g456750.t1.2|{DAR1}
Cre10.g458350.t2.1	N/A	N/A	25.0901	>Cre10.g458350.t2.1|{SRR16}-Chitinase-like hydrolase
Cre10.g458450.t1.1	25.7847	25.9405	25.7229	>Cre10.g458450.t1.1|Glutathione peroxidase
Cre10.g458500.t1.2	N/A	24.2101	N/A	>Cre10.g458500.t1.2|{ASK1}-Aspartate kinase
Cre10.g459000.t1.1	N/A	23.1123	23.1539	>Cre10.g459000.t1.1|{IBA57}-Iron-sulfur cluster assembly factor, mitochondrial precursor
Cre10.g459250.t1.2	27.5067	27.8201	27.7738	>Cre10.g459250.t1.2|{RPL35a}-Ribosomal protein L35a, component of cytosolic 80S ribosome and 60S large subunit
Cre10.g459500.t1.1	N/A	25.0882	24.6659	>Cre10.g459500.t1.1|{NGB1}-Nucleolar GTP-binding protein
Cre10.g461050.t1.2	31.4243	31.5561	31.5349	>Cre10.g461050.t1.2|{ATPvA1}-Vacuolar ATP synthase subunit A
Cre10.g464850.t1.2	20.9227	N/A	N/A	>Cre10.g464850.t1.2|Peptide methionine sulfoxide reductase
Cre10.g465250.t1.2	24.9502	25.0652	24.9386	>Cre10.g465250.t1.2|Radial spoke protein 11
Cre10.g465550.t1.1	27.4706	27.5499	27.5435	>Cre10.g465550.t1.1|ClpD chaperone, Hsp100 family
Cre10.g466350.t1.1	23.6189	N/A	N/A	>Cre10.g466350.t1.1|{CDPK2}-Calcium/calmodulin-dependent protein kinase
Cre10.g467000.t1.2	N/A	N/A	23.5691	>Cre10.g467000.t1.2|{IFT55}-Intraflagellar transport protein 57
Cre11.g467350.t1.2	N/A	24.5269	25.1863	>Cre11.g467350.t1.2|{ACO2}
Cre11.g467531.t1.1	26.858	28.1368	26.9862	>Cre11.g467531.t1.1|{FAP15}-Flagellar Associated Protein
Cre11.g467547.t1.1	28.9549	28.9683	28.9864	>Cre11.g467547.t1.1|Glutamyl/glutaminyl-tRNA synthetase
Cre11.g467569.t1.1	N/A	N/A	22.9773	>Cre11.g467569.t1.1|{ATPD}-Chloroplast ATP synthase delta chain
Cre11.g467612.t1.1	25.7163	25.8868	25.7139	>Cre11.g467612.t1.1|Ubiquinone/menaquinone biosynthesis methyltransferase
Cre11.g467617.t1.1	27.582	27.3371	27.6005	>Cre11.g467617.t1.1|{LCI19}-Gamma hydroxybutyrate dehydrogenase
Cre11.g467644.t1.1	N/A	N/A	24.6441	>Cre11.g467644.t1.1|{CLPB1}-ClpB chaperone, Hsp100 family
Cre11.g467700.t1.1	28.2829	28.2287	28.2321	>Cre11.g467700.t1.1|{HEME}-Uroporphyrinogen-III decarboxylase
Cre11.g467739.t1.1	N/A	N/A	23.9324	>Cre11.g467739.t1.1|Intraflagellar transport protein 54
Cre11.g467770.t1.1	29.3888	29.5632	29.2982	>Cre11.g467770.t1.1|{PGK1}-Phosphoglycerate kinase, chloroplast precursor
Cre11.g467781.t1.1	27.5415	27.7421	27.8368	>Cre11.g467781.t1.1|ABC transporter-like and Flagellar Associated Protein
Cre11.g468450.t1.2	N/A	26.1455	26.4042	>Cre11.g468450.t1.2|{cen1}-Centrin present in monomeric inner arm dyneins b, e, and g
Cre11.g468550.t1.2	26.9228	26.8025	26.644	>Cre11.g468550.t1.2|{ATPvG}-Vacuolar ATP synthase subunit G
Cre11.g468750.t1.2	24.4306	24.0172	N/A	>Cre11.g468750.t1.2|Predicted protein
Cre11.g469600.t1.2	24.6882	24.3919	24.6362	>Cre11.g469600.t1.2|{HDA9}
Cre11.g474800.t1.2	22.2056	N/A	N/A	>Cre11.g474800.t1.2|{OTA1}-Ornithine transaminase
Cre11.g475000.t1.1	27.7484	27.844	27.8817	>Cre11.g475000.t1.1|Intraflagellar transport protein 121
Cre11.g476050.t1.2	28.9721	28.8835	28.9061	>Cre11.g476050.t1.2|{DYHG}-Flagellar outer arm dynein heavy chain gamma
Cre11.g476351.t1.1	25.2847	25.5541	25.1377	>Cre11.g476351.t1.1 | aka Cre16.g673850.t1.1
Cre11.g476650.t1.1	28.6877	28.6255	28.5887	>Cre11.g476650.t1.1|Pullulanase-type starch debranching enzyme
Cre11.g476750.t1.2	27.7874	27.741	27.6771	>Cre11.g476750.t1.2|Ferredoxin-NADP reductase
Cre11.g477300.t1.1	28.5427	28.6449	28.6319	>Cre11.g477300.t1.1|{PPP36}
Cre11.g477625.t1.1	N/A	N/A	22.4667	>Cre11.g477625.t1.1|{MCH2}
Cre11.g477850.t1.1	N/A	24.2568	N/A	>Cre11.g477850.t1.1|{TXC1}-Transcriptional coactivator-like protein
Cre11.g479500.t1.2	26.2596	26.4974	26.12	>Cre11.g479500.t1.2|Plastid ribosomal protein L4
Cre11.g480150.t1.2	29.3436	29.1896	29.2168	>Cre11.g480150.t1.2|Ribosomal protein S14, component of cytosolic 80S ribosome and 40S small subunit
Cre11.g481500.t1.2	26.9407	26.9816	26.864	>Cre11.g481500.t1.2|{HIS7}-Imidazole glycerol phosphate synthase
Cre12.g483950.t1.2	28.4323	28.3599	28.2219	>Cre12.g483950.t1.2|{MDH4}-NAD-dependent malate dehydrogenase, mitochondrial
Cre12.g484000.t1.2	29.0484	28.9422	28.9895	>Cre12.g484000.t1.2|{ACX1}
Cre12.g484050.t1.2	29.2094	29.279	29.2371	>Cre12.g484050.t1.2|Ribosomal protein L36, component of cytosolic 80S ribosome and 60S large subunit
Cre12.g484250.t1.1	27.9055	27.9497	27.9934	>Cre12.g484250.t1.1|{ROC34}-Flagellar inner arm dynein 1 heavy chain alpha (I1/f alpha)
Cre12.g485050.t1.2	N/A	N/A	21.0004	>Cre12.g485050.t1.2|{CAH6}-Carbonic anhydrase 6
Cre12.g485150.t1.2	28.9856	29.1735	29.1833	>Cre12.g485150.t1.2|Glyceraldehyde 3-phosphate dehydrogenase
Cre12.g485800.t1.2	22.9392	23.149	23.4076	>Cre12.g485800.t1.2|{FHL1}-FtsH-like membrane ATPase/metalloprotease
Cre12.g486100.t1.2	26.8962	27.3048	26.6592	>Cre12.g486100.t1.2|Active subunit of the chloroplast ClpP complex
Cre12.g487100.t1.2	N/A	N/A	24.8913	>Cre12.g487100.t1.2|{TSM2}
Cre12.g488850.t2.1;Cre12.g488850.t1.1	28.5738	28.5429	28.588	>Cre12.g488850.t2.1|{AP2A1}-Alpha2-Adaptin;>Cre12.g488850.t1.1|{AP2A1}-Alpha2-Adaptin
Cre12.g489150.t1.2	25.3023	N/A	25.0545	>Cre12.g489150.t1.2|{SHD1}-SH2-domain protein
Cre12.g489700.t1.2	27.2713	27.2575	27.1696	>Cre12.g489700.t1.2|{OTC1}-Ornithine carbamoyltransferase
Cre12.g489750.t1.2	29.075	28.9224	28.9654	>Cre12.g489750.t1.2|Flagellar Associated Protein
Cre12.g490000.t1.2	27.1665	27.1969	27.0531	>Cre12.g490000.t1.2|{EIF2Ab}-Eukaryotic translation initiation factor 2 subunit 1, eIF2-alpha subunit
Cre12.g490350.t1.1	30.5899	30.6968	30.5785	>Cre12.g490350.t1.1|{HDS1}-1-hydroxy-2-methyl-2--E--butenyl 4-diphosphate synthase
Cre12.g490700.t1.2	N/A	22.5008	N/A	>Cre12.g490700.t1.2|Mini-eyespot protein
Cre12.g491500.t1.2	24.6718	24.1323	N/A	>Cre12.g491500.t1.2|{UBC1}-Ubiquitin-activating enzyme E1
Cre12.g492950.t1.2	27.2999	27.0762	27.2576	>Cre12.g492950.t1.2|{NSG5}-Ribonucleoside-diphosphate reductase R1 subunit
Cre12.g493550.t1.2	25.8789	25.7912	25.8463	>Cre12.g493550.t1.2|{THK3}
Cre12.g493950.t1.2	27.9193	27.7808	27.8189	>Cre12.g493950.t1.2|Plastid ribosomal protein S13
Cre12.g494050.t1.2	29.9657	30.236	30.1952	>Cre12.g494050.t1.2|Ribosomal protein L9, component of cytosolic 80S ribosome and 60S large subunit
Cre12.g494100.t1.1	26.1949	26.0449	26.1106	>Cre12.g494100.t1.1|{SPL19}
Cre12.g494400.t1.2	23.9955	23.6913	23.7606	>Cre12.g494400.t1.2|{MNP2}-ATP-binding protein, MRP/NBP35 family
Cre12.g494450.t1.2	N/A	24.4145	N/A	>Cre12.g494450.t1.2|Plastid ribosomal protein S16
Cre12.g494750.t1.2	26.6256	26.0761	25.6776	>Cre12.g494750.t1.2|Plastid ribosomal protein S20
Cre12.g494800.t1.1	27.0743	27.1732	27.0091	>Cre12.g494800.t1.1|{IDA4}-Flagellar inner arm dynein light chain p28
Cre12.g494850.t1.2	28.8679	28.7472	28.7539	>Cre12.g494850.t1.2|{ADK3}-Adenylate kinase
Cre12.g495250.t1.1	26.0114	25.7685	25.6347	>Cre12.g495250.t1.1|{FAL15}-Similar to Flagellar Associated Protein FAP31
Cre12.g495850.t1.2	28.0871	28.1083	28.2028	>Cre12.g495850.t1.2|{HBD1}
Cre12.g496200.t1.2	23.5656	23.3624	23.7198	>Cre12.g496200.t1.2|{XPO2}
Cre12.g496450.t1.2	N/A	21.2307	N/A	>Cre12.g496450.t1.2|{RRP4}-RNA binding component of exosome complex
Cre12.g497650.t1.2	22.9948	22.4745	22.5731	>Cre12.g497650.t1.2|{THY28}-Predicted protein
Cre12.g497750.t1.2	N/A	N/A	23.6863	>Cre12.g497750.t1.2|{TPS2}-Trehalose 6-phosphate phosphatase
Cre12.g498050.t1.2	N/A	23.5859	N/A	>Cre12.g498050.t1.2|{CPS3}-Subunit of mRNA cleavage and polyadenylation specificity factor
Cre12.g498100.t1.2	28.5313	28.5606	28.5476	>Cre12.g498100.t1.2|{EIF3E}-Eukaryotic translation initiation factor 3, subunit E
Cre12.g498250.t1.2	28.6114	28.7224	28.7157	>Cre12.g498250.t1.2|Ribosomal protein S17, component of cytosolic 80S ribosome and 40S small subunit
Cre12.g498500.t1.2	27.5734	27.7166	27.7369	>Cre12.g498500.t1.2|{DEG1C}-DegP-type protease
Cre12.g498850.t1.2	25.7959	25.7427	26.0292	>Cre12.g498850.t1.2|{CEP12}
Cre12.g498900.t1.2	26.6897	26.7405	26.4975	>Cre12.g498900.t1.2|Ribosomal protein S7, component of cytosolic 80S ribosome and 40S small subunit
Cre12.g499500.t1.1	N/A	N/A	20.0663	>Cre12.g499500.t1.1|Sulfur acclimation protein, Snf1-like Ser/Thr protein kinase
Cre12.g500150.t1.1	29.7736	29.9545	29.9365	>Cre12.g500150.t1.1|{ALD5}
Cre12.g500450.t1.1	N/A	23.9805	23.5049	>Cre12.g500450.t1.1|{TPD1}
Cre12.g500650.t1.2	N/A	N/A	22.5937	>Cre12.g500650.t1.2|3\-5\ exoribonuclease II
Cre12.g500950.t1.2	27.3738	27.3415	27.5234	>Cre12.g500950.t1.2|Active subunit of chloroplast ClpP peptidase
Cre12.g501100.t1.2	25.5774	25.5227	25.6454	>Cre12.g501100.t1.2|{TRM2A}-tRNA (uracil-5-)-methyltransferase
Cre12.g501200.t1.2	27.4413	27.4969	27.6732	>Cre12.g501200.t1.2|{SKP1}-E3 ubiquitin ligase, SKP1 homolog
Cre12.g502000.t1.2	N/A	N/A	19.6551	>Cre12.g502000.t1.2|{FAP253}-Flagellar Associated Protein
Cre12.g503550.t1.2	26.7188	26.9724	26.85	>Cre12.g503550.t1.2|{MECPS1}-2-C-methyl-D-erythritol 2,4-cyclodiphosphate synthase
Cre12.g504200.t1.2	27.292	27.4797	27.4737	>Cre12.g504200.t1.2|Ribosomal protein S23, component of cytosolic 80S ribosome and 40S small subunit
Cre12.g504550.t1.2; aka Cre12.g504700.t1.2	24.4116	23.5835	23.5731	>Cre12.g504550.t1.2|{HTB15}-Histone H2B;>Cre12.g505600.t1.2|{HTB17}-Histone H2B aka Cre12.g506200.t1.2 | aka Cre12.g504700.t1.2|{HTB28}-Histone
Cre12.g504950.t1.2	28.3909	27.985	27.9879	>Cre12.g504950.t1.2|{UOX}-Urate oxidase II
Cre12.g505850.t1.2	25.0712	24.9553	N/A	>Cre12.g505850.t1.2|{CPN23}-Chaperonin 23
Cre12.g506000.t1.2	27.2165	27.2573	27.1472	>Cre12.g506000.t1.2|{ODA6}-Flagellar outer dynein arm intermediate chain 2
Cre12.g508150.t1.2	27.3881	27.4192	27.6091	>Cre12.g508150.t1.2|{SRH21}
Cre12.g508900.t1.2	28.2888	28.4436	28.4008	>Cre12.g508900.t1.2|{MAPK6}-Mitogen-Activated Protein Kinase
Cre12.g509000.t1.1;Cre17.g745447.t1.1;Cre03.g160350.t1.2	25.7895	26.242	25.8572	>Cre12.g509000.t1.1|{MAPK3}-Mitogen-Activated Protein Kinase
Cre12.g509050.t1.1	24.8672	25.0399	24.948	>Cre12.g509050.t1.1|OEE2-like protein of thylakoid lumen
Cre12.g509750.t1.2	N/A	N/A	24.0829	>Cre12.g509750.t1.2|{QCR2}-Mitochondrial processing peptidase alpha subunit
Cre12.g510400.t1.1	25.589	24.8912	24.9534	>Cre12.g510400.t1.1|{RBD4}-Putative rubredoxin-like protein
Cre12.g510450.t1.2	N/A	N/A	24.7266	>Cre12.g510450.t1.2|Ribosomal protein S28, component of cytosolic 80S ribosome and 40S small subunit
Cre12.g510650.t1.2	30.8242	30.9981	30.9617	>Cre12.g510650.t1.2|{FBP1}-Fructose-1,6-bisphosphatase
Cre12.g510800.t1.2	26.2621	26.3771	26.2841	>Cre12.g510800.t1.2|{CHLI2}-Magnesium chelatase subunit I
Cre12.g510900.t1.2	24.8338	24.6318	24.8089	>Cre12.g510900.t1.2|{HUV1}-ATP-dependent subunit of the HslUV protease
Cre12.g511050.t1.2	N/A	N/A	24.1264	>Cre12.g511050.t1.2|Radial spoke protein 16
Cre12.g511850.t1.2	28.6647	28.9007	28.981	>Cre12.g511850.t1.2|{GSK3}-Glycogen Synthase Kinase
Cre12.g511900.t1.2	25.8746	26.1365	25.9546	>Cre12.g511900.t1.2|{RPE1}-Ribulose phosphate-3-epimerase, chloroplast precursor
Cre12.g512600.t1.2	29.5373	29.7383	29.6007	>Cre12.g512600.t1.2|Ribosomal protein L18, component of cytosolic 80S ribosome and 60S large subunit
Cre12.g513200.t1.2	29.4311	29.492	29.3807	>Cre12.g513200.t1.2|Enolase
Cre12.g513500.t1.2	25.9294	25.9521	26.3098	>Cre12.g513500.t1.2|{XAB2}-Transcription-coupled DNA repair protein, possible splicing factor
Cre12.g513950.t1.2	27.796	27.737	27.6349	>Cre12.g513950.t1.2|{SUFD}-Iron-sulfur cluster assembly protein
Cre12.g514050.t1.2	27.598	27.3617	27.4172	>Cre12.g514050.t1.2|{GSF1}-Ferredoxin-dependent glutamate synthase
Cre12.g514450.t1.2	24.7628	24.6851	N/A	>Cre12.g514450.t1.2|{SPL20}
Cre12.g514500.t1.2	27.6615	27.8784	28.0081	>Cre12.g514500.t1.2|Ribosomal protein S11, component of cytosolic 80S ribosome and 40S small subunit
Cre12.g514850.t1.2	27.7886	27.6699	27.6684	>Cre12.g514850.t1.2|Heat shock protein 90C
Cre12.g515650.t1.2	28.9015	28.8863	28.8131	>Cre12.g515650.t1.2|{EIF3K}-Eukaryotic translation initiation factor 3, subunit K
Cre12.g515850.t1.2	24.7317	24.4888	24.4463	>Cre12.g515850.t1.2|{PCN1}-Proliferating cell nuclear antigen homolog
Cre12.g516200.t1.2	32.0844	32.1611	32.0972	>Cre12.g516200.t1.2|Elongation Factor 2
Cre12.g516500.t1.1	N/A	N/A	23.0021	>Cre12.g516500.t1.1|{CUL2}-Ubiquitin ligase SCF complex subunit Cullin
Cre12.g517150.t1.1	32.4548	32.3449	32.3508	>Cre12.g517150.t1.1|{MET16}-Adenylylphosphosulfate reductase
Cre12.g517400.t1.2	25.4316	25.609	25.7951	>Cre12.g517400.t1.2|{RABF1}-Small Rab-related GTPase
Cre12.g517900.t1.1;Cre12.g518000.t1.1;Cre12.g518000.t2.1	25.7212	25.5875	25.7838	>Cre12.g517900.t1.1|{SCA1}-Chloroplast-associated SecA protein
Cre12.g518550.t1.1	N/A	N/A	21.4896	>Cre12.g518550.t1.1|Flagellar Associated Protein
Cre12.g518900.t1.2	26.462	26.4739	26.5898	>Cre12.g518900.t1.2|{AKR9}
Cre12.g518950.t1.2	22.0267	21.8522	22.0424	>Cre12.g518950.t1.2|{PGM13}
Cre12.g519000.t1.1	25.6631	25.3969	25.7645	>Cre12.g519000.t1.1|{PAI1}-Phosphoribosylanthranilate isomerase
Cre12.g519100.t1.2	30.0554	30.058	30.0664	>Cre12.g519100.t1.2|{ACX2}
Cre12.g520200.t1.1	25.0302	24.7568	24.9089	>Cre12.g520200.t1.1|{PPO5}-Pyridoxamine 5\-phosphate oxidase-like protein
Cre12.g520500.t1.1	31.0109	31.3869	31.3885	>Cre12.g520500.t1.1|{RPP0}-Acidic ribosomal protein P0, Ribosomal protein L10
Cre12.g520550.t1.2	N/A	N/A	24.9777	>Cre12.g520550.t1.2|{TRN1}-Importin beta
Cre12.g520600.t1.2	27.4067	27.2814	27.5422	>Cre12.g520600.t1.2|Plastid ribosomal protein S6
Cre12.g520650.t1.2	24.9703	25.0245	25.1194	>Cre12.g520650.t1.2|Tubby-like protein
Cre12.g520950.t1.1	N/A	N/A	22.8619	>Cre12.g520950.t1.1|{IC138}-Flagellar inner dynein arm I1 intermediate chain IC138
Cre12.g521200.t1.2	N/A	N/A	21.3449	>Cre12.g521200.t1.2|{RFC1}-DNA replication factor C complex subunit 1
Cre12.g521450.t1.1	N/A	N/A	22.0919	>Cre12.g521450.t1.1|Catalytic subunit of mitochondrial ClpXP protease
Cre12.g522350.t1.2	24.2606	24.179	24.1621	>Cre12.g522350.t1.2|{TSW1}
Cre12.g522450.t1.2	28.9562	28.9927	28.9265	>Cre12.g522450.t1.2|COP-II coat subunit
Cre12.g522600.t1.2	25.9856	25.919	25.8871	>Cre12.g522600.t1.2|{CYC}-mitochondrial cytochrome c
Cre12.g522950.t1.2	25.706	N/A	N/A	>Cre12.g522950.t1.2|Chloroplast septum site-determining protein
Cre12.g523200.t1.1	27.2381	27.1076	27.1176	>Cre12.g523200.t1.1|Nucleosome remodeling factor
Cre12.g523850.t1.2	25.7126	26.4954	26.6629	>Cre12.g523850.t1.2|Ubiquinol:cytochrome c oxidoreductase 50 kDa core 1 subunit
Cre12.g525200.t1.2	28.2498	28.4511	28.4109	>Cre12.g525200.t1.2|{NOP56}-Nucleolar protein, Component of C/D snoRNPs
Cre12.g525650.t1.2	26.7265	26.4315	26.7442	>Cre12.g525650.t1.2|{CSD4}-Group II cysteine desulfurase
Cre12.g526800.t1.2	30.9434	31.0678	30.95	>Cre12.g526800.t1.2|{GND1}-6-phosphogluconate dehydrogenase, decarboxylating
Cre12.g526850.t1.2	N/A	N/A	22.4966	>Cre12.g526850.t1.2|{HEL56}
Cre12.g527450.t1.2	23.3893	22.4945	23.4434	>Cre12.g527450.t1.2|{CAM17}
Cre12.g527750.t1.2	N/A	N/A	22.4539	>Cre12.g527750.t1.2|{ODA12}-Flagellar outer dynein arm light chain 2, LC2
Cre12.g527800.t1.1	N/A	N/A	21.4679	>Cre12.g527800.t1.1|{LC10}-Outer dynein light chain, LC10
Cre12.g528700.t1.2	25.3253	25.116	25.0944	>Cre12.g528700.t1.2|{WSA1}-Tryptophan synthetase alpha subunit
Cre12.g528750.t1.2	28.971	29.2619	29.1275	>Cre12.g528750.t1.2|Ribosomal protein L12, component of cytosolic 80S ribosome and 60S large subunit
Cre12.g528850.t1.1	25.2155	25.155	25.327	>Cre12.g528850.t1.1|{DLC3}-Flagellar outer dynein arm 16 kDa light chain, LC3
Cre12.g528900.t1.1	N/A	N/A	23.1374	>Cre12.g528900.t1.1|{RBG1}
Cre12.g529400.t1.2	27.4569	27.5475	27.2814	>Cre12.g529400.t1.2|{RPS27e1}-Ribosomal protein S27e isoform 1, component of 80S ribosome and 40S small subunit
Cre12.g529600.t1.2	24.8866	24.9626	25.0855	>Cre12.g529600.t1.2|{RPA1}-DNA-directed RNA polymerase I subunit 1
Cre12.g529950.t1.2	23.7122	23.8336	23.8636	>Cre12.g529950.t1.2|{EIF4G1}-Eukaryotic translation initiation factor 4, gamma subunit
Cre12.g530300.t1.2	24.7789	24.5795	24.6233	>Cre12.g530300.t1.2|{FKB6}-Peptidyl-prolyl cis-trans isomerase, FKBP-type
Cre12.g531500.t1.2	N/A	25.6525	N/A	>Cre12.g531500.t1.2|{FAP134}-Flagellar Associated Protein
Cre12.g531550.t1.2	27.5963	27.6759	27.7264	>Cre12.g531550.t1.2|{EIF5Bd}-Eukaryotic translation initiation factor 2, beta subunit
Cre12.g531700.t1.1	23.7128	23.7798	24.2411	>Cre12.g531700.t1.1|{ADA}
Cre12.g532550.t1.1	29.1933	29.5228	29.6263	>Cre12.g532550.t1.1|{RPL13a}-Ribosomal protein L13a, component of cytosolic 80S ribosome and 60S large subunit
Cre12.g533000.t1.2	N/A	22.5213	N/A	>Cre12.g533000.t1.2|{PHR2}-CPD photolyase, class II
Cre12.g533550.t1.1	30.0445	29.9747	30.0553	>Cre12.g533550.t1.1|Pyruvate kinase
Cre12.g533800.t1.2	N/A	N/A	22.8435	>Cre12.g533800.t1.2|Peptidyl-prolyl cis-trans isomerase, cyclophilin-type
Cre12.g534350.t1.2	N/A	23.5197	23.4509	>Cre12.g534350.t1.2|{HCD2}
Cre12.g534700.t1.2	N/A	23.975	N/A	>Cre12.g534700.t1.2|Peptidyl-prolyl cis-trans isomerase, FKBP-type
Cre12.g534800.t1.1	29.8724	29.903	29.8718	>Cre12.g534800.t1.1|{GCSP}-Glycine cleavage system, P protein
Cre12.g535950.t1.2	26.1071	26.1549	26.0802	>Cre12.g535950.t1.2|NADH:ubiquinone oxidoreductase 76 kDa subunit
Cre12.g536550.t1.2	27.5851	27.5385	27.8391	>Cre12.g536550.t1.2|{ODA9}-Flagellar outer dynein arm intermediate chain 1
Cre12.g537100.t1.2	27.9418	27.9395	28.0156	>Cre12.g537100.t1.2|{TSV}
Cre12.g537200.t1.2	28.8181	28.9176	28.8944	>Cre12.g537200.t1.2|{OGD1}-2-oxoglutarate dehydrogenase, E1 subunit
Cre12.g537800.t1.2	29.868	30.108	30.1221	>Cre12.g537800.t1.2|Ribosomal protein L7, component of cytosolic 80S ribosome and 60S large subunit
Cre12.g538400.t1.2	N/A	N/A	22.788	>Cre12.g538400.t1.2|{RPB7B}-DNA-directed RNA polymerase II, 19 kDa polypeptide
Cre12.g539100.t1.1	25.9877	25.7969	25.5783	>Cre12.g539100.t1.1|{HEL57}
Cre12.g540400.t1.2	25.6959	25.708	25.8116	>Cre12.g540400.t1.2|{RCD1}-Rcd1-like protein
Cre12.g542300.t1.2	24.1592	23.8618	23.6733	>Cre12.g542300.t1.2|{GLYK}-Glycerate kinase
Cre12.g543350.t3.1;Cre12.g543350.t2.1;Cre12.g543350.t1.1	25.2262	25.9643	26.1018	>Cre12.g543350.t3.1|{FDH2}-Formaldehyde dehydrogenase;>Cre12.g543350.t2.1|{FDH2}-Formaldehyde dehydrogenase;>Cre12.g543350.t1.1|{FDH2}-Formaldehyde dehydrogenase
Cre12.g543400.t1.2	27.9925	27.9597	27.8663	>Cre12.g543400.t1.2|{FDH1}-Formaldehyde dehydrogenase
Cre12.g544000.t1.2	N/A	N/A	23.5628	>Cre12.g544000.t1.2|Radial spoke protein 5
Cre12.g544150.t1.2	27.6563	27.5704	27.2773	>Cre12.g544150.t1.2|{NSG1}-Peptidyl-prolyl cis-trans isomerase, cyclophilin-type
Cre12.g545101.t1.1	N/A	N/A	23.5272	>Cre12.g545101.t1.1|{XDH1}
Cre12.g546050.t1.2	24.8892	24.9187	25.0037	>Cre12.g546050.t1.2|{DXR1}-1-deoxy-D-xylulose 5-phosphate reductoisomerase, chloroplast precursor
Cre12.g546400.t1.2	24.1448	23.973	24.0085	>Cre12.g546400.t1.2|{DLC7B}-Flagellar inner arm I1/f axonemal dynein, LC7b
Cre12.g548950.t1.2;Cre12.g548400.t1.2	25.654	25.9808	N/A	>Cre12.g548950.t1.2|Chlorophyll a/b binding protein of LHCII;>Cre12.g548400.t1.2|Light-harvesting protein of photosystem II
Cre12.g550850.t1.2	29.682	29.8345	29.6523	>Cre12.g550850.t1.2|Oxygen-evolving enhancer protein 2 of photosystem II
Cre12.g552200.t1.2	29.9528	30.1823	30.0548	>Cre12.g552200.t1.2|{PHOB}-Starch phosphorylase
Cre12.g553250.t1.2	26.7767	27.0649	26.891	>Cre12.g553250.t1.2|Phosphofructokinase
Cre12.g553700.t1.2	26.8284	26.8762	26.8555	>Cre12.g553700.t1.2|{PDO2}
Cre12.g554800.t1.2	30.792	30.8436	30.6829	>Cre12.g554800.t1.2|Phosphoribulokinase
Cre12.g554953.t1.1	N/A	24.129	N/A	>Cre12.g554953.t1.1|{ETF2}-Electron transfer flavoprotein beta subunit
Cre12.g555450.t1.2	24.134	23.6874	23.7022	>Cre12.g555450.t1.2|{IPK}
Cre12.g556050.t1.2	28.6603	28.7734	28.5141	>Cre12.g556050.t1.2|Plastid ribosomal protein L9
Cre12.g556250.t1.2	27.3055	27.0946	27.2647	>Cre12.g556250.t1.2|{SEP1}-Septin-like protein
Cre12.g556300.t1.2	23.1988	23.5995	N/A	>Cre12.g556300.t1.2|{FBB5}-Flagellar/basal body protein
Cre12.g557600.t1.1;Cre12.g519950.t1.1	28.4938	28.485	28.3694	>Cre12.g557600.t1.1|{ADK4}-Adenylate kinase
Cre12.g558100.t1.2	28.407	28.2543	28.3477	>Cre12.g558100.t1.2|{PRM2}-Protein-/Histone-arginine N-methyltransferase
Cre12.g558250.t1.1	26.7436	26.3961	26.866	>Cre12.g558250.t1.1|{TML1}-Regulatory R-SNARE protein, Tomsyn/Sro family (R.Reg)
Cre12.g558450.t1.2	21.0237	N/A	N/A	>Cre12.g558450.t1.2|{SPD1}-Spermidine synthase
Cre12.g558650.t1.1	26.0357	26.5275	25.7738	>Cre12.g558650.t1.1|{EIF2BD}-Eukaryotic translation initiation factor 2B subunit 4, eIF-2B delta subunit
Cre12.g558700.t1.2	N/A	N/A	21.8853	>Cre12.g558700.t1.2|Flagellar Associated Protein, nucleoside diphosphate kinase-like
Cre12.g559250.t1.2	28.5119	28.694	28.5094	>Cre12.g559250.t1.2|{FTT1}-14-3-3 protein
Cre12.g559300.t1.2	N/A	N/A	22.4713	>Cre12.g559300.t1.2|{ARM1}-Predicted protein
Cre12.g560150.t1.2	N/A	N/A	20.3971	>Cre12.g560150.t1.2|{RABD1}-Small Rab-related GTPase
Cre12.g560700.t1.1	N/A	N/A	25.7706	>Cre12.g560700.t1.1|Chloroplast DnaJ-like protein
Cre12.g560900.t1.2	N/A	N/A	23.8821	>Cre12.g560900.t1.2|{AOF7}-Amine oxidase, flavin-containing
Cre12.g560950.t1.2	27.3179	27.2287	27.4765	>Cre12.g560950.t1.2|Photosystem I reaction center subunit V
Cre13.g561850.t1.1	24.7268	25.2078	25.2865	>Cre13.g561850.t1.1|{FRK2}
Cre13.g562450.t1.2	28.0461	27.8318	28.0905	>Cre13.g562450.t1.2|{ITN7}-Importin beta, RAN-binding protein 7,8
Cre13.g562550.t1.1	25.3746	25.2462	25.4451	>Cre13.g562550.t1.1|{ARH1}-NADP adrenodoxin-like ferredoxin reductase
Cre13.g562850.t1.2	N/A	N/A	21.4772	>Cre13.g562850.t1.2|Thylakoid formation protein
Cre13.g563150.t1.2	26.0512	25.9842	25.7945	>Cre13.g563150.t1.2|{CGLD8}-Predicted protein
Cre13.g564250.t1.2	29.9011	29.8327	29.8358	>Cre13.g564250.t1.2|{EIF3A}-Eukaryotic translation initiation factor 3, subunit A
Cre13.g565600.t1.1	25.6533	25.2627	24.8906	>Cre13.g565600.t1.1|{CPZ}
Cre13.g565750.t2.1;Cre13.g565750.t1.2	24.2515	24.5186	24.863	>Cre13.g565750.t2.1|GTP-binding elongation factor;>Cre13.g565750.t1.2|GTP-binding elongation factor
Cre13.g565800.t1.2	30.0166	30.1595	30.0869	>Cre13.g565800.t1.2|{UPTG1}-UDP-Glucose:protein transglucosylase
Cre13.g565850.t1.1	30.4498	30.5118	30.4841	>Cre13.g565850.t1.1|{COPA1}-Alpha subunit of COP-I complex
Cre13.g566000.t1.2	29.6147	29.6498	29.4506	>Cre13.g566000.t1.2|{FTL1}
Cre13.g566150.t1.2	N/A	N/A	21.8411	>Cre13.g566150.t1.2|{RMR1}
Cre13.g566450.t1.2	26.1604	26.5138	26.3129	>Cre13.g566450.t1.2|{ROC104}
Cre13.g567600.t1.2	N/A	N/A	21.8213	>Cre13.g567600.t1.2|{COX4}-Mitochondrial cytochrome c oxidase subunit Vb, 13 kD
Cre13.g567700.t1.2;Cre17.g708550.t1.2;{HTA19}-Histone aka Cre13.g570100.t1.2;{HTA18}-Histone aka Cre12.g504500.t1.2;Cre06.g266700.t1.2;{HTA37}-Histone aka Cre13.g591150.t1.2	24.8483	26.0046	25.8984	>Cre13.g567700.t1.2|{HAV}
Cre13.g567800.t1.2	27.7643	27.8874	28.0064	>Cre13.g567800.t1.2|{PPP41}-Protein phosphatase 2A regulatory B subunit
Cre13.g567950.t1.2	30.7494	30.8958	30.8636	>Cre13.g567950.t1.2|{AGP1}-ADP-glucose pyrophosphorylase large subunit 1
Cre13.g568650.t1.2	30.8424	31.1112	31.0289	>Cre13.g568650.t1.2|{RPS3a}-Ribosomal protein S3a, component of cytosolic 80S ribosome and 40S small subunit
Cre13.g568800.t1.2	N/A	20.3075	N/A	>Cre13.g568800.t1.2|NADH:ubiquinone oxidoreductase 18 kDa subunit
Cre13.g568850.t1.2	N/A	N/A	23.3754	>Cre13.g568850.t1.2|Iron-sulfur cluster assembly scaffold protein
Cre13.g568900.t1.2	28.5522	28.5714	28.768	>Cre13.g568900.t1.2|Ribosomal protein L17, component of cytosolic 80S ribosome and 60S large subunit
Cre13.g569350.t1.2	21.9916	N/A	N/A	>Cre13.g569350.t1.2|{SNE16}
Cre13.g572700.t1.2	27.7928	27.7828	27.7301	>Cre13.g572700.t1.2|{FLA15}-Intraflagellar transport protein 144
Cre13.g573150.t1.1	25.1534	25.132	24.9928	>Cre13.g573150.t1.1|{FPN5}
Cre13.g576400.t1.2	27.2435	27.398	27.2218	>Cre13.g576400.t1.2|{BCA4}-Branched-chain amino-acid transaminase
Cre13.g576650.t1.2	26.305	26.0074	26.2393	>Cre13.g576650.t1.2|{HIS4}-Bifunctional phosphoribosyl-AMP cyclohydrolase/phosphoribosyl-ATP pyrophosphatase
Cre13.g577100.t1.2	28.7514	28.8289	28.627	>Cre13.g577100.t1.2|Acyl-carrier protein
Cre13.g577850.t1.1	N/A	24.0273	N/A	>Cre13.g577850.t1.1|{FKB20}-Peptidyl-prolyl cis-trans isomerase, FKBP-type
Cre13.g578650.t1.1	23.4534	24.2246	24.006	>Cre13.g578650.t1.1|{NUOAF5}-Similar to complex I intermediate-associated protein 30
Cre13.g579598.t2.1;Cre13.g579598.t1.1	25.5739	25.8332	25.8916	>Cre13.g579598.t2.1|{SSS3};>Cre13.g579598.t1.1|{SSS3}
Cre13.g580550.t1.2	N/A	N/A	26.3997	>Cre13.g580550.t1.2|{HLM20}
Cre13.g581450.t1.2;Cre13.g581450.t2.1	28.2752	28.2134	28.2608	>Cre13.g581450.t1.2|{RPN7}-26S proteasome regulatory subunit;>Cre13.g581450.t2.1|{RPN7}-26S proteasome regulatory subunit
Cre13.g581650.t1.2	29.4837	29.3412	29.3623	>Cre13.g581650.t1.2|{L12}-Plastid ribosomal protein L7/L12
Cre13.g583550.t1.2	25.9081	25.6414	25.7491	>Cre13.g583550.t1.2|{VIP1}-Vesicle inducing protein in plastids 1
Cre13.g584400.t1.2	N/A	24.1716	24.1774	>Cre13.g584400.t1.2|Flagellar Associated Protein
Cre13.g585150.t1.2	23.9908	N/A	24.2811	>Cre13.g585150.t1.2|{EIF6A}-Eukaryotic translation initiation factor 6
Cre13.g586916.t1.1	23.4153	22.8496	N/A	>Cre13.g586916.t1.1|{SRS9}
Cre13.g587050.t1.2	27.8317	27.8764	27.8938	>Cre13.g587050.t1.2|{ERF1}-Eukaryotic release factor
Cre13.g588100.t1.2	26.5583	26.5955	26.496	>Cre13.g588100.t1.2|{CYN5}-Peptidyl-prolyl cis-trans isomerase, cyclophilin-type
Cre13.g590300.t1.1	N/A	N/A	22.9405	>Cre13.g590300.t1.1|{URK2}
Cre13.g591400.t1.1	27.16	27.2096	26.9982	>Cre13.g591400.t1.1|{COA1}
Cre13.g592200.t1.2	30.035	29.8972	29.9874	>Cre13.g592200.t1.2|{GSN1}-Glutamate synthase, NADH-dependent
Cre13.g592450.t1.2	27.7279	27.756	27.7466	>Cre13.g592450.t1.2|{COPE1}-Epsilon subunit of COP-I complex
Cre13.g602950.t1.1	25.4149	N/A	N/A	>Cre13.g602950.t1.1 | aka Cre13.g602950.t2.1
Cre13.g603000.t2.1;Cre13.g603000.t1.2	26.678	26.7563	26.4622	>Cre13.g603000.t2.1|{PDE19}-3\,5\-cyclic-nucleotide phosphodiesterase;>Cre13.g603000.t1.2|{PDE19}-3\,5\-cyclic-nucleotide phosphodiesterase
Cre13.g603700.t1.2	31.7017	31.8134	31.7767	>Cre13.g603700.t1.2|{NSG4}-Actin
Cre13.g603900.t1.2	27.2355	27.535	27.213	>Cre13.g603900.t1.2|{TSF1}
Cre13.g604650.t1.2	25.8665	25.7355	25.2812	>Cre13.g604650.t1.2 | aka Cre13.g604650.t2.1
Cre13.g605150.t1.2	24.2706	24.5119	24.4071	>Cre13.g605150.t1.2|Mn superoxide dismutase
Cre13.g607000.t1.2	26.4943	26.4376	26.6576	>Cre13.g607000.t1.2|{XHP1}
Cre13.g607050.t1.2	26.3551	26.4461	26.4433	>Cre13.g607050.t1.2|{TSU1}-Thiosulfate sulfurtransferase
Cre13.g607300.t1.2	26.8385	27.0586	27.067	>Cre13.g607300.t1.2|{MAPK5}-Mitogen-Activated Protein Kinase
Cre13.g607450.t1.1	25.0803	25.4275	25.2965	>Cre13.g607450.t1.1|{DAK1}-Dihydroxyacetone kinase
Cre14.g610501.t1.1	24.1762	N/A	N/A	>Cre14.g610501.t1.1|{SDR34}
Cre14.g612450.t1.2	30.035	29.5942	29.5921	>Cre14.g612450.t1.2|Plastid ribosomal protein L15
Cre14.g612700.t1.2	N/A	23.4941	23.782	>Cre14.g612700.t1.2|{FAP50}-Flagellar Associated Protein
Cre14.g614400.t1.1	N/A	23.5799	N/A	>Cre14.g614400.t1.1|{SRH23}
Cre14.g614900.t2.1;Cre14.g614900.t1.2	28.5118	28.7965	28.5772	>Cre14.g614900.t2.1|{TSQ1};>Cre14.g614900.t1.2|{TSQ1}
Cre14.g616100.t1.1	25.8978	26.1227	26.0475	>Cre14.g616100.t1.1|{FKB11}-Peptidyl-prolyl cis-trans isomerase, FKBP-type
Cre14.g617550.t1.2	N/A	N/A	22.0255	>Cre14.g617550.t1.2|{ODA14}-Outer dynein arm-docking complex subunit 3, DC3
Cre14.g617900.t1.2	N/A	27.9019	N/A	>Cre14.g617900.t1.2|Ribosomal protein L35, component of cytosolic 80S ribosome and 60S large subunit
Cre14.g618050.t1.2	N/A	N/A	22.6121	>Cre14.g618050.t1.2|{PLP3}-Plastid lipid associated protein
Cre14.g618750.t1.1	N/A	N/A	23.477	>Cre14.g618750.t1.1|Flagellar Associated Protein
Cre14.g619100.t1.2	27.0466	27.2071	27.1273	>Cre14.g619100.t1.2|Inactive subunit of chloroplast ClpP complex
Cre14.g619166.t1.1	26.8881	26.7889	26.9063	>Cre14.g619166.t1.1|{CSK6}
Cre14.g620300.t1.2	26.2973	26.0296	25.944	>Cre14.g620300.t1.2|{ANS2}-Anthranilate synthase, beta subunit
Cre14.g621000.t1.2	N/A	24.2413	24.1918	>Cre14.g621000.t1.2|{SPL27}
Cre14.g621450.t1.2	29.4073	29.5395	29.6281	>Cre14.g621450.t1.2|Ribosomal protein L5, component of cytosolic 80S ribosome and 60S large subunit
Cre14.g621650.t1.1	28.0537	27.9229	27.9058	>Cre14.g621650.t1.1|{MCT1}
Cre14.g623000.t1.1	N/A	N/A	23.2552	>Cre14.g623000.t1.1|{PGP7}
Cre14.g623300.t1.2	24.6155	24.5808	24.6813	>Cre14.g623300.t1.2|{NCR1}-NADPH--cytochrome P450 reductase-related protein
Cre14.g623650.t1.2	27.3331	27.3822	27.5084	>Cre14.g623650.t1.2|{ADH7}
Cre14.g624500.t1.2	N/A	N/A	23.7965	>Cre14.g624500.t1.2|{RRP46}-Exosome complex exonuclease component
Cre14.g624900.t1.2	N/A	N/A	23.4791	>Cre14.g624900.t1.2|Flagellar Associated Protein
Cre14.g624950.t1.1	27.9717	27.5735	28.1054	>Cre14.g624950.t1.1|{IDA2}-Flagellar inner arm dynein 1 heavy chain beta
Cre14.g625400.t1.1	28.1118	27.8847	28.0217	>Cre14.g625400.t1.1|{RPT1}-26S proteasome regulatory subunit
Cre14.g625550.t1.2	24.5682	24.5194	24.2125	>Cre14.g625550.t1.2 | aka Cre14.g625550.t2.1
Cre14.g625750.t2.1;Cre14.g625750.t1.2	26.7667	26.746	26.847	>Cre14.g625750.t2.1|{TIC22}-22 kDa translocon at the inner membrane of chloroplasts;>Cre14.g625750.t1.2|{TIC22}-22 kDa translocon at the inner membrane of chloroplasts
Cre14.g626700.t1.2	27.8646	27.5735	27.6814	>Cre14.g626700.t1.2|{FDX1}-Ferredoxin
Cre14.g628050.t1.2	26.2197	26.1426	26.1786	>Cre14.g628050.t1.2|{COG1}-Component of oligomeric golgi complex
Cre14.g628100.t1.2	26.2737	26.1452	26.2378	>Cre14.g628100.t1.2|{SPL7}-Putative hnRNP splicing factor
Cre14.g630100.t1.2	27.8571	27.6537	27.964	>Cre14.g630100.t1.2|{RPL13}-Ribosomal protein L13, component of cytosolic 80S ribosome and 60S large subunit
Cre14.g630859.t1.1	25.5349	25.7436	25.4345	>Cre14.g630859.t1.1|{HID1}
Cre14.g632000.t1.1	N/A	23.7907	N/A	>Cre14.g632000.t1.1|GrpE nucleotide release factor
Cre14.g632350.t1.1	22.2977	N/A	N/A	>Cre14.g632350.t1.1|Flagellar Associated Protein
Cre14.g632950.t1.2	28.3402	28.3054	28.3189	>Cre14.g632950.t1.2|{NOT1}-Component of CCR4-NOT transcriptional regulator complex
Cre14.g633650.t1.1	25.1658	25.2914	25.0206	>Cre14.g633650.t1.1|{PRP6}-Splicing factor, component of the U4/U6-U5 snRNP complex
Cre14.g633750.t1.1	29.8923	30.0152	30.0046	>Cre14.g633750.t1.1|{IPB2}-Importin beta-3 homolog
Cre15.g635600.t1.2	27.4427	27.5169	27.5195	>Cre15.g635600.t1.2|{NPC1}
Cre15.g635850.t2.1;Cre15.g635850.t1.2	N/A	N/A	22.9948	>Cre15.g635850.t2.1|{ATP3}-Mitochondrial F1F0 ATP synthase, gamma subunit;>Cre15.g635850.t1.2|{ATP3}-Mitochondrial F1F0 ATP synthase, gamma subunit
Cre15.g636050.t1.2	N/A	N/A	22.8083	>Cre15.g636050.t1.2|Predicted protein
Cre15.g636750.t1.2	23.8171	23.8884	23.8251	>Cre15.g636750.t1.2|{GST11}
Cre15.g636800.t1.1	N/A	N/A	23.3244	>Cre15.g636800.t1.1|{GST12}
Cre15.g638650.t1.1;Cre15.g638050.t1.1;Cre15.g638950.t1.1;Cre15.g638651.t1.1;Cre15.g638550.t1.1;Cre15.g638750.t1.2;Cre15.g640450.t1.2;Cre15.g640350.t1.2;Cre15.g638700.t1.1;Cre15.g638401.t1.1;Cre15.g638300.t1.1;Cre15.g638000.t1.1;Cre15.g639000.t1.2	24.4946	24.499	24.0004	>Cre15.g638650.t1.1|{RAP16}-RAP-domain containing protein;>Cre15.g638050.t1.1|{RAP9}-RAP-domain containing protein
Cre15.g643550.t1.2	N/A	N/A	24.8196	>Cre15.g643550.t1.2|{PDX1}-Pyridoxin biosynthesis protein
Cre15.g643600.t1.2	27.5247	27.4	27.2885	>Cre15.g643600.t1.2|{SUFB}-Iron-sulfur cluster assembly protein
Cre16.g648500.t1.2; aka Cre06.g267950.t1.2;Cre06.g265000.t1.2;Cre02.g104800.t1.1;Cre16.g661450.t1.2	26.9786	26.3736	26.9303	>Cre16.g648500.t1.2|{HTR41}-Histone H3;>Cre16.g650300.t1.2|{HTR39}-Histone H3 aka Cre16.g649900.t1.1|{HTR40}-Histone aka Cre06.g274850.t1.2|{HTR6}-Histone aka Cre06.g274350.t1.2|{HTR29}-Histone aka Cre06.g271250.t1.2|{HTR8}-Histone
Cre16.g651550.t1.2	28.6967	28.6929	28.6151	>Cre16.g651550.t1.2|{MTT1}-Mitochondrial transcription termination factor
Cre16.g651750.t1.2	29.1823	29.3203	29.3398	>Cre16.g651750.t1.2|{TSI}
Cre16.g652550.t1.2	23.6526	22.8915	N/A	>Cre16.g652550.t1.2|Plastid ribosomal protein L24
Cre16.g654300.t1.2	N/A	N/A	24.3498	>Cre16.g654300.t1.2|Radial spoke protein 23
Cre16.g654500.t1.1	28.3777	28.4323	28.3365	>Cre16.g654500.t1.1|{EIF3F}-Eukaryotic translation initiation factor 3, subunit F
Cre16.g656300.t1.1	24.7764	25.2671	24.8611	>Cre16.g656300.t1.1|Dihydrodipicolinate reductase
Cre16.g656400.t1.2	28.8338	28.7659	28.7677	>Cre16.g656400.t1.2|UDP-sulfoquinovose synthase
Cre16.g657650.t1.2	27.0446	26.142	26.134	>Cre16.g657650.t1.2|Flagellar Associated Protein
Cre16.g658650.t1.1	26.7452	27.2074	27.1114	>Cre16.g658650.t1.1|{MYO1}-Myosin heavy chain, class XI
Cre16.g659850.t1.2	24.4281	24.5454	24.2159	>Cre16.g659850.t1.2|Shikimate kinase-related protein
Cre16.g659950.t1.1	30.3781	30.1667	30.2116	>Cre16.g659950.t1.1|Plastid ribosomal protein S5
Cre16.g660800.t1.2	26.2863	26.5071	26.4885	>Cre16.g660800.t1.2|{TIM44}-Mitochondrial inner membrane translocase
Cre16.g661050.t1.2	29.257	29.2152	29.1076	>Cre16.g661050.t1.2|Ribosomal protein, L34e superfamily, component of cytosolic 80S ribosome and 60S large subunit
Cre16.g661900.t1.1;Cre16.g662000.t1.2	25.2335	25.5115	25.2394	>Cre16.g661900.t1.1|{HEL61}
Cre16.g662300.t1.2	N/A	N/A	23.6313	>Cre16.g662300.t1.2|{SMP8}-U6 snRNA-associated Sm-like small nuclear riboprotein LSm3
Cre16.g663200.t1.1	N/A	24.6813	N/A	>Cre16.g663200.t1.1|Flagellar Associated Protein, cyclic nucleotide dependent protein kinase
Cre16.g663500.t1.2	27.6616	27.9475	27.8082	>Cre16.g663500.t1.2|{RPN10}-26S proteasome regulatory subunit
Cre16.g663900.t1.2	26.8345	26.4753	26.3007	>Cre16.g663900.t1.2|Porphobilinogen deaminase
Cre16.g664000.t1.2	N/A	23.9361	N/A	>Cre16.g664000.t1.2|{HLM25}
Cre16.g664550.t1.2	31.6347	31.7892	31.7481	>Cre16.g664550.t1.2|{SHMT1}-Serine hydroxymethyltransferase
Cre16.g665400.t1.2	25.1772	25.8071	25.662	>Cre16.g665400.t1.2|{SMP9}-Small nuclear ribonucleoprotein SmD1
Cre16.g665600.t1.2	27.4511	27.6576	27.4656	>Cre16.g665600.t1.2|{CSK7}
Cre16.g666150.t1.2	24.5565	24.613	24.3975	>Cre16.g666150.t1.2|{ODA1}-Flagellar outer dynein arm-docking complex protein 2
Cre16.g666200.t1.2	23.8915	24.071	24.0021	>Cre16.g666200.t1.2|{CSK4}
Cre16.g670300.t2.1;Cre16.g670300.t1.2	27.5287	27.5054	27.3777	>Cre16.g670300.t2.1|{PRP39}-Nuclear pre-mRNA splicing factor and U1 snRNP Component;>Cre16.g670300.t1.2|{PRP39}-Nuclear pre-mRNA splicing factor and U1 snRNP Component
Cre16.g670973.t1.1	N/A	N/A	23.2724	>Cre16.g670973.t1.1|{GST3}-Glutathione S-transferase
Cre16.g671000.t1.2	24.0723	24.553	24.4116	>Cre16.g671000.t1.2|{NDA5}-Type-II NADH dehydrogenase
Cre16.g671900.t1.1	23.8818	22.5219	22.4845	>Cre16.g671900.t1.1|{PIN4}-Peptidyl-prolyl cis-trans isomerase, parvulin-type
Cre16.g672385.t1.1	24.2521	24.5273	N/A	>Cre16.g672385.t1.1|{HIS5}-Histidinol phosphate aminotransferase
Cre16.g672397.t1.1	25.3362	25.475	25.4735	>Cre16.g672397.t1.1|Protein phosphatase 2C catalytic subunit
Cre16.g672800.t1.2	29.3002	29.4281	29.3333	>Cre16.g672800.t1.2|{GMP1}-GDP-D-mannose pyrophosphorylase
Cre16.g673109.t1.1	25.8947	25.6763	26.0949	>Cre16.g673109.t1.1|{ACP1}-Acyl-carrier protein, mitochondrial
Cre16.g673617.t1.1	23.9162	N/A	N/A	>Cre16.g673617.t1.1|{PRF1}-Peptide chain release factor
Cre16.g673953.t1.1	24.2005	24.3766	24.4042	>Cre16.g673953.t1.1|Peptidyl-prolyl cis-trans isomerase, FKBP-type
Cre16.g674050.t1.2	24.1817	24.3974	24.566	>Cre16.g674050.t1.2|{ADH12}
Cre16.g674250.t1.2	25.4679	25.4009	25.2245	>Cre16.g674250.t1.2|{SRS13}
Cre16.g674515.t1.1	23.6612	24.2983	23.9242	>Cre16.g674515.t1.1|{IDA7}-Flagellar inner dynein arm I1 intermediate chain IC140
Cre16.g675500.t1.2;Cre16.g675550.t3.1;Cre16.g675550.t2.1;Cre16.g675550.t1.2	25.0809	24.7251	24.8496	>Cre16.g675500.t1.2|{FKB8}-Peptidyl-prolyl cis-trans isomerase, FKBP-type;>Cre16.g675550.t3.1|{FKB5}-Peptidyl-prolyl cis-trans isomerase, FKBP-type;>Cre16.g675550.t2.1|{FKB5}-Peptidyl-prolyl cis-trans isomerase, FKBP-typ
Cre16.g675650.t1.2	28.9881	28.7765	28.7425	>Cre16.g675650.t1.2|{ALD8}
Cre16.g676197.t1.1	29.4653	29.4671	29.4752	>Cre16.g676197.t1.1|{RPN1}-26S proteasome regulatory subunit
Cre16.g676314.t1.1	28.0215	28.0849	28.1721	>Cre16.g676314.t1.1|{EIF3H}-Eukaryotic translation initiation factor 3, subunit H
Cre16.g676450.t1.2	24.2362	24.5822	24.3684	>Cre16.g676450.t1.2|Predicted protein
Cre16.g676650.t1.2	26.7854	26.5923	26.5996	>Cre16.g676650.t1.2|{AP1G1}-Gamma1-Adaptin
Cre16.g677000.t1.2	30.9646	30.8763	30.8546	>Cre16.g677000.t1.2|Heat shock protein 70E
Cre16.g677026.t1.1	26.8762	26.5963	27.0406	>Cre16.g677026.t1.1|{PDH1}-Pyruvate dehydrogenase E1 beta subunit
Cre16.g677500.t1.2	28.2535	28.1554	28.1475	>Cre16.g677500.t1.2|{EZY13}-Adenosine 5\-phosphosulfate kinase
Cre16.g679950.t1.2	24.2539	24.513	N/A	>Cre16.g679950.t1.2|{RFC3}-DNA replication factor C complex subunit 3
Cre16.g680000.t1.2	23.7835	23.5236	N/A	>Cre16.g680000.t1.2|{ATP5}-Mitochondrial ATP synthase subunit 5, OSCP subunit
Cre16.g680900.t1.2	25.7197	25.9762	25.6194	>Cre16.g680900.t1.2|{RPB1}-DNA-directed RNA polymerase II, largest subunit
Cre16.g682100.t1.2	26.7674	26.8671	26.7853	>Cre16.g682100.t1.2|{TDR1}
Cre16.g682900.t2.1;Cre16.g682900.t1.2	25.6716	25.5993	25.6248	>Cre16.g682900.t2.1|Non-catalytic subunit of chloroplast ClpP complex;>Cre16.g682900.t1.2|Non-catalytic subunit of chloroplast ClpP complex
Cre16.g683050.t1.1	26.9347	27.0422	27.1241	>Cre16.g683050.t1.1|{RNJ1}-RNase J-like protein
Cre16.g683350.t1.2	24.6398	24.6529	24.3273	>Cre16.g683350.t1.2|{TEH6}
Cre16.g683371.t1.1	N/A	N/A	23.1701	>Cre16.g683371.t1.1|{ODC2}-Ornithine decarboxylase 2
Cre16.g685050.t1.1	26.4202	26.3374	26.5369	>Cre16.g685050.t1.1|PRLI-interacting factor L
Cre16.g685277.t1.1	N/A	22.9888	N/A	>Cre16.g685277.t1.1|{AP2M2}-Mu2-Adaptin
Cre16.g685450.t1.1	24.3022	23.6333	24.7304	>Cre16.g685450.t1.1|Flagellar inner arm dynein heavy chain, dynein e (monomeric)
Cre16.g685550.t1.2	26.8028	27.1343	26.8174	>Cre16.g685550.t1.2|{Cys1A}-O-acetylserine (Thiol)-lyase/cysteine synthase
Cre16.g685900.t1.2	24.7644	25.0725	24.84	>Cre16.g685900.t1.2|{PRM3}-Protein-/Histone-arginine N-methyltransferase
Cre16.g686200.t1.1	N/A	23.7701	23.8604	>Cre16.g686200.t1.1|{TPS3}-Trehalose-6-phosphate synthase/phosphatase
Cre16.g687350.t1.2	24.624	24.7728	24.9833	>Cre16.g687350.t1.2|{ACO3}
Cre16.g687518.t1.1	25.714	25.6513	25.7899	>Cre16.g687518.t1.1|Eukaryotic initiation factor 2B subunit 1, eIF-2B alpha subunit
Cre16.g687950.t1.2	24.7138	N/A	N/A	>Cre16.g687950.t1.2|{ETFA}-Electron transfer flavoprotein alpha subunit
Cre16.g689050.t1.1	28.6344	28.5185	28.5271	>Cre16.g689050.t1.1|{ACO1}
Cre16.g690450.t1.1	N/A	22.6497	N/A	>Cre16.g690450.t1.1|Flagellar Associated Protein
Cre16.g690500.t1.2;Cre16.g688600.t1.1	25.6564	25.9718	25.9937	>Cre16.g690500.t1.2|{NHP2}-Nucleolar protein, Small subunit of H/ACA snoRNPs
Cre16.g692751.t1.1	24.6702	24.5602	24.6459	>Cre16.g692751.t1.1|{PDI3}
Cre16.g694850.t1.2	24.9755	24.7849	24.8378	>Cre16.g694850.t1.2|{NGS1}-N-acetylglutamate synthase
Cre16.g695050.t1.2	27.8191	27.9303	27.9656	>Cre16.g695050.t1.2|{HCD1}
Cre17.g698000.t1.2	26.4727	26.7519	26.3485	>Cre17.g698000.t1.2|{ATP2}-Mitochondrial F1F0 ATP synthase, beta subunit
Cre17.g698850.t1.1	26.9852	27.1881	27.1584	>Cre17.g698850.t1.1|{ISA2}-Isoamylase-type starch debranching enzyme
Cre17.g699000.t2.1;Cre17.g699000.t1.2	28.2946	28.3239	28.4441	>Cre17.g699000.t2.1|Phosphate acetyltransferase;>Cre17.g699000.t1.2|Phosphate acetyltransferase
Cre17.g699600.t1.2	25.5166	N/A	N/A	>Cre17.g699600.t1.2|{SEBP2}-Sugar bisphosphatase
Cre17.g701500.t1.2	29.6125	29.5709	29.6	>Cre17.g701500.t1.2|DnaJ-like protein
Cre17.g701650.t1.2	30.6777	30.8945	30.8249	>Cre17.g701650.t1.2|Ribosomal protein L27, component of cytosolic 80S ribosome and 60S large subunit
Cre17.g702500.t1.2	26.2506	26.3756	26.1928	>Cre17.g702500.t1.2|PsaB RNA binding protein
Cre17.g702600.t1.1	N/A	N/A	23.4681	>Cre17.g702600.t1.1|{PTK5}-Putative tyrosine kinase
Cre17.g703700.t1.1	25.9682	26.1009	25.6828	>Cre17.g703700.t1.1|{SUCLA2}-Succinate-CoA ligase beta chain
Cre17.g703850.t1.2	24.5108	N/A	N/A	>Cre17.g703850.t1.2|{ODA3}-Outer dynein arm-docking complex subunit 1
Cre17.g703900.t1.2	29.2978	29.1669	29.1884	>Cre17.g703900.t1.2|Intraflagellar transport protein 172
Cre17.g704300.t1.1	N/A	N/A	23.6522	>Cre17.g704300.t1.1|Flagellar Associated Protein
Cre17.g705000.t1.2	28.9064	28.9163	28.9911	>Cre17.g705000.t1.2|{CDPK1}-Calcium-dependent protein kinase
Cre17.g705850.t1.2;Cre17.g705700.t1.2	26.2391	25.9908	26.1947	>Cre17.g705850.t1.2|{PROB2}-Glutamate 5-kinase
Cre17.g708300.t1.2	28.0532	27.9964	28.0458	>Cre17.g708300.t1.2|{RPN12}-26S proteasome regulatory subunit
Cre17.g708800.t1.1	26.0436	25.9728	25.2883	>Cre17.g708800.t1.1|{GSH2}-Glutathione synthetase
Cre17.g709150.t1.2;Cre06.g268250.t1.2;Cre06.g264800.t1.2;{HTB42}-Histone aka Cre06.g274750.t1.2;{HTB13}-Histone H2B aka Cre17.g710450.t1.2	24.4891	N/A	N/A	>Cre17.g709150.t1.2|{HTB30}-Histone H2B;>Cre06.g268250.t1.2|{HTB9}-Histone H2B;>Cre06.g264800.t1.2|{HTB14}-Histone H2B;>Cre06.g266750.t1.2 | aka Cre06.g268100.t1.2|{HTB10}-Histone H2B aka Cre06.g275800.t1.2|{
Cre17.g709850.t1.2	25.529	25.9392	25.4609	>Cre17.g709850.t1.2|{ACK2}-Acetate kinase
Cre17.g710150.t1.2	27.7677	27.9351	27.9674	>Cre17.g710150.t1.2|{RPT4}-26S proteasome regulatory subunit
Cre17.g710650.t1.1	24.8663	25.1348	25.0222	>Cre17.g710650.t1.1|{PTK21}-Protein tyrosine kinase
Cre17.g712100.t1.2	24.9756	N/A	N/A	>Cre17.g712100.t1.2|{PNO2}-Pyridine nucleotide-disulphide oxidoreductase
Cre17.g713900.t1.2	25.6608	25.3816	25.4063	>Cre17.g713900.t1.2|{LST8}-TOR kinase binding protein
Cre17.g714050.t1.2;Cre17.g714550.t1.2;Cre17.g711750.t1.2;Cre17.g708600.t1.2;Cre13.g591200.t1.2;Cre13.g590750.t1.2;Cre13.g570050.t1.2	21.6108	N/A	N/A	>Cre17.g714050.t1.2|{HTB21}-Histone H2B;>Cre17.g714550.t1.2|{HTB1}-Histone H2B;>Cre17.g711750.t1.2|{HTB5}-Histone H2B;>Cre17.g708600.t1.2|{HTB20}-Histone H2B;>Cre13.g591200.t1.2|{HTB38}-Histone H2
Cre17.g714250.t1.2	24.9913	24.7653	24.8859	>Cre17.g714250.t1.2|{DLC5}-Flagellar outer arm dynein 14 kDa light chain LC5
Cre17.g715250.t1.2	24.9233	25.0839	24.9056	>Cre17.g715250.t1.2|{BCC1}-Acetyl-CoA biotin carboxyl carrier
Cre17.g715750.t1.2	28.9371	28.9902	28.9585	>Cre17.g715750.t1.2|COP-II coat subunit
Cre17.g717100.t1.2	25.5709	25.6222	26.2086	>Cre17.g717100.t1.2 | aka Cre17.g717100.t2.1
Cre17.g717750.t1.2	N/A	N/A	21.2022	>Cre17.g717750.t1.2|{TRX24}
Cre17.g718950.t1.2	N/A	N/A	21.594	>Cre17.g718950.t1.2|Rubisco activase-like protein
Cre17.g719000.t1.2	30.7363	30.7637	30.667	>Cre17.g719000.t1.2|{UAP56}-Exon junction complex component, UAP56 DEAD/DEAH box helicase homolog
Cre17.g719900.t1.2	27.7449	27.824	27.847	>Cre17.g719900.t1.2|Phosphoglucan water dikinase
Cre17.g720050.t1.2	26.1243	25.9644	26.2036	>Cre17.g720050.t1.2|{FHL2}-FtsH-like membrane ATPase/metalloprotease
Cre17.g721250.t1.2	N/A	N/A	19.6135	>Cre17.g721250.t1.2|Flagellar Associated Protein, qilin-like
Cre17.g721500.t1.2	26.3977	26.3691	26.3853	>Cre17.g721500.t1.2|{GBS1}-Granule-bound starch synthase I
Cre17.g721700.t1.2	N/A	23.0876	N/A	>Cre17.g721700.t1.2|Thylakoid lumenal protein
Cre17.g721850.t1.2	23.3957	N/A	N/A	>Cre17.g721850.t1.2|{SSA16}-Predicted protein
Cre17.g721900.t1.2	26.1024	25.8722	25.9131	>Cre17.g721900.t1.2|{COG5}-Component of oligomeric golgi complex
Cre17.g722800.t1.2	N/A	23.2617	N/A	>Cre17.g722800.t1.2|{MPPA1}-Mitochondrial processing peptidase alpha subunit
Cre17.g723250.t1.2	25.1404	25.331	25.4903	>Cre17.g723250.t1.2|{CPP1}-Chloroplast processing protease
Cre17.g723550.t1.2	25.6232	25.6655	25.6745	>Cre17.g723550.t1.2|{IPP4}-Inositol-phosphate phosphatase
Cre17.g723600.t1.2	27.507	27.5363	27.4646	>Cre17.g723600.t1.2|Intraflagellar transport protein 81
Cre17.g723650.t1.2	27.1568	27.265	27.2766	>Cre17.g723650.t1.2|{ATO1}-Acetyl-CoA acyltransferase
Cre17.g724150.t1.1	N/A	23.1506	N/A	>Cre17.g724150.t1.1|Dynamin-related GTPase
Cre17.g724200.t1.2	24.409	24.5419	24.3366	>Cre17.g724200.t1.2|{LAL1}-La protein
Cre17.g724350.t1.2	N/A	22.9708	22.5556	>Cre17.g724350.t1.2|{POA5}-20S proteasome alpha subunit E
Cre17.g725050.t1.2	19.682	N/A	N/A	>Cre17.g725050.t1.2 | aka Cre17.g725050.t2.1
Cre17.g725550.t1.2	27.0636	27.0277	27.0186	>Cre17.g725550.t1.2|Glucose-6-phosphate-1-dehydrogenase
Cre17.g726750.t1.2	29.7166	29.8762	29.8909	>Cre17.g726750.t1.2|{SHKA1}-3-deoxy-D-arabino-heptulosonate 7-phosphate synthetase
Cre17.g727700.t1.1;Cre02.g118300.t1.2	25.673	25.7999	25.9815	>Cre17.g727700.t1.1|{HEL65}
Cre17.g727900.t1.1;Cre16.g680500.t1.1	N/A	N/A	22.5509	>Cre17.g727900.t1.1|{CRC1};>Cre16.g680500.t1.1|{EFH10}
Cre17.g727950.t1.1	28.9369	28.8922	28.8914	>Cre17.g727950.t1.1|{RPN2}-26S proteasome regulatory subunit
Cre17.g728650.t1.1	26.236	26.0975	26.125	>Cre17.g728650.t1.1|Flagellar Associated Protein
Cre17.g728800.t1.2	28.5626	28.7184	28.5877	>Cre17.g728800.t1.2|Isocitrate dehydrogenase, NAD-dependent
Cre17.g728950.t1.1	N/A	N/A	23.8703	>Cre17.g728950.t1.1|{RFD2}
Cre17.g730950.t1.2	24.8778	24.7575	24.9543	>Cre17.g730950.t1.2|{KIN2-2}-Kinesin motor protein, kinesin-2 (KRP85/95) family
Cre17.g731350.t1.1	23.46	N/A	N/A	>Cre17.g731350.t1.1|{SDR28}
Cre17.g731850.t1.2	24.3376	N/A	N/A	>Cre17.g731850.t1.2|{SDR29}
Cre17.g732300.t1.2	26.7817	26.795	26.6988	>Cre17.g732300.t1.2|{GAL1}-Galactose kinase
Cre17.g734200.t1.2	27.2806	27.2318	27.0981	>Cre17.g734200.t1.2|L,L-diaminopimelate aminotransferase
Cre17.g734400.t1.1	28.883	28.964	28.935	>Cre17.g734400.t1.1|{CUL3}-Ubiquitin ligase SCF complex subunit Cullin
Cre17.g734450.t1.2	28.1647	28.1647	28.1797	>Cre17.g734450.t1.2|Plastid ribosomal protein L19
Cre17.g734500.t1.2	29.358	29.1929	29.231	>Cre17.g734500.t1.2|{ATPvE}-Vacuolar ATP synthase subunit E
Cre17.g734516.t1.1	28.1595	28.3356	28.3402	>Cre17.g734516.t1.1|{RPN9}-26S proteasome regulatory subunit
Cre17.g734548.t1.1	28.0758	28.0539	28.0638	>Cre17.g734548.t1.1|{PPD2}-Pyruvate phosphate dikinase, chloroplastic
Cre17.g737100.t1.2	22.2987	N/A	N/A	>Cre17.g737100.t1.2|Flagellar Associated Protein
Cre17.g737250.t1.2	28.3768	28.3957	28.3548	>Cre17.g737250.t1.2|Elongation factor EF-Tu-like protein
Cre17.g738300.t1.2	27.6007	27.6594	27.6905	>Cre17.g738300.t1.2|{RPP1}-Acidic ribosomal protein P1
Cre17.g741200.t1.2	24.5162	24.4773	24.8593	>Cre17.g741200.t1.2|{EBP1}-Microtubule plus-end binding protein
Cre17.g741450.t1.2	27.8876	28.033	28.0953	>Cre17.g741450.t1.2|{CPN60B1}-Chaperonin 60B1
Cre17.g741850.t1.2	28.8334	28.7521	28.94	>Cre17.g741850.t1.2|{HNR1}-Heterogeneous nuclear ribonucleoprotein
Cre17.g742300.t1.1	N/A	23.9307	N/A	>Cre17.g742300.t1.1|{GST14}-Glutathione S-transferase
Cre17.g742450.t1.1	24.8139	24.381	24.7218	>Cre17.g742450.t1.1|{GST15}
Cre17.g743897.t1.1	29.4149	29.4192	29.3337	>Cre17.g743897.t1.1|{PRX7}-Peroxiredoxin
Cre17.g746647.t2.1;Cre17.g746647.t1.1	N/A	N/A	20.3201	>Cre17.g746647.t2.1|{PUF2}-Puf protein;>Cre17.g746647.t1.1|{PUF2}-Puf protein
Cre17.g746997.t1.1;Cre16.g669150.t1.2	30.4966	30.5118	30.5146	>Cre17.g746997.t1.1|{ADH1}-Dual function alcohol/acetaldehyde dehydrogenase
Cre18.g748447.t1.1	23.2666	N/A	22.8054	>Cre18.g748447.t1.1|{NFU1}-Iron-sulfur cluster assembly protein
Cre19.g750497.t1.1;Cre19.g750747.t1.1	22.6524	22.6548	N/A	>Cre19.g750497.t1.1|RAP-domain containing protein;>Cre19.g750747.t1.1|RAP-domain containing protein
Cre19.g750547.t4.1;Cre19.g750547.t3.1;Cre19.g750547.t2.1;Cre19.g750547.t1.1	N/A	24.7456	N/A	>Cre19.g750547.t4.1|{NDA2}-Type-II calcium-dependent NADH dehydrogenase;>Cre19.g750547.t3.1|{NDA2}-Type-II calcium-dependent NADH dehydrogenase;>Cre19.g750547.t2.1|{NDA2}-Type-II calcium-dependent NADH dehydrogenase;>Phy
Cre24.g755097.t1.1	26.4444	26.3982	26.416	>Cre24.g755097.t1.1|Arsenite translocating ATPase
DAA00906.1	N/A	N/A	23.5358	>NCBI_BK000554.2|DAA00906.1|TPA_inf: TPA_exp: light-independent protochlorophyllide reductase subunit B [Chlamydomonas reinhardtii].
DAA00908.1	31.5078	31.5862	31.5147	>NCBI_BK000554.2|DAA00908.1|TPA_inf: TPA_exp: elongation factor Tu [Chlamydomonas reinhardtii].
DAA00910.1	27.133	27.2127	27.1938	>NCBI_BK000554.2|DAA00910.1|TPA_inf: TPA_exp: Clp protease proteolytic subunit [Chlamydomonas reinhardtii].
DAA00914.1	26.2353	26.5497	26.4817	>NCBI_BK000554.2|DAA00914.1|TPA_inf: TPA_exp: ribosomal protein L23 [Chlamydomonas reinhardtii].
DAA00915.1	30.1813	30.218	30.2546	>NCBI_BK000554.2|DAA00915.1|TPA_inf: TPA_exp: ribosomal protein L2 [Chlamydomonas reinhardtii].
DAA00916.1	26.1795	26.0758	26.4138	>NCBI_BK000554.2|DAA00916.1|TPA_inf: TPA_exp: ribosomal protein S19 [Chlamydomonas reinhardtii].
DAA00917.1	25.0736	25.4681	25.7633	>NCBI_BK000554.2|DAA00917.1|TPA_inf: TPA_exp: ribosomal protein L16 [Chlamydomonas reinhardtii].
DAA00918.1	27.8782	27.9935	27.9699	>NCBI_BK000554.2|DAA00918.1|TPA_inf: TPA_exp: ribosomal protein L14 [Chlamydomonas reinhardtii].
DAA00919.1	27.1275	27.3717	27.2057	>NCBI_BK000554.2|DAA00919.1|TPA_inf: TPA_exp: ribosomal protein L5 [Chlamydomonas reinhardtii].
DAA00920.1	25.2704	25.3591	25.2021	>NCBI_BK000554.2|DAA00920.1|TPA_inf: TPA_exp: ribosomal protein S8 [Chlamydomonas reinhardtii].
DAA00921.1	25.5409	25.3847	25.5443	>NCBI_BK000554.2|DAA00921.1|TPA_inf: TPA_exp: ribosomal protein S4 [Chlamydomonas reinhardtii].
DAA00925.1	27.4278	27.6745	27.7212	>NCBI_BK000554.2|DAA00925.1|TPA_inf: TPA_exp: ribosomal protein S7 [Chlamydomonas reinhardtii].
DAA00926.1	26.0902	26.2741	26.1648	>NCBI_BK000554.2|DAA00926.1|TPA_inf: TPA_exp: ribosomal protein S14 [Chlamydomonas reinhardtii].
DAA00934.1	25.5963	25.7699	26.0704	>NCBI_BK000554.2|DAA00934.1|TPA_inf: TPA_exp: RNA polymerase alpha subunit [Chlamydomonas reinhardtii].
DAA00935.1	26.6917	26.3912	26.538	>NCBI_BK000554.2|DAA00935.1|TPA_inf: TPA_exp: ribosomal protein S2 [Chlamydomonas reinhardtii].
DAA00936.1	28.7889	28.7695	28.6916	>NCBI_BK000554.2|DAA00936.1|TPA_inf: TPA_exp: ribosomal protein S2 [Chlamydomonas reinhardtii].
DAA00937.1	23.8348	24.0352	23.9613	>NCBI_BK000554.2|DAA00937.1|TPA_inf: TPA_exp: ribosomal protein S18 [Chlamydomonas reinhardtii].
DAA00940.1	28.0763	27.9977	28.1596	>NCBI_BK000554.2|DAA00940.1|TPA_inf: TPA_exp: ribosomal protein S9 [Chlamydomonas reinhardtii].
DAA00942.1	25.56	25.8523	25.6538	>NCBI_BK000554.2|DAA00942.1|TPA_inf: TPA_exp: RNA polymerase beta subunit II [Chlamydomonas reinhardtii].
DAA00943.1	26.0644	26.3103	26.3753	>NCBI_BK000554.2|DAA00943.1|TPA_inf: TPA_exp: RNA polymerase beta subunit I [Chlamydomonas reinhardtii].
DAA00947.1	29.5251	29.4444	29.4507	>NCBI_BK000554.2|DAA00947.1|TPA_inf: TPA_exp: ribosomal protein S3 [Chlamydomonas reinhardtii].
DAA00948.1	27.7265	27.7477	27.7909	>NCBI_BK000554.2|DAA00948.1|TPA_inf: TPA_exp: RNA polymerase beta subunit [Chlamydomonas reinhardtii].
DAA00950.1	33.6576	33.8608	33.8038	>NCBI_BK000554.2|DAA00950.1|TPA_inf: TPA_exp: ribulose bisphosphate carboxylase large subunit [Chlamydomonas reinhardtii].
DAA00951.1	29.3889	29.3674	29.4449	>NCBI_BK000554.2|DAA00951.1|TPA_inf: TPA_exp: CF1 ATP synthase alpha subunit [Chlamydomonas reinhardtii].
DAA00956.1	N/A	N/A	24.5988	>NCBI_BK000554.2|DAA00956.1|TPA_inf: TPA_exp: light-independent protochlorophyllide reductase subunit N [Chlamydomonas reinhardtii].
DAA00958.1	28.4058	28.4893	28.5284	>NCBI_BK000554.2|DAA00958.1|TPA_inf: TPA_exp: CF1 ATP synthase beta subunit [Chlamydomonas reinhardtii].
DAA00960.1	24.8363	N/A	N/A	>NCBI_BK000554.2|DAA00960.1|TPA_inf: TPA_exp: ribosomal protein S12 [Chlamydomonas reinhardtii].
DAA00969.1	25.2897	25.5875	25.1458	>NCBI_BK000554.2|DAA00969.1|TPA_inf: TPA_exp: chloroplast RNA polymerase beta chain [Chlamydomonas reinhardtii].
DAA00970.1	25.5399	25.4907	25.4128	>NCBI_BK000554.2|DAA00970.1|TPA_inf: TPA_exp: chloroplast RNA polymerase beta chain [Chlamydomonas reinhardtii].
DAA01543.1	N/A	N/A	23.7292	>NCBI_BK000554.2|DAA01543.1|ribosomal protein S11 [Chlamydomonas reinhardtii].
Eukaryotic translation initiation factor 2B subunit 2, eIF-2B gamma subunit aka Cre03.g207825.t3.1;Cre03.g207825.t1.1	27.2412	27.2151	26.7904	>Cre03.g207825.t2.1|Eukaryotic translation initiation factor 2B subunit 2, eIF-2B gamma subunit aka Cre03.g207825.t3.1|Eukaryotic;>Cre03.g207825.t1.1|Eukaryotic translation initiation factor 2B subunit 2, eIF-2B gamma subunit
Flagellar Associated Protein aka Cre09.g403200.t2.1	23.7027	N/A	N/A	>Cre09.g403200.t1.2|Flagellar Associated Protein aka Cre09.g403200.t2.1|Flagellar
Flagellar Associated Protein, nucleoside diphosphate kinase-like aka Cre16.g650550.t1.2	26.6693	26.872	26.6127	>Cre16.g650550.t2.1|Flagellar Associated Protein, nucleoside diphosphate kinase-like aka Cre16.g650550.t1.2|Flagellar
Fructose-1,6-bisphosphate aldolase aka Cre01.g006950.t2.1	24.3831	24.9968	24.6639	>Cre01.g006950.t1.1|Fructose-1,6-bisphosphate aldolase aka Cre01.g006950.t2.1|Fructose-1,6-bisphosphate
Fructose-1,6-bisphosphate aldolase aka Cre05.g234550.t2.1	31.474	31.4584	31.3147	>Cre05.g234550.t1.2|Fructose-1,6-bisphosphate aldolase aka Cre05.g234550.t2.1|Fructose-1,6-bisphosphate
Glutamine synthetase aka Cre12.g530650.t2.1;Cre12.g530600.t1.1	30.3088	30.3761	30.371	>Cre12.g530650.t1.1|Glutamine synthetase aka Cre12.g530650.t2.1|Glutamine;>Cre12.g530600.t1.1|Glutamine synthetase
Plastid acyl-ACP desaturase aka Cre17.g701700.t2.1	25.997	26.1032	26.0502	>Cre17.g701700.t1.2|Plastid acyl-ACP desaturase aka Cre17.g701700.t2.1|Plastid
Ribosomal protein L14, component of cytosolic 80S ribosome and 60S large subunit aka Cre17.g701200.t1.2	29.9514	29.8563	29.8935	>Cre17.g701200.t2.1|Ribosomal protein L14, component of cytosolic 80S ribosome and 60S large subunit aka Cre17.g701200.t1.2|Ribosomal
Ribosomal protein S10, component of cytosolic 80S ribosome and 40S small subunit aka Cre09.g411100.t2.1	26.0247	25.9221	25.8656	>Cre09.g411100.t1.2|Ribosomal protein S10, component of cytosolic 80S ribosome and 40S small subunit aka Cre09.g411100.t2.1|Ribosomal
Ribosomal protein S2, component of cytosolic 80S ribosome and 40S small subunit aka Cre01.g039250.t2.1	29.9841	30.2992	30.2864	>Cre01.g039250.t1.1|Ribosomal protein S2, component of cytosolic 80S ribosome and 40S small subunit aka Cre01.g039250.t2.1|Ribosomal
Ribosomal protein S9, component of cytosolic 80S ribosome and 40S small subunit aka Cre08.g359750.t2.1	28.2517	28.6439	28.6641	>Cre08.g359750.t1.2|Ribosomal protein S9, component of cytosolic 80S ribosome and 40S small subunit aka Cre08.g359750.t2.1|Ribosomal
