# Supplementary material for: Calredoxin represents a novel type of calcium-dependent sensor-responder connected to redox regulation in the chloroplast
Source: Nat Commun. 2016 Jun 14;7:11847. doi: 10.1038/ncomms11847 (PMC4911631; doi:10.1038/ncomms11847)
Supplement: Supplementary Data 3 — Quantified peptides from the isotopic labeling experiment. [file ncomms11847-s4.xlsx]

## Sheet: Supplementary Table 5- Hippler
Supplementary Data 3: Quantified peptides from the isotopic labeling experiment
Protein	WT_TAP_LL_vs_IM_TAP_LL_mean	WT_TAP_LL_vs_IM_TAP_LL_std	WT_HSM_HL_vs_IM_HSM_HL_mean	WT_HSM_HL_vs_IM_HSM_HL_std	WT_TAP_LL_vs_WT_HSM_HL_mean	WT_TAP_LL_vs_WT_HSM_HL_std	IM_TAP_LL_vs_IM_HSM_HL_mean	IM_TAP_LL_vs_IM_HSM_HL_std	WT_TAP_LL_vs_IM_HSM_HL_mean	WT_TAP_LL_vs_IM_HSM_HL_std	WT_HSM_HL_vs_IM_TAP_LL_mean	WT_HSM_HL_vs_IM_TAP_LL_std	_place-holder__mean	_place-holder__std	712_01_mean	712_01_std	712_02_mean	712_02_std	712_03_mean	712_03_std	712_03_140_mean	712_03_140_std	712_04_mean	712_04_std	712_04_140_mean	712_04_140_std	712_05_mean	712_05_std	2210_01_mean	2210_01_std	2210_02_mean	2210_02_std	2210_03_mean	2210_03_std	2210_03_140_mean	2210_03_140_std	2210_04_mean	2210_04_std	2210_04_140_mean	2210_04_140_std	2210_05_mean	2210_05_std	2210_01_140_mean	2210_01_140_std	2210_02_140_mean	2210_02_140_std	712_05_140_mean	712_05_140_std	712_06_mean
Cre03.g207700.t1.1 pacid=30787567 transcript=Cre03.g207700.t1.1 locus=Cre03.g207700 ID=Cre03.g207700.t1.1.v5.5 annot-version=v5.5	0.009474555	0.180785984	-0.05444755	0.195529495	0.204271364	0.271822287	0.059474216	0.228125466	0.148303221	0.256309168	-0.11987622	0.228295075			0.164333653	0.057739046	-0.034990389	0.080584612	-0.021460653	0.280133401	-0.219728965	0.121497717	-0.220968075	0.046723507	0.100084615	0.001	0.322251094	0.213301824	0.1208325	0.165279274	-0.339973135	0.001	0.120353138	2.36E-16	0.081904543	0.108361639	-0.139515599	0.144316461	-0.083107955	0.163964834	0.425197991	0.156495562	0.064512365	0.140971362	-0.002079981	0.129486516	-0.044720974	0.173636862	-0.049916138
Cre12.g512000.t1.1 pacid=30793519 transcript=Cre12.g512000.t1.1 locus=Cre12.g512000 ID=Cre12.g512000.t1.1.v5.5 annot-version=v5.5	0.086963114	0.193970058	0.025684873	0.260172641	0.089654432	0.198374774	-0.133355917	0.184431869	-0.023252956	0.21690187	0.066177964	0.206574078			0.143049128	0.138134806	-0.011816217	0.192238121	0.249987133	0.205750123	0.22795437	0.105567359	-0.316941584	0.124954395	-0.201510119	0.066199917	0.131185414	0.17555017	0.231171136	0.151728717	-0.058867034	0.141866948	0.347097382	0.087152892	0.172005123	0.129929548	-0.182593305	0.10907086	-0.131173483	0.120961144	0.292420825	0.139306766	0.149360769	0.136729005	-0.103685716	0.098269099	-0.034705438	0.120344437	-0.238644543
Cre09.g416850.t1.2 pacid=30780459 transcript=Cre09.g416850.t1.2 locus=Cre09.g416850 ID=Cre09.g416850.t1.2.v5.5 annot-version=v5.5			0.262649538	0.200059923					-0.256167897	0.001	0.264872828	0.001									0.461275321	4.44E-16																	0.061145121	0.001
Cre17.g720450.t1.1 pacid=30781970 transcript=Cre17.g720450.t1.1 locus=Cre17.g720450 ID=Cre17.g720450.t1.1.v5.5 annot-version=v5.5			0.546652015	3.33E-16																	0.546652015	3.33E-16
Cre12.g529100.t1.2 pacid=30792330 transcript=Cre12.g529100.t1.2 locus=Cre12.g529100 ID=Cre12.g529100.t1.2.v5.5 annot-version=v5.5			-0.26073856	0.001																																			-0.26073856	3.33E-16
Cre06.g278195.t1.1 pacid=30780093 transcript=Cre06.g278195.t1.1 locus=Cre06.g278195 ID=Cre06.g278195.t1.1.v5.5 annot-version=v5.5	0.094824212	0.141570286	0.142799518	0.219542428	-0.577876265	0.17669117	-0.274494783	0.093600574	-0.276350024	0.139559868	0.571308845	0.154759843			-0.004406013	0.037278146	0.145214125	0.08651527	0.12146666	0.010433494	0.21840693	0.006311086	0.054355026	0.022595434	0.057438964	0.001	-0.416230909	0.001	0.252645449	0.03413735	0.074950611	0.001	-0.119999453	0.001	-0.118456855	0.005724206	0.442671768	0.023469034	0.275175146	0.237890427	-0.629657533	0.218113071	-0.088759048	0.089120135	0.064063779	0.123895859	-0.504939671	0.048468501	-0.183904181
Cre12.g535851.t1.1 pacid=30793369 transcript=Cre12.g535851.t1.1 locus=Cre12.g535851 ID=Cre12.g535851.t1.1.v5.5 annot-version=v5.5	-0.04940469	0.179857034	0.030634384	0.221670452	0.35571044	0.196107793	0.382767651	0.173499884	0.228600564	0.006210495	-0.406457166	0.214234145			-0.09336892	0.001	0.014037037	0.001	-0.107150669	0.001	-0.155228056	0.101068795	0.131737345	0.001	-0.123829741	0.293361992	0.269372467	7.77E-16	-0.187988059	0.272663611	0.031300419	0.001	-0.022349527	0.001	0.000512614	0.033009075	0.13201228	0.256967413	0.200781111	0.220545601	0.243120877	0.001	-0.114580323	0.112081858	0.057617991	0.17643487	0.50301593	0.248414385	0.271299468
Cre08.g380250.t1.2 pacid=30774093 transcript=Cre08.g380250.t1.2 locus=Cre08.g380250 ID=Cre08.g380250.t1.2.v5.5 annot-version=v5.5	0.086725256	0.211780973	0.081420797	0.114117907	-0.382447012	0.123013446	-0.487078714	0.02915313	-0.385609401	0.189060504	0.506691723	0.132346483							0.269986801	0.001	0.07597715	0.082328841			0.039901478	0.001	-0.490408939	4.44E-16	0.014055742	0.072097721	0.349967469	0.001			0.055648325	0.017013136	0.121901695	0.008658386	0.031400529	0.201831044	-0.399310697	0.001	-0.273976793	0.001	0.259650534	0.154822007	-0.201655477	0.001
Cre06.g278176.t1.1 pacid=30780139 transcript=Cre06.g278176.t1.1 locus=Cre06.g278176 ID=Cre06.g278176.t1.1.v5.5 annot-version=v5.5__Cre06.g278221.t1.1 pacid=30779643 transcript=Cre06.g278221.t1.1 locus=Cre06.g278221 ID=Cre06.g278221.t1.1.v5.5 annot-version=v5.5__Cre09.g401750.t1.1 pacid=30780596 transcript=Cre09.g401750.t1.1 locus=Cre09.g401750 ID=Cre09.g401750.t1.1.v5.5 annot-version=v5.5	0.068372947	0.040330919	0.034984416	0.115669423			-0.072108796	0.001																							0.11266998	0.001	-0.126184378	0.001	0.03004728	0.001			0.209612005	0.001					0.031653039	0.001
Cre16.g661350.t1.2 pacid=30777960 transcript=Cre16.g661350.t1.2 locus=Cre16.g661350 ID=Cre16.g661350.t1.2.v5.5 annot-version=v5.5	-0.237944599	0.103822423	-0.157454881	0.192964582	3326020734	3887679158	-0.203073658	0.11335249	-0.05413906	0.118512108	0.061636206	0.151128592			-0.299822448	0.001			-0.44476175	7.22E-16	-0.233640591	0.086388825			0.118478511	0.086115238	-0.198143633	0.001							-0.087837891	0.001			-0.302219299	0.003584311			-0.198961884	0.118379559			5136186264	3634491327	-0.164549692
Cre13.g568850.t1.2 pacid=30784016 transcript=Cre13.g568850.t1.2 locus=Cre13.g568850 ID=Cre13.g568850.t1.2.v5.5 annot-version=v5.5
Cre14.g633550.t1.2 pacid=30776546 transcript=Cre14.g633550.t1.2 locus=Cre14.g633550 ID=Cre14.g633550.t1.2.v5.5 annot-version=v5.5	-0.060423953	0.118447781	0.124745722	0.214102626	0.715722469	0.056764788	1094326957	0.141165198	0.791580745	0.001	-0.658792624	0.270277308			-0.223442152	0.001446647	0.096787126	0.081171575	-0.060785972	0.001	-0.229805177	0.001			0.335184811	3.33E-16	0.753801446	3.33E-16	-0.04000281	0.016345607	-0.018038599	0.010444767							0.255332542	0.001			-0.013017444	0.117744041	-0.139339552	0.075566147	0.631102518	3.33E-16
Cre10.g442700.t1.2 pacid=30789854 transcript=Cre10.g442700.t1.2 locus=Cre10.g442700 ID=Cre10.g442700.t1.2.v5.5 annot-version=v5.5			-0.05096324	0.001			-0.644156638	5.55E-16	-0.552382727	0.001	0.384183688	0.001									-0.05096324	0.001
Cre10.g455300.t1.2 pacid=30789915 transcript=Cre10.g455300.t1.2 locus=Cre10.g455300 ID=Cre10.g455300.t1.2.v5.5 annot-version=v5.5	-0.066054212	0.083139447	0.033040534	0.121075828			-0.172701823	0.001	0.011556241	0.001	0.017847304	0.001									-0.084525101	0.001																	0.15773136	0.001			0.021513967	0.001	-0.144988908	0.001
Cre05.g233303.t1.1 pacid=30783074 transcript=Cre05.g233303.t1.1 locus=Cre05.g233303 ID=Cre05.g233303.t1.1.v5.5 annot-version=v5.5__Cre05.g233303.t2.1 pacid=30783075 transcript=Cre05.g233303.t2.1 locus=Cre05.g233303 ID=Cre05.g233303.t2.1.v5.5 annot-version=v5.5	-0.04869802	0.001			-0.117292896	0.127905924					0.181300401	0.001					-0.04869802	0.001									-0.025468858	0.001													-0.295458939	0.001
gi|1000379|gb|AAB34565.1| type I keratin K17 [Homo sapiens]__gi|1195531|gb|AAB35421.1| type I keratin 16 [Homo sapiens]__gi|119581084|gb|EAW60680.1| keratin 10 (epidermolytic hyperkeratosis; keratosis palmaris et plantaris)	isoform CRA_a [Homo sapiens]__gi|119581085|gb|EAW60681.1| keratin 10 (epidermolytic hyperkeratosis; keratosis palmaris et plantaris)	isoform CRA_b [Homo sapiens]__gi|119581089|gb|EAW60685.1| keratin 12 (Meesmann corneal dystrophy) [Homo sapiens]__gi|119581146|gb|EAW60742.1| keratin 15 [Homo sapiens]__gi|119581147|gb|EAW60743.1| keratin 19 [Homo sapiens]__gi|119581148|gb|EAW60744.1| keratin 9 (epidermolytic palmoplantar keratoderma) [Homo sapiens]__gi|119581150|gb|EAW60746.1| keratin 14 (epidermolysis bullosa simplex	Dowling-Meara	Koebner)	isoform CRA_b [Homo sapiens]__gi|119581151|gb|EAW60747.1| keratin 14 (epidermolysis bullosa simplex	Dowling-Meara	Koebner)	isoform CRA_c [Homo sapiens]__gi|119581153|gb|EAW60749.1| keratin 16 (focal non-epidermolytic palmoplantar keratoderma) [Homo sapiens]__gi|119581154|gb|EAW60750.1| keratin 17	isoform CRA_a [Homo sapiens]__gi|119581155|gb|EAW60751.1| keratin 17	isoform CRA_b [Homo sapiens]__gi|119581156|gb|EAW60752.1| keratin 17	isoform CRA_c [Homo sapiens]__gi|119581157|gb|EAW60753.1| keratin 17	isoform CRA_d [Homo sapiens]__gi|127796031|gb|AAH10409.3| Keratin 19 [Homo sapiens]__gi|127796377|gb|AAH02539.3| Keratin 19 [Homo sapiens]__gi|127799941|gb|AAH84574.2| Keratin 19 [Homo sapiens]__gi|127801382|gb|AAH67744.2| Keratin 19 [Homo sapiens]__gi|12803613|gb|AAH02641.1| Keratin 15 [Homo sapiens]__gi|12803709|gb|AAH02690.1| Keratin 14 [Homo sapiens]__gi|14043271|gb|AAH07628.1| Keratin 19 [Ho…	type I cytoskeletal 15; AltName: Full=Cytokeratin-15; Short=CK-15; AltName: Full=Keratin-15; Short=K15__gi|21961605|gb|AAH34697.1| Keratin 10 [Homo sapiens]__gi|229463044|sp|P02533.4|K1C14_HUMAN RecName: Full=Keratin	type I cytoskeletal 14; AltName: Full=Cytokeratin-14; Short=CK-14; AltName: Full=Keratin-14; Short=K14__gi|23503075|sp|P08779.4|K1C16_HUMAN RecName: Full=Keratin	type I cytoskeletal 16; AltName: Full=Cytokeratin-16; Short=CK-16; AltName: Full=Keratin-16; Short=K16__gi|239938886|sp|P35527.3|K1C9_HUMAN RecName: Full=Keratin	type I cytoskeletal 9; AltName: Full=Cytokeratin-9; Short=CK-9; AltName: Full=Keratin-9; Short=K9__gi|24234699|ref|NP_002267.2| keratin 19 [Homo sapiens]__gi|24430190|ref|NP_002266.2| keratin 15 [Homo sapiens]__gi|24430192|ref|NP_005548.2| keratin 16 [Homo sapiens]__gi|24659602|gb|AAH39169.1| Keratin 16 [Homo sapiens]__gi|2497269|sp|Q99456.1|K1C12_HUMAN RecName: Full=Keratin	type I cytoskeletal 12; AltName: Full=Cytokeratin-12; Short=CK-12; AltName: Full=Keratin-12; Short=K12__gi|269849769|sp|P13645.6|K1C10_HUMAN RecName: Full=Keratin	type I cytoskeletal 10; AltName: Full=Cytokeratin-10; Short=CK-10; AltName: Full=Keratin-10; Short=K10__gi|27769301|gb|AAH42437.1| Keratin 14 [Homo sapiens]__gi|2943724|dbj|BAA25063.1| keratin 12 [Homo sapiens]__gi|30583211|gb|AAP35850.1| keratin 14 (epidermolysis bullosa simplex	Dowling-Meara	Koebner) [Homo sapiens]__gi|30583361|gb|AAP35925.1| keratin 15 [Homo sapiens]__gi|30584787|gb|AAP36646.1| Homo sapiens keratin 14 (epidermolysis bullosa simplex	Dowling-Meara	Koebner) [synthetic construct]__gi|307086|gb|AAA59468.1| keratin-10 [Homo sapiens]__gi|33991652|gb|AAH56421.1| Keratin 17 [Homo sapiens]__gi|34039|emb|CAA68556.1| unnamed protein product [Homo sapiens]__gi|34075|emb|CAA44451.1| unnamed protein product [Homo sapiens]__gi|386803|gb|AAA36044.1| 40-kDa keratin protein [Homo sapiens]__gi|386848|gb|AAB59562.1| keratin [Homo sapiens]__gi|4091879|gb|AAC9…	type I cytoskeletal 17; AltName: Full=Cytokeratin-17; Short=CK-17; AltName: Full=Keratin-17; Short=K17; AltName: Full=39.1__gi|55956899|ref|NP_000217.2| keratin 9 [Homo sapiens]__gi|623409|gb|AAA60544.1| keratin 10 [Homo sapiens]__gi|63100331|gb|AAH94830.1| Keratin 14 [Homo sapiens]__gi|6729679|gb|AAF27047.1| keratin 15 [Homo sapiens]__gi|6729681|gb|AAF27048.1| keratin 19 [Homo sapiens]__gi|73811…	type I cytoskeletal 19; AltName: Full=Cytokeratin-19; Short=CK-19; AltName: Full=Keratin-19; Short=K19
Cre09.g415950.t1.2 pacid=30781212 transcript=Cre09.g415950.t1.2 locus=Cre09.g415950 ID=Cre09.g415950.t1.2.v5.5 annot-version=v5.5	0.009363573	0.313248317	-0.045057435	0.430308452	-0.058753211	0.344107073	-0.063753641	0.294856216	0.024068911	0.369641967	-0.021613159	0.379269441			-0.054890953	0.155581136	0.031893514	0.242742697	-0.119949288	0.198740147	-0.180440314	0.226153166	0.085973873	0.212923076	0.16866846	0.318610048	0.078280743	0.270221967	-0.125254875	0.249064717	0.296686076	0.309252168	-0.041936324	0.274388046	-0.314326227	0.611939697	0.201157716	0.221824823	0.211589951	0.311679426	-0.273582986	0.232047191	-0.12968494	0.143818189	0.30416587	0.385890045	0.108655667	0.336504966	0.036206127
Cre16.g669525.t1.1 pacid=30777112 transcript=Cre16.g669525.t1.1 locus=Cre16.g669525 ID=Cre16.g669525.t1.1.v5.5 annot-version=v5.5	0.232672012	0.001	-0.03691635	0.001			-0.657700097	4.44E-16	-0.458085227	6.66E-16	0.532910526	4.44E-16					0.232672012	0.001	-0.03691635	0.001																													-0.657700097
Cre17.g742300.t1.1 pacid=30781862 transcript=Cre17.g742300.t1.1 locus=Cre17.g742300 ID=Cre17.g742300.t1.1.v5.5 annot-version=v5.5__Cre17.g742450.t1.1 pacid=30782726 transcript=Cre17.g742450.t1.1 locus=Cre17.g742450 ID=Cre17.g742450.t1.1.v5.5 annot-version=v5.5	-0.12703221	0.001	0.031414642	0.108629864			-0.037866067	0.001																									-0.023848655	0.001	-0.029128513	0.001	0.231598658	0.001							-0.12703221	0.001
Cre10.g451900.t1.1 pacid=30790227 transcript=Cre10.g451900.t1.1 locus=Cre10.g451900 ID=Cre10.g451900.t1.1.v5.5 annot-version=v5.5	0.017260642	0.123246245	-0.072951608	0.180853536	0.286718461	0.182855124	0.215027991	0.186480902	0.210449237	0.17382461	-0.279629297	0.218971101			0.037632814	0.104510795	-0.049968862	0.129045885	-0.153580403	0.286259333	-0.160183101	0.169788024	-0.092652364	0.154508325	-0.077288492	0.039081085	0.357052648	0.212537639	-0.009654022	0.102126396	0.085700699	0.125287577	0.077792362	0.046392628	0.036369156	0.022182388	-0.13992185	0.138331414	-0.013166199	0.135108805	0.164223205	0.05236781	-0.002819666	0.056086044	0.058482935	0.134908709	0.306288285	0.156021151	0.264574324
Cre02.g147850.t1.2 pacid=30785898 transcript=Cre02.g147850.t1.2 locus=Cre02.g147850 ID=Cre02.g147850.t1.2.v5.5 annot-version=v5.5	0.032243322	0.001															0.032243322	0.001
Cre07.g357850.t1.2 pacid=30774301 transcript=Cre07.g357850.t1.2 locus=Cre07.g357850 ID=Cre07.g357850.t1.2.v5.5 annot-version=v5.5	-0.026590739	0.087904768	-0.034521888	0.077205823	0.389211858	0.100950771	0.401829735	0.128086011	0.358761852	0.107319704	-0.495682887	0.182145139			0.005549419	0.033081226	-0.108430038	0.100156293	-0.087271804	0.038372154	-0.116404144	0.045013754	-0.036844849	0.078151842	-0.001280022	0.088628541	0.437955685	0.122751971	0.004003935	0.067265902	-0.046454096	0.082252809	0.000741487	0.090896681	-0.027292633	0.076490763	-0.010601618	0.043397869	0.00392156	0.057246909	0.301687102	0.020300159	0.005961395	0.069870405	-0.035727011	0.072391345	0.428353308	0.069677508	0.454923616
Cre02.g118500.t1.1 pacid=30785510 transcript=Cre02.g118500.t1.1 locus=Cre02.g118500 ID=Cre02.g118500.t1.1.v5.5 annot-version=v5.5	0.025668663	0.250817487	-0.055216024	0.203446237	-0.104031452	0.123061448	-0.327115057	0.162642693	-0.040109289	0.095888431	0.514622568	0.522625669			-0.204556775	0.001	0.132993019	0.011724574	-0.007881648	0.090939978			-0.179962192	2.50E-16	-0.038700022	0.044393388	0.002811198	0.001							-0.11420947	0.095892389	-0.141979585	0.305430877	0.079363457	0.293587613	-0.107995386	0.133526959	-0.102430415	0.103570295	0.468754386	0.17960741	-0.235875068	0.009446815	-0.591065854
Cre10.g424450.t1.2 pacid=30790394 transcript=Cre10.g424450.t1.2 locus=Cre10.g424450 ID=Cre10.g424450.t1.2.v5.5 annot-version=v5.5	0.024762975	0.166005612	0.046240565	0.099575876	-0.119869384	0.141748746	0.017816662	0.045471597	-0.143659339	0.031000741	0.090772453	0.001			0.340944233	3.33E-16	-0.049233487	0.001			0.110521352	0.111186846	0.063717053	0.001	0.137237873	0.001			-0.100987016	0.001					-0.051352199	0.001					0.02488497	0.001	-0.044606424	0.121295751	0.098150118	0.136549178	-0.258674929	0.001	0.053813439
Cre11.g467535.t1.1 pacid=30775973 transcript=Cre11.g467535.t1.1 locus=Cre11.g467535 ID=Cre11.g467535.t1.1.v5.5 annot-version=v5.5	-0.041699685	0.296925607	-0.043707662	0.306118694	0.011416978	0.191083753	-0.151519374	0.59614156	0.056234857	0.166855805	-0.054241209	0.434575752			-0.195273983	0.441465791	0.075214342	0.150527969	0.034553954	0.091746077	0.037589494	0.138993026	-0.238585362	0.375027135	-0.069343683	0.156352218	-0.011925723	0.103315992	0.085958097	0.128638119	-0.160734525	0.295140765	-0.047078595	0.081312523	-0.143744492	0.195946044	0.241780606	0.444849738	0.129638566	0.07707183	0.239568701	0.079699272	-0.080059535	0.364890749	0.011493675	0.145570661	-0.062081445	0.192326459	-0.358121777
Cre10.g430000.t1.1 pacid=30790828 transcript=Cre10.g430000.t1.1 locus=Cre10.g430000 ID=Cre10.g430000.t1.1.v5.5 annot-version=v5.5	0.187287611	0.186027326	-0.16595096	0.23415793	0.486986633	0.306201434	0.328984504	0.052712578	0.314770267	0.036700042	-0.402479245	0.094218592					0.285974998	2.78E-16	-0.226008458	0.001	-0.428883545	0.040054024	0.123765022	0.001	0.142744937	0.001	0.750297169	4.44E-16					-0.51502557	4.44E-16	-0.210232874	0.001	0.150050948	0.001	-0.051629979	0.001	0.350231876	2.78E-16	0.061180031	0.001	0.182275125	0.235637608	-0.027222667	0.001
Cre17.g715500.t1.2 pacid=30782483 transcript=Cre17.g715500.t1.2 locus=Cre17.g715500 ID=Cre17.g715500.t1.2.v5.5 annot-version=v5.5	-0.032411859	0.039417697	0.072589415	0.103994446	-0.227241379	0.088613029	-0.338097607	2.78E-16	-0.348643027	0.329418929							0.013867631	0.001			0.108324555	0.001	0.135460805	0.001											0.128480964	0.113264237			-0.042133141	0.069304113	-0.294988751	0.001			-0.065985151	0.001	-0.111336236	0.001
Cre03.g172950.t1.2 pacid=30787716 transcript=Cre03.g172950.t1.2 locus=Cre03.g172950 ID=Cre03.g172950.t1.2.v5.5 annot-version=v5.5	-0.179620998	0.182035239	0.085255633	0.291193398	0.119309643	0.324132556	0.167945434	0.081575852	0.220611887	0.207303527	-0.238132649	0.168052006			0.04150117	0.001	-0.094860779	0.019900199			0.160649887	0.332154078	-0.154608766	0.001											0.247395958	4.72E-16					-0.318474816	2.78E-16	-0.398076964	0.178575472			0.359295123	3.33E-16	0.191053924
Cre09.g394750.t1.2 pacid=30780657 transcript=Cre09.g394750.t1.2 locus=Cre09.g394750 ID=Cre09.g394750.t1.2.v5.5 annot-version=v5.5	-0.00322923	0.166636904	0.004124981	0.149771422	0.23000463	0.19295861	0.214384391	0.221664607	0.133269502	0.17986422	-0.216011056	0.278710531			0.100858771	0.08813431	-0.096239912	0.155817173	0.016067531	0.151950675	-0.063632439	0.11559992	-0.027691155	0.123350769	-0.039208543	0.152250508	0.319338197	0.128356669	0.030286359	0.079530164	0.040223849	0.122848552	0.198640354	0.178390288	0.061142728	0.077335809	-0.113351947	0.089966255	-0.036996123	0.134946095	-0.011091885	0.09166566	-0.013644739	0.118271902	-0.119522854	0.297961695	0.262430831	0.182981817	0.280285944
Cre16.g688302.t1.1 pacid=30777531 transcript=Cre16.g688302.t1.1 locus=Cre16.g688302 ID=Cre16.g688302.t1.1.v5.5 annot-version=v5.5			-0.1902032	0.001																																	-0.1902032	0.001
Cre17.g746997.t1.1 pacid=30781848 transcript=Cre17.g746997.t1.1 locus=Cre17.g746997 ID=Cre17.g746997.t1.1.v5.5 annot-version=v5.5	-0.001447772	0.136736259	-0.131464896	0.283451066	0.437556648	0.225418102	0.18901094	0.314522421	0.301616769	0.221440765	-0.321801174	0.33669052			0.076404396	0.135627435	0.139302194	0.123236376	-0.118325578	0.124171496	-0.117377666	0.071929543	-0.12955634	0.07999699	-0.14176921	0.074657442	0.293803814	0.071257213	-0.009394566	0.120577229	-0.050637284	0.108087745	0.144257342	0.051557885	0.155805545	0.179255572	-0.622861106	0.185643264	-0.507718281	0.131112205	0.755658443	0.177715339	-0.036691501	0.118316896	-0.070932028	0.105310668	0.336168917	0.081402782	-0.017634244
Cre01.g042800.t1.2 pacid=30789170 transcript=Cre01.g042800.t1.2 locus=Cre01.g042800 ID=Cre01.g042800.t1.2.v5.5 annot-version=v5.5	0.003130018	0.132883857	0.057061725	0.185471728	0.051148656	0.159870522	0.019198671	0.118908509	0.027587001	0.14792707	-0.033301521	0.123099209			-0.01941615	0.191626513	0.040845565	0.071766866	0.011262861	0.096053971	0.052652838	0.172857234	-0.009995903	0.069319923	-0.006743824	0.065106494	0.048526932	0.127047022	0.049258168	0.015565331	0.09256303	0.001	0.152625629	0.001	0.273663582	0.175982774	-0.191133296	0.001	-0.06061559	0.119430266	-0.031255973	0.208194785	-0.008514668	0.035147559	-0.125997333	0.183897396	0.087879377	0.158712702	-0.053672132
Cre06.g278222.t1.1 pacid=30778664 transcript=Cre06.g278222.t1.1 locus=Cre06.g278222 ID=Cre06.g278222.t1.1.v5.5 annot-version=v5.5__Cre12.g489750.t1.2 pacid=30791845 transcript=Cre12.g489750.t1.2 locus=Cre12.g489750 ID=Cre12.g489750.t1.2.v5.5 annot-version=v5.5	-0.025168434	0.027102783	-0.022413974	0.053208488	0.327893413	0.056442281	0.310060149	0.065428669	0.25934064	0.027927257	-0.416879911	0.088128651			-0.026589982	0.001	-0.071437561	0.001	-0.107220458	0.001	-0.075165385	0.001	0.021476192	0.001	-0.002992465	0.001	0.376173834	0.001	0.01809369	0.001	-0.030140136	0.001	-0.071370017	0.001	-0.062612118	0.001	0.030981066	0.001	0.04324787	0.001	0.238267573	3.89E-16	0.003591095	0.001	-0.038284759	0.001	0.325426347	5.55E-16	0.362119511
Cre06.g272500.t1.2 pacid=30778543 transcript=Cre06.g272500.t1.2 locus=Cre06.g272500 ID=Cre06.g272500.t1.2.v5.5 annot-version=v5.5	0.549176786	4.44E-16					-1132920646	0.005223326	-1098581373	0.001																																			0.549176786	4.44E-16
Cre06.g264800.t1.2 pacid=30779004 transcript=Cre06.g264800.t1.2 locus=Cre06.g264800 ID=Cre06.g264800.t1.2.v5.5 annot-version=v5.5__Cre06.g264900.t1.1 pacid=30779615 transcript=Cre06.g264900.t1.1 locus=Cre06.g264900 ID=Cre06.g264900.t1.1.v5.5 annot-version=v5.5__Cre06.g265400.t1.2 pacid=30779197 transcript=Cre06.g265400.t1.2 locus=Cre06.g265400 ID=Cre06.g265400.t1.2.v5.5 annot-version=v5.5__Cre06.…	-0.002024909	0.261977866	0.043396758	0.308078833	0.241519931	0.151952191	0.23283412	0.220422575	0.282859792	0.186306504	-0.229583224	0.132422821			0.326361243	0.049940338	-0.434615261	9.99E-16	0.436184983	0.061797654	0.349907636	0.052741996	-0.52016435	0.065580843	-0.39321991	0.153875846	0.150039727	0.142409598	0.157878634	0.09468157	-0.252611281	0.01133704	0.039621299	0.002246225	0.070911966	0.064244381	0.180878628	0.057871522	0.181258344	0.033212876	0.372755175	0.042115557	0.229473148	0.062139724	-0.278480522	0.031441169	0.1544475	2.78E-16	0.222329962
Cre13.g586916.t1.1 pacid=30783868 transcript=Cre13.g586916.t1.1 locus=Cre13.g586916 ID=Cre13.g586916.t1.1.v5.5 annot-version=v5.5	0.362564495	0.001	-0.027269082	0.001																																			-0.027269082	0.001			0.362564495	0.001
Cre03.g144847.t1.1 pacid=30787413 transcript=Cre03.g144847.t1.1 locus=Cre03.g144847 ID=Cre03.g144847.t1.1.v5.5 annot-version=v5.5	0.044678208	0.001																											0.044678208	0.001
Cre06.g270100.t1.1 pacid=30779786 transcript=Cre06.g270100.t1.1 locus=Cre06.g270100 ID=Cre06.g270100.t1.1.v5.5 annot-version=v5.5__Cre10.g444700.t1.1 pacid=30790834 transcript=Cre10.g444700.t1.1 locus=Cre10.g444700 ID=Cre10.g444700.t1.1.v5.5 annot-version=v5.5	-0.016755895	0.604364707	0.075951569	0.571271863	-108609758	0.24051188	-1039450166	0.179905025	-1077676201	0.109308249	1037418419	0.207455528			-0.659114014	6.66E-16	0.855396323	1.22E-15	-0.346427388	4.44E-16	-0.521267026	5.55E-16	0.790637807	1.11E-15	0.640601945	1.22E-15	-120886318	1.33E-15	-0.397793333	4.44E-16	0.506933986	0.001	-0.556925148	0.001	-0.640610787	0.001			0.227643477	0.090119291	-0.918970493	3.33E-16	-0.640193438	0.001	0.631039277	1.11E-15	-1050453911	0.339997758	-0.954659122
Cre08.g372100.t1.2 pacid=30774022 transcript=Cre08.g372100.t1.2 locus=Cre08.g372100 ID=Cre08.g372100.t1.2.v5.5 annot-version=v5.5	-0.007789029	0.163291169	-0.077700361	0.181975157	0.177868752	0.272272203	0.124205682	0.25893187	0.125379474	0.219537774	-0.188295563	0.469225677			-0.06321544	0.106424572	0.004410912	0.147048683	-0.104983003	0.162729279	-0.110204686	0.13026744	-0.140247747	0.176666121	-0.023472168	0.145832263	0.199156817	0.370750509	0.059596325	0.180212203	-0.025348522	0.166781542	0.031835037	0.093338948	0.097926136	0.154457838	-0.117710563	0.233703132	-0.106799952	0.167351701	0.171063731	0.137813409	0.052401495	0.153751828	-0.046769692	0.143920419	0.15374052	0.243425481	0.130828398
Cre09.g401108.t1.1 pacid=30781161 transcript=Cre09.g401108.t1.1 locus=Cre09.g401108 ID=Cre09.g401108.t1.1.v5.5 annot-version=v5.5	-0.036866077	0.167557891	0.076169179	0.110293757	-0.008790371	0.001	0.058607711	0.083536569	-0.109099746	0.030922657	-0.040564853	0.05408782			-0.143702106	0.001	0.015149963	0.001	0.19625213	0.001	0.056406351	0.001	0.117320523	0.001	0.154131087	0.001	-0.008790371	0.001	-0.182674838	3.61E-16	0.090536206	0.001	-0.14167924	0.001	-0.034931899	0.001			0.17213584	0.001			-0.315118109	7.77E-16	0.176747233	0.001			-0.07659854
Cre02.g145800.t1.2 pacid=30785147 transcript=Cre02.g145800.t1.2 locus=Cre02.g145800 ID=Cre02.g145800.t1.2.v5.5 annot-version=v5.5	-0.014716985	0.350491035	0.154402491	0.450598445	-0.403258968	0.350597624	-0.343965163	0.178797583	-0.290983181	0.229145259	0.287261002	0.228792098			-0.104206838	0.001	0.199779805	3.05E-16	0.072215814	0.001	0.674238249	0.523039042	0.082283952	0.001	0.285340928	0.001	-0.78348608	0.001	-0.048046024	0.001	-0.066424994	0.090111468	0.05318739	0.001	0.283006882	2.78E-16	-0.207245074	0.001	-0.470870116	0.365660373	-0.296148167	0.001	0.414930642	0.289292361	-0.787846209	9.99E-16	-0.195798246	0.315852171	-0.53215216
Cre06.g259850.t1.2 pacid=30779000 transcript=Cre06.g259850.t1.2 locus=Cre06.g259850 ID=Cre06.g259850.t1.2.v5.5 annot-version=v5.5	-0.029381557	0.136293588	-0.002145816	0.105341528	0.08610415	0.147973397	0.112986986	0.169141183	0.056559807	0.188646052	-0.124584908	0.126559508			0.014421898	0.001	-0.112449835	0.082843654	0.031349539	0.094775007	-0.021520972	0.099051306	-0.034033114	0.0591678	0.104584103	0.001	0.133287943	0.001	-0.050536117	0.177960364	0.02280852	0.066960225	0.051412463	0.001	0.067894445	0.008674721	-0.13378228	0.113106053	-0.067847585	0.074578798	-0.062847032	0.211189077	-0.039060759	0.001	0.071736264	0.001	0.159758576	0.030226134	0.200508843
Cre03.g182150.t1.2 pacid=30787302 transcript=Cre03.g182150.t1.2 locus=Cre03.g182150 ID=Cre03.g182150.t1.2.v5.5 annot-version=v5.5	0.083654711	0.193911967	-0.047172971	0.226083684	-0.185547279	0.125254857	-0.186024944	0.061513052	-0.171598909	0.095963119	0.252539267	0.1205031			-0.020543436	0.08013188	0.211011061	0.243687581	-0.018641493	0.078726411	-0.110892351	0.289197817	0.043225963	0.056583529	0.105438492	0.07829445	-0.149653756	0.073367673	-0.06629019	0.078685786	0.147056486	0.083485014	-0.273721876	0.288136803	-0.13186775	0.226653405	0.133270255	0.069429308	0.038296889	0.134094452	-0.308602185	0.174970137	-0.021201663	0.108091372	0.190665654	0.247167901	-0.155138674	0.09073057	-0.198158217
Cre06.g278451.t1.1 pacid=30778794 transcript=Cre06.g278451.t1.1 locus=Cre06.g278451 ID=Cre06.g278451.t1.1.v5.5 annot-version=v5.5	-0.195523166	0.001	0.072254949	0.001			0.106646211	0.001																							-0.195523166	0.001			0.072254949	0.001
Cre06.g282000.t1.1 pacid=30779862 transcript=Cre06.g282000.t1.1 locus=Cre06.g282000 ID=Cre06.g282000.t1.1.v5.5 annot-version=v5.5__Cre06.g282000.t2.1 pacid=30779863 transcript=Cre06.g282000.t2.1 locus=Cre06.g282000 ID=Cre06.g282000.t2.1.v5.5 annot-version=v5.5	0.045554556	0.22319583	-0.126855078	0.23936728	-0.410906995	0.240452691	-0.520286254	0.176852921	-0.42658175	0.219313356	0.387202971	0.204324145			-0.168173366	0.001	0.454794131	4.44E-16	-0.200121204	0.111363761	-0.282300795	0.173761727	0.152069219	0.001	0.153979355	0.210063532	-0.43286999	3.33E-16	-0.123602217	0.001	0.210952417	0.001	-0.143246619	0.001	0.015250419	0.232572272	-0.467487455	0.001	-0.258149342	0.08101683	0.002785488	0.001	-0.088069715	0.206413927	0.152411887	0.111611783	-0.666043273	7.77E-16	-0.63088296
Cre13.g585150.t1.2 pacid=30784690 transcript=Cre13.g585150.t1.2 locus=Cre13.g585150 ID=Cre13.g585150.t1.2.v5.5 annot-version=v5.5			0.004497054	0.038950319					0.175029701	0.001															0.044033125	0.001													-0.033876191	0.001
Cre16.g651550.t1.2 pacid=30777627 transcript=Cre16.g651550.t1.2 locus=Cre16.g651550 ID=Cre16.g651550.t1.2.v5.5 annot-version=v5.5__Cre16.g651650.t1.1 pacid=30777432 transcript=Cre16.g651650.t1.1 locus=Cre16.g651650 ID=Cre16.g651650.t1.1.v5.5 annot-version=v5.5	-0.014584378	0.146608507	-0.039358102	0.147534812	-0.008108166	0.135210551	-0.010638467	0.101515898	-0.033993666	0.136119734	0.061635853	0.108231427			0.074261459	0.153666098	-0.062334009	0.244166604	-0.033642327	0.184378959	0.00532288	0.150266325	-0.094638928	0.076821822	0.001357423	0.088309377	0.008196281	0.042111854	-0.031656627	0.113649573	-0.002398288	0.020602555	0.043670451	0.08345136	0.01655461	0.036164765	-0.139192123	0.212887744	-0.034092342	0.168040722	-0.063009059	0.160438405	-0.060854903	0.031196307	9.76E-05	0.123136273	-0.002413175	0.117980871	-0.002060311
Cre06.g265800.t1.2 pacid=30779397 transcript=Cre06.g265800.t1.2 locus=Cre06.g265800 ID=Cre06.g265800.t1.2.v5.5 annot-version=v5.5	-0.01186443	0.112435152	0.016856048	0.145671563	0.157167283	0.176378059	0.126803998	0.168503711	0.163930853	0.133370921	-0.183695304	0.185761815			0.041419502	0.063022314	-0.119784825	0.093800229	-0.052566239	0.130618097	-0.033133257	0.128433784	-0.071021251	0.138761873	-0.112840722	0.077554128	0.291554561	0.045648801	-0.030699692	0.113610597	0.035056029	0.120878358	0.129612988	0.10183726	0.142239617	0.117751003	-0.003890126	0.091526525	-0.024754675	0.086049894	-0.118059631	0.072735114	-0.001372561	0.106077914	0.035511633	0.080942217	0.219729855	0.089626773	0.236588067
Cre09.g393700.t1.1 pacid=30780360 transcript=Cre09.g393700.t1.1 locus=Cre09.g393700 ID=Cre09.g393700.t1.1.v5.5 annot-version=v5.5__Cre17.g718468.t1.2 pacid=30781680 transcript=Cre17.g718468.t1.2 locus=Cre17.g718468 ID=Cre17.g718468.t1.2.v5.5 annot-version=v5.5__Cre17.g718500.t1.1 pacid=30781664 transcript=Cre17.g718500.t1.1 locus=Cre17.g718500 ID=Cre17.g718500.t1.1.v5.5 annot-version=v5.5	0.132798573	0.155714785	0.117093194	0.244376088	0.019855065	0.073074355	-0.059365539	0.079147839	0.114853604	0.093475382	0.257361165	0.001							0.315587277	5.55E-16	0.558946083	9.99E-16	0.062740234	0.001	-0.153925744	0.001	0.072229481	0.001							0.062948892	0.001			-0.156520493	0.001			0.281266796	6.11E-16	-0.030516471	0.001	-0.082100465	0.001	-0.121171316
Cre01.g030200.t1.2 pacid=30788822 transcript=Cre01.g030200.t1.2 locus=Cre01.g030200 ID=Cre01.g030200.t1.2.v5.5 annot-version=v5.5
Cre16.g660150.t1.2 pacid=30777532 transcript=Cre16.g660150.t1.2 locus=Cre16.g660150 ID=Cre16.g660150.t1.2.v5.5 annot-version=v5.5	0.009138775	0.093442735	-0.003312662	0.135887405	0.534511777	0.179481659	0.357833936	0.250164507	0.409994264	0.101539277	-0.425172828	0.358826264			0.030436652	0.047236022	0.032684642	0.032707649	0.069628039	0.060936001	-0.016545647	0.059213822	-0.167646921	0.016818933	-0.169948811	0.063175384	0.66728322	0.066037791	-0.072716249	0.092074884	0.05131683	0.076350426	0.006971697	0.058348562	-0.027759967	0.060763247	0.094497464	0.123243729	0.113590468	0.110337433	0.247722744	0.016400074	-0.057254741	0.094388433	0.037743067	0.106147436	0.600562788	0.023731849	0.663874031
Cre09.g392282.t1.1 pacid=30780366 transcript=Cre09.g392282.t1.1 locus=Cre09.g392282 ID=Cre09.g392282.t1.1.v5.5 annot-version=v5.5	0.084163792	0.282003103	0.549643156	0.532762134	0.204935833	0.036945757									0.144258642	0.001	0.317345531	0.09132364	-0.195229728	0.001			1070527348	0.001			0.208188859	0.038698756	-0.252659159	0.001									0.326099102	0.001	0.180173252	0.001	-0.152979459	2.50E-16	0.452342995	0.001
Cre02.g108300.t1.1 pacid=30786080 transcript=Cre02.g108300.t1.1 locus=Cre02.g108300 ID=Cre02.g108300.t1.1.v5.5 annot-version=v5.5											4719296146	8.88E-16
Cre12.g519180.t1.1 pacid=30791737 transcript=Cre12.g519180.t1.1 locus=Cre12.g519180 ID=Cre12.g519180.t1.1.v5.5 annot-version=v5.5__Cre12.g519180.t2.1 pacid=30791738 transcript=Cre12.g519180.t2.1 locus=Cre12.g519180 ID=Cre12.g519180.t2.1.v5.5 annot-version=v5.5__Cre12.g519180.t3.1 pacid=30791740 transcript=Cre12.g519180.t3.1 locus=Cre12.g519180 ID=Cre12.g519180.t3.1.v5.5 annot-version=v5.5	0.030690429	0.194730424	-0.066211543	0.165641022	-0.028338509	0.145366716	-0.076821245	0.25965958	-0.069133494	0.110126097	0.051038754	0.272515942			-0.041983355	0.091447941	0.001453251	0.073563304	-0.144129161	0.070284149	-0.116224058	0.107332574	-0.042329051	0.157835391	-0.066633852	0.1221193	0.060102787	0.085342316	-0.124709726	0.065690944	0.266797888	0.208186523	0.051197153	0.150843031	-0.098889671	0.240188901	-0.085119129	0.11033898	0.044206449	0.144816931	-0.216587065	0.111557162	-0.023228782	0.116691612	0.144172803	0.142069789	0.009104088	0.109137194	0.055024638
Cre13.g567800.t1.2 pacid=30783980 transcript=Cre13.g567800.t1.2 locus=Cre13.g567800 ID=Cre13.g567800.t1.2.v5.5 annot-version=v5.5	-0.014891699	0.088346271	-0.002919352	0.198836076	-0.095358314	0.106979001	-0.091026977	0.068507001	-0.17024212	0.001	0.100188432	0.034746084					-0.153177292	2.50E-16	0.016931128	0.001	-0.136394592	0.001			-0.214884691	3.61E-16	-0.185565786	0.001	0.0805163	0.001					0.160800105	0.001			0.078549337	0.261112838	-0.095442182	0.001	0.039369626	0.001	-0.036499158	0.001	0.072059659	0.001	-0.02156179
Cre01.g034400.t1.1 pacid=30789251 transcript=Cre01.g034400.t1.1 locus=Cre01.g034400 ID=Cre01.g034400.t1.1.v5.5 annot-version=v5.5	0.002411689	0.114792253	-0.00914823	0.333216693	0.461727033	0.206454419	0.366172829	0.154520095	0.345900577	0.19433428	-0.514876289	0.134481416			-0.045318728	0.068894341	-0.010543668	0.078093334	-0.262974975	0.082051658	-0.175384555	0.115460909	0.066795282	0.211533355	0.133236769	0.215214404	0.392940754	0.187033207	-0.062703981	0.086967681	0.100733573	0.128095625	0.244129012	0.070868734	0.326850241	0.111323643	-0.280894587	0.064910546	-0.522679846	0.205484109	0.499727359	0.163211346	-0.013003498	0.093525866	0.015684821	0.109886251	0.471048796	0.197945706	0.462399165
Cre06.g293850.t1.2 pacid=30779062 transcript=Cre06.g293850.t1.2 locus=Cre06.g293850 ID=Cre06.g293850.t1.2.v5.5 annot-version=v5.5	0.001222682	0.206558888	0.016304485	0.188833505	-0.251454277	0.152507148	-0.176094265	0.106207587	-0.113101937	0.204768846	0.059258235	0.30963134			-0.344319539	0.001	0.268814913	0.173342211	-0.088661276	0.130587253	0.028117914	0.056506579	-0.176956362	0.063169771	0.104317976	0.17582862	-0.528770747	7.77E-16	-0.097411934	0.135010792	0.139098395	0.072582193	-0.085012343	0.001	-0.103149901	0.180792042	0.154170438	0.242855576	0.173750183	0.101095227	-0.124280704	0.001	-0.124780059	0.088361414	0.034262347	0.20803098	-0.217925666	0.057178391	-0.253855397
Cre17.g712300.t1.1 pacid=30781755 transcript=Cre17.g712300.t1.1 locus=Cre17.g712300 ID=Cre17.g712300.t1.1.v5.5 annot-version=v5.5	0.103482511	0.309294045	0.089220331	0.109799687	-0.54549189	0.044509354	-0.400990127	0.001			0.30655722	0.001					0.433808696	0.001	0.001969507	0.001	0.006874259	0.088003749													0.148479172	0.001	0.112032434	0.001	0.154515558	0.117877027			-0.186118527	0.001			-0.549319671	0.044570273
NCBI|BK000554.2|DAA00939.1|28269761|TPA_inf: TPA_exp: photosystem I assembly protein ycf4 [Chlamydomonas reinhardtii].	0.028628259	0.103957459	-0.062460341	0.19116196	-0.002843225	0.117565985	0.17749477	0.121991216	0.16094046	0.056556044	-0.241971503	0.135892333			-0.021465858	0.112170905	0.020496882	0.12467373	-0.087630974	0.17218216	-0.164334386	0.092593225	0.033498473	0.056769163	0.078596265	0.001	-0.057382539	0.156131832	-0.009457225	0.001	-0.020903061	0.103639634	0.180114614	0.001	0.133352583	0.186690948	-0.12889263	0.033768591	-0.322454695	0.105331555	0.001080753	0.001	0.134253319	0.049885035	0.052249448	0.038218857	0.042837978	0.036360176	0.148780711
Cre11.g479500.t1.2 pacid=30775927 transcript=Cre11.g479500.t1.2 locus=Cre11.g479500 ID=Cre11.g479500.t1.2.v5.5 annot-version=v5.5	-0.014839092	0.142078023	-0.018980651	0.132561389	0.074885151	0.199635231	0.09243302	0.213666768	0.114401238	0.12979725	-0.07094925	0.263522694			0.032403814	0.093299827	-0.038264154	0.066507553	-0.133613249	0.050188978	-0.182352116	0.039796164	-0.04703264	0.083449863	0.00242189	0.059120491	0.237316563	0.121917467	-0.126724912	0.092661397	0.113668617	0.139294288	0.056531771	0.060593631	0.045825755	0.101886052	0.084576053	0.155483332	0.055044952	0.089856955	-0.179174293	0.055462837	-0.05929939	0.089738856	0.103993563	0.145338846	0.146261862	0.118373288	0.21728057
Cre02.g100200.t1.2 pacid=30785876 transcript=Cre02.g100200.t1.2 locus=Cre02.g100200 ID=Cre02.g100200.t1.2.v5.5 annot-version=v5.5	0.080883645	0.342917419	-0.031722137	0.30390746	-0.065415649	0.098027068	-0.068800943	0.131327953	-0.261178422	0.001	-0.151226969	0.291464623			-0.109151668	0.001					0.140490335	0.019129491	0.332334442	0.001					0.411788568	0.001			0.364928957	0.001	-0.227294081	0.001	-0.598082591	4.44E-16	-0.179905982	0.001	0.004897353	0.001	-0.35595918	0.001	0.428052098	3.89E-16	-0.202080358	0.001
Cre06.g252550.t1.1 pacid=30779882 transcript=Cre06.g252550.t1.1 locus=Cre06.g252550 ID=Cre06.g252550.t1.1.v5.5 annot-version=v5.5											0.398369917	0.001
Cre12.g490350.t1.1 pacid=30792879 transcript=Cre12.g490350.t1.1 locus=Cre12.g490350 ID=Cre12.g490350.t1.1.v5.5 annot-version=v5.5	0.019782549	0.158370079	-0.045376581	0.226693108	0.279789359	0.147950125	0.237238212	0.228236899	0.234541993	0.224547184	-0.28186508	0.16887557			-0.03366097	0.114193822	0.142414628	0.169479416	-0.158075018	0.100461418	-0.138925272	0.125709856	0.050891206	0.195632894	0.143605927	0.250626321	0.31450783	0.139454912	-0.03630132	0.097597148	0.078725824	0.112105867	0.188573335	0.073628168	0.011841925	0.2449043	-0.22357803	0.042631523	-0.20875095	0.127374356	0.194885412	0.17812556	-0.087527218	0.130881828	0.101071363	0.143391777	0.286525277	0.122868494	0.330924193
Cre14.g618400.t1.2 pacid=30776085 transcript=Cre14.g618400.t1.2 locus=Cre14.g618400 ID=Cre14.g618400.t1.2.v5.5 annot-version=v5.5
NCBI|BK000554.2|DAA00924.1|28269746|TPA_inf: TPA_exp: CF1 ATP synthase epsilon subunit [Chlamydomonas reinhardtii].	0.039598963	0.084532958	0.094823639	0.16917227	0.092177325	0.057866119	0.112411154	0.05483634	0.152712565	0.05904375	-0.039736712	0.093492987			0.018290553	0.015788673	0.074705056	0.021892911	0.010394549	0.034962119	0.076071375	0.056437138	0.06600707	0.019097831	0.089580359	0.022275468	0.083077731	0.018969649	0.072450615	0.018679359	0.041281836	0.020630322	0.238515872	0.028724719	0.333152841	0.133339856	-0.028667466	0.070176706	-0.118209113	0.085837611	0.088128619	0.055543724	0.151642389	0.140868121	-0.072867458	0.057102965	0.116282653	0.091438633	0.108010623
Cre12.g528700.t1.2 pacid=30793446 transcript=Cre12.g528700.t1.2 locus=Cre12.g528700 ID=Cre12.g528700.t1.2.v5.5 annot-version=v5.5	0.000997792	0.482783014	0.084550781	0.617454774	0.608563593	0.001	0.594343446	0.001	0.494942508	0.310135162					0.318441862	0.001	-0.681243763	0.001																	0.524403428	3.33E-16			-0.78221767	0.001			0.364461376	0.001			0.608563593	0.001
Cre02.g082550.t1.2 pacid=30785220 transcript=Cre02.g082550.t1.2 locus=Cre02.g082550 ID=Cre02.g082550.t1.2.v5.5 annot-version=v5.5	-0.161253337	0.001	-0.262940755	0.067836915							-0.005624872	0.08196168			-0.161253337	0.001					-0.329286567	0.001			-0.193579224	0.001
Cre16.g673109.t1.1 pacid=30778017 transcript=Cre16.g673109.t1.1 locus=Cre16.g673109 ID=Cre16.g673109.t1.1.v5.5 annot-version=v5.5	0.008105837	0.202552894	0.015166724	0.134993277	-0.301334317	0.050614234	-0.288866447	0.108567668	-0.337605339	0.107515427	0.334509606	0.043635396			-0.126218472	0.174316813	0.147175152	0.132781587	-0.105601932	0.012582438	-0.035494774	0.077521921	0.190471759	0.021352364	0.137097666	0.08883086	-0.349883252	0.043428885	-0.200179526	0.136253065	0.207649093	0.042454375	-0.186439991	0.001	-0.008029314	0.065568537	0.153212485	0.007933883	-0.04854061	0.152984702	-0.273118184	0.028647496	-0.121122497	0.10189157	0.06294136	0.142827406	-0.271873943	0.016653206	-0.418707442
Cre01.g020918.t1.1 pacid=30789146 transcript=Cre01.g020918.t1.1 locus=Cre01.g020918 ID=Cre01.g020918.t1.1.v5.5 annot-version=v5.5__Cre15.g635650.t1.2 pacid=30783672 transcript=Cre15.g635650.t1.2 locus=Cre15.g635650 ID=Cre15.g635650.t1.2.v5.5 annot-version=v5.5__Cre15.g635650.t2.1 pacid=30783673 transcript=Cre15.g635650.t2.1 locus=Cre15.g635650 ID=Cre15.g635650.t2.1.v5.5 annot-version=v5.5			-0.224269013	0.452040454			-0.378375225	0.001													-0.825907045	0.001													-0.063302743	0.001			0.231837869	0.001
Cre12.g533050.t1.2 pacid=30793617 transcript=Cre12.g533050.t1.2 locus=Cre12.g533050 ID=Cre12.g533050.t1.2.v5.5 annot-version=v5.5	-0.076812493	0.083072061																																									-0.163705935	0.001	0.002606244	0.001
Cre08.g382800.t1.2 pacid=30773557 transcript=Cre08.g382800.t1.2 locus=Cre08.g382800 ID=Cre08.g382800.t1.2.v5.5 annot-version=v5.5	0.184469242	0.009764021	0.30780714	0.19639287																															0.439062633	0.001	0.013951558	0.001					0.187811726	0.011219334
Cre03.g204250.t1.2 pacid=30788072 transcript=Cre03.g204250.t1.2 locus=Cre03.g204250 ID=Cre03.g204250.t1.2.v5.5 annot-version=v5.5	0.020930314	0.125191322	-0.000803027	0.129515948	0.191835075	0.166796248	0.116446103	0.175970339	0.160345026	0.135598855	-0.114590227	0.220145491			0.04889915	0.10876518	0.05757245	0.123385476	-0.014391551	0.10357052	-0.029738556	0.110886878	-0.032070096	0.112127322	0.015516417	0.132257262	0.167674866	0.183859414	0.010846646	0.109542241	0.023528727	0.126112726	0.053362425	0.116126213	0.079332582	0.140952506	-0.080835819	0.113180978	-0.040722781	0.109514865	0.235433764	0.12522455	-0.010223972	0.119939	-0.000837998	0.15401802	0.196985266	0.158947619	0.112476176
Cre03.g166050.t1.2 pacid=30788180 transcript=Cre03.g166050.t1.2 locus=Cre03.g166050 ID=Cre03.g166050.t1.2.v5.5 annot-version=v5.5	0.026770824	0.128629107	0.053416681	0.297978526	-0.683094125	0.106323025	-0.753076528	0.309158878	-0.686724049	0.290432068	0.851461666	0.152569039			0.328897879	0.09466551	-0.01048543	0.050881419	-0.189713246	0.099342135	-0.287780968	0.043734431	0.172565788	0.039717794	0.330956598	2.78E-16	-0.68271142	0.061830007	-0.022331294	0.004246192	0.02547747	0.006839761	-0.097658962	0.140871308	-0.095231874	0.03530987	0.407523199	0.113742418	0.520227634	0.07511882	-0.623268077	0.04728589	0.016586678	0.113659472	0.026694394	0.0952506	-0.715364147	0.156847269	-0.942065877
Cre17.g709850.t1.2 pacid=30782038 transcript=Cre17.g709850.t1.2 locus=Cre17.g709850 ID=Cre17.g709850.t1.2.v5.5 annot-version=v5.5			0.485336223	0.001																	0.485336223	0.001
NCBI|BK000554.2|DAA00967.1|28269789|TPA_inf: TPA_exp: photosystem I iron-sulfur center subunit VII [Chlamydomonas reinhardtii].	0.021743238	0.123836444	0.146083865	0.101759721	0.497847993	0.038429266	0.58850407	0.099318695	0.667582902	0.016885531	-0.483116344	0.032110495			0.158753923	0.001	-0.212942516	0.001	0.346671815	1.28E-15	0.210641706	0.001	0.032390922	0.001	0.194172624	0.001	0.538695342	4.44E-16	0.086241959	0.001			0.065335786	0.001	0.043981709	0.001	0.190065429	0.001	0.201235932	4.72E-16	0.456483104	9.99E-16	0.073981148	0.001	-0.070191513	0.001	0.46773002	8.33E-16	0.719681092
Cre03.g200050.t1.2 pacid=30788080 transcript=Cre03.g200050.t1.2 locus=Cre03.g200050 ID=Cre03.g200050.t1.2.v5.5 annot-version=v5.5
Cre12.g544050.t1.1 pacid=30792518 transcript=Cre12.g544050.t1.1 locus=Cre12.g544050 ID=Cre12.g544050.t1.1.v5.5 annot-version=v5.5	-0.116191268	0.482697769	0.103994847	0.011889775																					0.092269077	0.001													0.116050921	0.001			-0.598889037	7.77E-16	0.366506501	5.00E-16
Cre12.g490000.t1.2 pacid=30792971 transcript=Cre12.g490000.t1.2 locus=Cre12.g490000 ID=Cre12.g490000.t1.2.v5.5 annot-version=v5.5	-0.034340414	0.881815389	0.023118221	0.580352961	0.298747791	0.387159939	0.295999141	0.568369753	0.132242688	0.240938751	-0.273227471	0.276278933			0.058123607	0.083118176	-0.629860004	113166011	0.136510845	0.350006118	0.352731601	0.7888063	0.157479806	0.030572696	0.111440203	0.173337615	0.06076277	0.120997811	0.215358358	0.795775949	-0.454994621	0.899305168	-0.162210086	0.001	0.062444987	0.158154435	-0.096112564	0.146958736	-0.283150406	0.843297272	0.145148019	0.10305554	0.344109515	0.644659041	-0.375964918	0.914828572	0.450882824	0.457061682	0.283904741
Cre02.g145050.t1.2 pacid=30785791 transcript=Cre02.g145050.t1.2 locus=Cre02.g145050 ID=Cre02.g145050.t1.2.v5.5 annot-version=v5.5	0.056196088	0.180044535	-0.064032392	0.135825429	0.372920365	0.001	0.332606757	0.001	0.221707281	0.112360458	-0.351288644	0.001							-0.024615901	0.001	0.13037695	0.001	0.01415213	0.001					0.288095917	3.33E-16					-0.266826047	2.78E-16			-0.058300841	0.067215262			0.036581093	0.126503994	-0.171296819	0.001	0.372920365	0.001
Cre06.g290350.t1.2 pacid=30778954 transcript=Cre06.g290350.t1.2 locus=Cre06.g290350 ID=Cre06.g290350.t1.2.v5.5 annot-version=v5.5	-0.049795459	0.074623092	0.0240934	0.199121435	-0.49390213	0.04454796	-0.52239973	0.14952842	-0.5613398	0.065194693	0.780346783	0.001516146					0.022189935	0.001	-0.161529019	0.001	-0.302867699	0.001	0.232955472	0.001	-0.042587278	0.001													0.128265712	0.001	-0.536852867	3.33E-16			-0.127152899	0.001	-0.447697549	0.001	-0.639738858
Cre17.g718500.t1.1 pacid=30781664 transcript=Cre17.g718500.t1.1 locus=Cre17.g718500 ID=Cre17.g718500.t1.1.v5.5 annot-version=v5.5	0.017144436	0.283118898	0.079945807	0.320662171	0.091804087	0.255031956	-0.043010167	0.254800807	0.004020206	0.200624126	0.461418959	0.4163573			0.269852267	0.196075138	0.071300553	0.001	0.370185326	0.05824197	0.408337692	0.191523231	-0.022861834	0.029002537	0.011306121	0.15599465			-0.281066359	0.001	0.1035832	0.10716388			0.083527398	0.167547506	-0.414578632	0.056748123	-0.319618793	0.090264111	0.006594415	0.300771833	-0.275365927	0.038406653	0.068011409	0.001	0.056227232	0.234148134	-0.086592741
Cre12.g510050.t1.2 pacid=30792531 transcript=Cre12.g510050.t1.2 locus=Cre12.g510050 ID=Cre12.g510050.t1.2.v5.5 annot-version=v5.5	0.031991226	0.210301494	0.037583075	0.42752159	-0.232597622	0.227391722	-0.070026749	0.192710717	-0.154228795	0.081090136	0.035248161	0.22098637			-0.18567644	0.264226763	0.155785451	0.142120878	-0.347298322	0.250374169	-0.230949631	0.110048289	0.155778056	0.223154411	0.030765136	0.149830664	-0.254943249	0.194870032	0.056891159	0.061317383	0.085920737	0.032336395	0.558898242	0.009655125	0.668562746	0.047745646	-0.40001608	0.04976344	-0.411046686	0.09219247	-0.537380713	0.175672185	0.187138092	0.200643516	0.016319904	0.078038872	-0.065516283	0.158797429	-0.205181475
Cre05.g240550.t1.2 pacid=30783143 transcript=Cre05.g240550.t1.2 locus=Cre05.g240550 ID=Cre05.g240550.t1.2.v5.5 annot-version=v5.5
Cre12.g550702.t1.1 pacid=30792259 transcript=Cre12.g550702.t1.1 locus=Cre12.g550702 ID=Cre12.g550702.t1.1.v5.5 annot-version=v5.5	-0.144546627	0.069456596	-0.507665599	0.274219684	0.591488252	0.001	-0.12847376	0.118877184	-0.175892604	0.001											-0.990556192	6.66E-16							-0.121492974	0.056695913	-0.120300242	0.001			-0.289304747	5.55E-16			-0.584369077	0.001			-0.253509742	0.009931138	-0.105018901	0.02768591	0.591488252	0.001	0.079871431
Cre16.g673650.t1.1 pacid=30777655 transcript=Cre16.g673650.t1.1 locus=Cre16.g673650 ID=Cre16.g673650.t1.1.v5.5 annot-version=v5.5	0.034278924	0.142057944	0.219182864	0.193197631	0.359397597	0.306936529	0.52386041	0.219769648	0.628906325	0.155754428	-0.391336369	0.171635005			0.092914866	0.072885683	0.048721634	0.179287706	0.353043631	0.063978427	0.262547194	0.33395263	0.221992461	0.117207937	0.21031516	0.092274759	0.398677334	0.18469524	0.021991881	0.084336383	-0.00016753	0.103431311	0.081011511	0.054435971	0.039214215	0.04112267	0.36145639	0.118394032	0.360427486	0.084335252	0.34693483	0.071016099	0.007844971	0.103346057	0.024690287	0.154769048	0.358994875	0.357392045	0.661544407
Cre03.g149100.t1.2 pacid=30787831 transcript=Cre03.g149100.t1.2 locus=Cre03.g149100 ID=Cre03.g149100.t1.2.v5.5 annot-version=v5.5	-0.050901599	0.091324705	-0.037610818	0.293205633	1026139442	0.318308048	1055697702	0.177148804	1078287576	0.166842183	-1061348003	0.233454419			-0.067781194	0.075368851	0.071440804	0.070752425	-0.077228729	0.108926607	0.021447812	0.100535346	0.31785626	0.111141864	0.23873198	0.11282257	0.80825533	0.161231672	-0.10298024	0.060317575	-0.019009057	0.084521468	-0.442036345	0.167568166	-0.390065199	0.076031141	0.157864759	0.098609429	0.1238291	0.109938494	1439672368	0.079058978	-0.087193161	0.062344917	-0.051948305	0.07942918	0.845463147	0.147410757	0.9885297
Cre12.g487950.t1.1 pacid=30792066 transcript=Cre12.g487950.t1.1 locus=Cre12.g487950 ID=Cre12.g487950.t1.1.v5.5 annot-version=v5.5	-0.091353308	0.001	-0.252659426	0.001																															-0.252659426	0.001									-0.091353308	0.001
Cre08.g358531.t1.1 pacid=30773852 transcript=Cre08.g358531.t1.1 locus=Cre08.g358531 ID=Cre08.g358531.t1.1.v5.5 annot-version=v5.5							0.188784836	0.001																																									0.188784836
Cre10.g450400.t1.2 pacid=30790863 transcript=Cre10.g450400.t1.2 locus=Cre10.g450400 ID=Cre10.g450400.t1.2.v5.5 annot-version=v5.5	-0.012136952	0.13544849	0.013433873	0.171454622	-0.162511604	0.132347204	-0.162322749	0.200640336	-0.230081843	0.194494324	0.235417471	0.26351029			-0.050172981	0.047625938	0.090036447	0.079025101	0.092661553	0.052089486	0.066025662	0.184589457	-0.056495293	0.14850877	-0.035128301	0.057413324	-0.184592164	0.115171097	-0.069579359	0.059561382	-0.016193758	0.001	0.04227696	0.107455687	-0.009796027	0.020552716	0.073451146	0.063249743	0.022111243	0.340617726	-0.157234229	0.071272079	-0.130310078	0.17678724	0.088141065	0.143911316	-0.12230311	0.203732086	-0.381179893
Cre09.g389250.t1.2 pacid=30780285 transcript=Cre09.g389250.t1.2 locus=Cre09.g389250 ID=Cre09.g389250.t1.2.v5.5 annot-version=v5.5	-0.431123515	0.14402714													-0.573191011	0.001	-0.2851097	3.33E-16
Cre11.g481450.t1.2 pacid=30775475 transcript=Cre11.g481450.t1.2 locus=Cre11.g481450 ID=Cre11.g481450.t1.2.v5.5 annot-version=v5.5	0.10671149	0.236512331	0.095422641	0.265552894	0.056178449	0.165041968	0.069487697	0.13718464	0.171450207	0.115194112	-0.07900589	0.101912167			0.065514057	0.191099051	0.237943401	0.396393762	-0.0202486	0.255637337	0.059303894	0.112690675	0.398404793	0.357153969	0.086746809	0.076201621	0.095475792	0.079581324	0.078793414	0.125466484	0.089669888	0.107157339	0.219555155	0.168223298	0.246346648	0.095260852	-0.024454338	0.233932641	-0.165167616	0.23691893	-0.062273587	0.263484888	0.143028912	0.229187117	0.046272532	0.26195525	0.10018373	0.087039758	0.03054031
Cre12.g541800.t1.2 pacid=30792829 transcript=Cre12.g541800.t1.2 locus=Cre12.g541800 ID=Cre12.g541800.t1.2.v5.5 annot-version=v5.5__Cre12.g542100.t1.2 pacid=30793513 transcript=Cre12.g542100.t1.2 locus=Cre12.g542100 ID=Cre12.g542100.t1.2.v5.5 annot-version=v5.5	0.095567668	0.185787057	0.066386866	0.111089613	-0.152475633	0.001	-0.083560551	0.114928206	-0.909228378	4.44E-16	0.695011887	5.55E-16			-0.191022994	0.001			0.138233119	0.001	0.280358465	3.33E-16	0.043693601	0.001					0.307780594	0.001					0.006491466	0.001	0.067967872	0.001	-0.099693962	0.001	-0.152475633	0.001	0.010397755	0.001	0.050462982	0.001			-0.129846626
Cre12.g488150.t1.1 pacid=30793551 transcript=Cre12.g488150.t1.1 locus=Cre12.g488150 ID=Cre12.g488150.t1.1.v5.5 annot-version=v5.5	0.095756329	0.523801802	-0.043597987	0.459274237	0.335776364	0.520117655	0.152114149	0.018721702	0.352983852	0.25445379	-0.258191815	0.383925226			-0.037481916	0.001	0.00579168	0.001	-0.042652415	0.001	-0.528879791	4.44E-16	0.07523463	0.001	0.05576253	0.001	0.119256616	0.001	0.474437265	1.22E-15	-0.802131737	1.55E-15	0.227857861	0.001	0.424167317	7.77E-16	-1000530442	1.78E-15			1205511334	8.88E-16	0.951734359	1.33E-15	-0.259743466	0.001	-0.105497173	0.001	0.13369438
Cre10.g441200.t1.2 pacid=30790096 transcript=Cre10.g441200.t1.2 locus=Cre10.g441200 ID=Cre10.g441200.t1.2.v5.5 annot-version=v5.5	-0.003419409	0.130579764	-0.08087693	0.232535639	0.298354342	0.317259394	0.278909213	0.16642465	0.265884766	0.154146271	-0.488057121	0.230400553					0.030964263	0.00140299	-0.28873079	3.89E-16	-0.053211736	0.242559168	-0.168989108	0.001	-0.112770514	0.144023055	0.087776547	0.001	0.08763339	0.001	0.096803027	0.001			-0.323649554	4.44E-16			0.180619439	0.114383961			-0.272752046	3.89E-16	-0.028764887	0.001	0.434233348	0.337994872	0.19938427
Cre11.g467400.t1.2 pacid=30775789 transcript=Cre11.g467400.t1.2 locus=Cre11.g467400 ID=Cre11.g467400.t1.2.v5.5 annot-version=v5.5	-0.055056201	0.150847255	0.009451248	0.080721586			0.265270645	0.001	0.319376743	0.001	-0.191875824	0.001			0.080211984	0.001													-0.284208072	0.001	0.079750329	0.001	-0.10792265	0.001	0.064965929	0.001							-0.034957913	0.05594516	0.046247614	0.001
Cre12.g528950.t1.1 pacid=30792859 transcript=Cre12.g528950.t1.1 locus=Cre12.g528950 ID=Cre12.g528950.t1.1.v5.5 annot-version=v5.5
Cre07.g327400.t1.1 pacid=30774486 transcript=Cre07.g327400.t1.1 locus=Cre07.g327400 ID=Cre07.g327400.t1.1.v5.5 annot-version=v5.5	0.090538555	0.129914941	0.032644246	0.101527992	-0.242960115	0.104541677	-0.178374383	0.10201925	-0.170603595	0.054003685	0.385738887	0.092254115			-0.086561426	0.001			-0.06040054	0.001	0.122540986	0.104874771					-0.119903203	0.001							0.034869947	0.001			-0.069543204	0.003122828	-0.361978261	0.001	0.16436176	0.061119616	-0.028415763	0.001	-0.240103414	0.081788196	-0.288313572
Cre09.g390604.t1.1 pacid=30780209 transcript=Cre09.g390604.t1.1 locus=Cre09.g390604 ID=Cre09.g390604.t1.1.v5.5 annot-version=v5.5	0.221794495	0.001	0.059443416	0.090114495			-0.48828455	0.02063549	-0.493054801	4.44E-16	-0.527828621	0.001											0.060503141	0.001											-0.015128513	0.001			0.205334256	0.001					0.221794495	0.001			-0.467075742
Cre01.g050850.t1.2 pacid=30789558 transcript=Cre01.g050850.t1.2 locus=Cre01.g050850 ID=Cre01.g050850.t1.2.v5.5 annot-version=v5.5__Cre01.g050850.t2.1 pacid=30789559 transcript=Cre01.g050850.t2.1 locus=Cre01.g050850 ID=Cre01.g050850.t2.1.v5.5 annot-version=v5.5	-0.265684174	0.001	-0.303567089	0.001															-0.303567089	0.001																									-0.265684174	0.001
Cre12.g537200.t1.2 pacid=30792850 transcript=Cre12.g537200.t1.2 locus=Cre12.g537200 ID=Cre12.g537200.t1.2.v5.5 annot-version=v5.5	0.003148276	0.165166536	-0.023754535	0.249920155	-0.034900514	0.281054994	-0.034883281	0.323318566	-0.190131553	0.479802961	-0.079988109	0.189038862			0.098601532	0.180073313	0.028473041	0.124254458	0.255066591	0.207886586	-0.205511832	0.295230519	0.036471153	0.008101976	0.103123721	0.081647331	-0.127963461	0.222804554	-0.045387617	0.121336936	-0.006034597	0.07755239	-0.052022169	0.051016884	-0.176495831	0.088092082	0.043083524	0.222535961	0.192915127	0.119753595	0.210157977	0.196985211	-0.06160504	0.124910813	0.052113742	0.206537715	-0.197691457	0.044085518	-0.002213202
Cre03.g198850.t1.2 pacid=30788164 transcript=Cre03.g198850.t1.2 locus=Cre03.g198850 ID=Cre03.g198850.t1.2.v5.5 annot-version=v5.5	0.062855378	0.239896144	0.067146733	0.197227043	-0.31317422	0.141352117	-0.312361456	0.100641602	-0.334571669	0.064139635	0.42568464	0.114571883			-0.120722885	0.001	0.390139493	5.00E-16	-0.103500012	0.001	0.159869516	0.02783396	0.07003161	0.264431773	0.279814514	0.001							-0.051134028	0.001	-0.109972316	0.017617645			0.276357099	0.088131662	-0.347825361	3.33E-16			-0.102190069	0.001	-0.370078994	0.160989267	-0.371615828
Cre12.g553250.t1.2 pacid=30791938 transcript=Cre12.g553250.t1.2 locus=Cre12.g553250 ID=Cre12.g553250.t1.2.v5.5 annot-version=v5.5	-0.011737729	0.16726214	0.012829566	0.155107112	0.380798055	0.001	-0.210922308	0.001	0.336331937	0.001					-0.253704286	0.001	0.249024695	2.78E-16					-0.083759837	0.001					0.037931535	0.101356337	-0.0283939	0.075493479	-0.047418075	0.001	0.03004167	0.034089522	0.214390528	0.285124599	-0.171927093	3.05E-16	0.380798055	0.001	0.079240314	0.056230514	-0.301968482	0.128403478
Cre02.g079800.t1.2 pacid=30785764 transcript=Cre02.g079800.t1.2 locus=Cre02.g079800 ID=Cre02.g079800.t1.2.v5.5 annot-version=v5.5	0.034960134	0.101630055	-0.020367118	0.110119019	-0.084040619	0.210260077	-0.131487224	0.127889152	-0.156232782	0.092587881	0.069752256	0.125504481			-0.066221909	0.097892703	0.001633677	0.055890105	-0.03123142	0.131865449	0.07934479	0.030539784	-0.008755079	0.02886562	0.014868548	0.109601724	-0.336621316	3.33E-16	0.033469778	0.115357182	0.139426284	0.001	0.089259633	0.001	-0.100765325	0.074551981	-0.10082453	0.137922601	0.025866742	0.037993042	0.118321614	0.16430787	0.049991323	0.004387924	-0.02428834	0.103802279	-0.121707107	0.058723334	-0.239499807
Cre10.g427700.t1.2 pacid=30790252 transcript=Cre10.g427700.t1.2 locus=Cre10.g427700 ID=Cre10.g427700.t1.2.v5.5 annot-version=v5.5	-0.052640796	0.158116861	0.045421551	0.282144155	0.184132272	0.119409166	0.282068174	0.245581105	0.191617483	0.196146141	-0.203698302	0.134003541			0.015621491	0.071947758	-0.022737117	0.090483887	-0.0557591	0.095757508	-0.032497956	0.13178113	-0.142957992	0.09728357	-0.136376579	0.096628796	0.137003051	0.1072028	0.048216773	0.178336883	-0.198400513	0.09899538	0.424513768	0.117616373	0.430603837	0.077532555	-0.253085477	0.104411381	-0.153613409	0.128643048	0.2299873	0.09291261	-0.034374958	0.190723522	-0.100304167	0.115938245	0.215034848	0.142171076	0.12844884
Cre06.g273700.t1.2 pacid=30778394 transcript=Cre06.g273700.t1.2 locus=Cre06.g273700 ID=Cre06.g273700.t1.2.v5.5 annot-version=v5.5	0.067272705	0.199681461	-0.029584494	0.173119174	-0.731264824	0.088203169	-0.751271491	0.115278352	-0.732307023	0.092862649	0.738489676	0.077762021			-0.041120292	0.031017724	0.03637431	0.067620912	-0.046066377	0.122478348	-0.030073395	0.077159383	-0.020360166	0.091812544	-0.020659762	0.060792589	-0.751589657	0.048162391	0.021308346	0.057594901	0.295715838	0.337303632	-0.074440846	0.091585445	-0.108371521	0.222032068	0.168078546	0.22564308	0.048467409	0.185083493	-0.737370774	0.128260244	0.047919399	0.125957467	-0.013597476	0.082243951	-0.723414598	0.089939445	-0.831402325
Cre11.g479050.t1.2 pacid=30775473 transcript=Cre11.g479050.t1.2 locus=Cre11.g479050 ID=Cre11.g479050.t1.2.v5.5 annot-version=v5.5	0.013836977	0.08040542	0.014427824	0.119378927	-0.037360222	0.071131314	-0.039786118	0.070428317	-0.049942314	0.080348566	0.072022281	0.131840768			0.010530341	0.059548658	0.056849287	0.066420268	0.048844145	0.009273231	0.098248184	0.035451621	-0.136010241	0.06786718	0.010567162	0.001	-0.069587536	0.045319493	0.040361799	0.061584203	0.065132979	0.001			0.071263843	0.091018208	-0.119082173	0.164093904	0.056711774	0.007829868	0.068727239	0.001	-0.109809361	0.077087491	-0.003834815	0.026198414	-0.034017123	0.070331418	-0.115362453
Cre12.g492600.t1.2 pacid=30792555 transcript=Cre12.g492600.t1.2 locus=Cre12.g492600 ID=Cre12.g492600.t1.2.v5.5 annot-version=v5.5			-0.148453015	0.478145714															-0.425278321	0.071871301	-0.401113437	2.78E-16																	0.698513434	6.66E-16
Cre06.g263450.t1.2 pacid=30779125 transcript=Cre06.g263450.t1.2 locus=Cre06.g263450 ID=Cre06.g263450.t1.2.v5.5 annot-version=v5.5__Cre12.g498600.t1.2 pacid=30792534 transcript=Cre12.g498600.t1.2 locus=Cre12.g498600 ID=Cre12.g498600.t1.2.v5.5 annot-version=v5.5	0.001508996	0.102173635	-0.005348924	0.090487307	0.251601612	0.099119845	0.158966946	0.133376713	0.206359428	0.140728807	-0.259086624	0.164543992			0.094239641	0.0473634	-0.145394231	0.076982423	-0.040384346	0.051207984	0.007638332	0.066951215	-0.032964363	0.080530797	-0.036795619	0.085302453	0.277991964	0.08235615	0.027232791	0.064168103	-0.001234918	0.110025268	0.088543609	0.04423848	0.086766286	0.0631333	-0.118387456	0.026502384	-0.044999563	0.052730376	0.138788515	0.061836123	0.026299369	0.068458244	-0.022513094	0.054469987	0.301703958	0.043926741	0.224974921
Cre06.g275050.t1.1 pacid=30779182 transcript=Cre06.g275050.t1.1 locus=Cre06.g275050 ID=Cre06.g275050.t1.1.v5.5 annot-version=v5.5	-0.042098521	0.235327469	0.226239862	0.181556169	-0.775422245	0.098666033	-0.831967381	0.203789878	-0.681088425	0.240440436	1060806517	0.048297383							0.029891662	0.105887994	0.25699216	0.045900268	0.45065087	0.133579545	0.426160879	0.046113343	-0.824257478	4.44E-16	-0.202933314	0.001			0.124859068	0.001	0.28468599	0.076624335	0.086879078	0.001	-0.008098531	0.137924206	-0.687233404	4.44E-16			0.302223852	3.33E-16	-0.811887071	0.126307561	-1225217894
Cre03.g143967.t1.1 pacid=30786893 transcript=Cre03.g143967.t1.1 locus=Cre03.g143967 ID=Cre03.g143967.t1.1.v5.5 annot-version=v5.5	0.00639463	0.001																																											0.00639463	0.001
Cre08.g362900.t1.1 pacid=30773407 transcript=Cre08.g362900.t1.1 locus=Cre08.g362900 ID=Cre08.g362900.t1.1.v5.5 annot-version=v5.5	0.365917135	0.001	-0.055685476	0.149103867			-0.074027761	0.001			-0.177680308	0.050751271							0.064964887	0.001	-0.098546614	0.160263196	0.114063205	0.001															-0.092673263	0.12762509					0.365917135	0.001
Cre17.g723650.t1.2 pacid=30782115 transcript=Cre17.g723650.t1.2 locus=Cre17.g723650 ID=Cre17.g723650.t1.2.v5.5 annot-version=v5.5	-0.033573383	0.101624604	0.221303487	0.164095955	0.258326999	0.175001987	0.61466154	0.15281118	0.61816346	0.129422498	-0.358434309	0.205757442			-0.019155876	0.052359819	0.027429115	0.109201237	0.195197278	0.138230158	0.224486009	0.037163723	0.298790826	0.121386166	0.357317144	0.085193252	0.165070997	0.097720085	-0.025791765	0.074434698	0.006603803	0.123310065	0.05292194	0.001	-0.050017746	0.053292751	0.223710801	0.104546259	0.213275367	0.191607839	0.571092545	0.059647995	-0.073035357	0.08860652	-0.089708539	0.104513324	0.206681134	0.046188198	0.527107753
Cre05.g241650.t1.1 pacid=30783125 transcript=Cre05.g241650.t1.1 locus=Cre05.g241650 ID=Cre05.g241650.t1.1.v5.5 annot-version=v5.5	0.042674221	0.130533852	0.069165693	0.120768673	-0.267195854	0.053604685	-0.279628935	0.001119323	-0.320091735	0.145181601	0.206742071	0.063197635			-0.100325665	0.001	0.154509909	0.001	0.096322046	0.001	0.103734207	0.001	-0.010114898	0.001	-0.042570867	0.001	-0.214253415	3.89E-16	-0.075766281	0.001			0.017665938	0.001	0.348463447	2.78E-16			0.018579995	0.001	-0.307767087	0.001	0.245283187	0.001	0.07034793	0.001	-0.331545507	0.001	-0.280786471
Cre12.g491050.t1.2 pacid=30792193 transcript=Cre12.g491050.t1.2 locus=Cre12.g491050 ID=Cre12.g491050.t1.2.v5.5 annot-version=v5.5
Cre03.g202000.t1.2 pacid=30788183 transcript=Cre03.g202000.t1.2 locus=Cre03.g202000 ID=Cre03.g202000.t1.2.v5.5 annot-version=v5.5	-0.221130634	0.171480677	-0.26596672	0.042190705							0.301463178	0.092919133			-0.34679268	0.001							-0.256195726	4.44E-16					-0.3108142	6.11E-16							-0.217532369	0.001	-0.334999382	3.33E-16			0.065025961	0.001
Cre13.g591400.t1.1 pacid=30784458 transcript=Cre13.g591400.t1.1 locus=Cre13.g591400 ID=Cre13.g591400.t1.1.v5.5 annot-version=v5.5			-0.022915647	0.001																	-0.022915647	0.001
Cre08.g368800.t1.2 pacid=30773641 transcript=Cre08.g368800.t1.2 locus=Cre08.g368800 ID=Cre08.g368800.t1.2.v5.5 annot-version=v5.5__Cre08.g368800.t2.1 pacid=30773642 transcript=Cre08.g368800.t2.1 locus=Cre08.g368800 ID=Cre08.g368800.t2.1.v5.5 annot-version=v5.5__Cre08.g368850.t1.2 pacid=30773720 transcript=Cre08.g368850.t1.2 locus=Cre08.g368850 ID=Cre08.g368850.t1.2.v5.5 annot-version=v5.5			0.81894866	4.44E-16																	0.81894866	3.33E-16
Cre17.g700750.t1.2 pacid=30781974 transcript=Cre17.g700750.t1.2 locus=Cre17.g700750 ID=Cre17.g700750.t1.2.v5.5 annot-version=v5.5__Cre17.g702900.t1.2 pacid=30782366 transcript=Cre17.g702900.t1.2 locus=Cre17.g702900 ID=Cre17.g702900.t1.2.v5.5 annot-version=v5.5__Cre17.g702950.t1.2 pacid=30782883 transcript=Cre17.g702950.t1.2 locus=Cre17.g702950 ID=Cre17.g702950.t1.2.v5.5 annot-version=v5.5	-0.002357028	0.001	0.235945107	0.001			-0.934252581	6.66E-16																	0.235945107	3.33E-16																			-0.002357028	0.001
Cre12.g555550.t1.2 pacid=30793318 transcript=Cre12.g555550.t1.2 locus=Cre12.g555550 ID=Cre12.g555550.t1.2.v5.5 annot-version=v5.5	-0.078447753	0.001																																									-0.078447753	0.001
Cre07.g342350.t1.2 pacid=30774937 transcript=Cre07.g342350.t1.2 locus=Cre07.g342350 ID=Cre07.g342350.t1.2.v5.5 annot-version=v5.5			0.582841381	4.44E-16																															0.582841381	4.44E-16
Cre01.g014350.t1.2 pacid=30789386 transcript=Cre01.g014350.t1.2 locus=Cre01.g014350 ID=Cre01.g014350.t1.2.v5.5 annot-version=v5.5	-0.035051637	0.076714588	0.020311292	0.116785595	-0.066524291	0.169298341	-0.161731088	0.241058282	-0.192408739	0.014298562	0.080150176	0.001			-0.19181215	0.001			-0.127954947	0.001	-0.107458193	0.041237098	0.129407188	0.001			-0.079727496	0.001	-0.064307842	0.001	0.029392689	0.001	0.157437565	0.001	0.119628711	0.001			0.005828621	0.089473016	-0.116970507	0.284669526	-0.033022706	0.024642098	0.033301226	0.001	-0.11590466	0.001
Cre12.g514050.t1.2 pacid=30792611 transcript=Cre12.g514050.t1.2 locus=Cre12.g514050 ID=Cre12.g514050.t1.2.v5.5 annot-version=v5.5	-0.066370546	0.201342925	0.031908276	0.211801683	0.064878053	0.22755697	0.172529269	0.206352041	0.119648088	0.166789686	-0.133466255	0.254437071			-0.086243319	0.168977005	-0.007494238	0.187593827	-0.071637525	0.189458368	0.021903742	0.170539786	0.029196804	0.204362866	-0.005779389	0.115413401	0.159270781	0.114604552	-0.093233882	0.267312348	-0.041160981	0.167872384	0.188739339	0.255875418	0.231888284	0.114511089	-0.145377038	0.116352864	-0.092785	0.166544283	-0.185829506	0.206342879	-0.070900967	0.14450328	-0.048777955	0.118466473	0.19754345	0.073704164	0.242654103
Cre02.g097650.t1.2 pacid=30784849 transcript=Cre02.g097650.t1.2 locus=Cre02.g097650 ID=Cre02.g097650.t1.2.v5.5 annot-version=v5.5	0.03355202	0.24274714	-0.019824951	0.170026676	-0.381419378	0.157390055	-0.255064057	0.253153009	-0.393335811	0.210485886	0.227282044	0.221508288			-0.101039617	0.005274599	-0.076760611	0.041371227	0.017593118	0.197335024	-0.141339943	0.147724171	0.038896865	0.116709981	-0.036130534	0.201503385	-0.586212095	4.44E-16	0.441282184	0.001					0.050008025	0.001			-0.065970685	0.050825738	-0.10489118	0.001	0.258047452	0.11274567	-0.333667274	0.001	-0.378142494	0.057607387	-0.508357226
Cre02.g114250.t1.2 pacid=30785722 transcript=Cre02.g114250.t1.2 locus=Cre02.g114250 ID=Cre02.g114250.t1.2.v5.5 annot-version=v5.5	-0.008631894	0.003369797													-0.010910292	0.001	-0.003647898	0.001
Cre13.g570350.t1.1 pacid=30784007 transcript=Cre13.g570350.t1.1 locus=Cre13.g570350 ID=Cre13.g570350.t1.1.v5.5 annot-version=v5.5__Cre13.g570350.t2.1 pacid=30784008 transcript=Cre13.g570350.t2.1 locus=Cre13.g570350 ID=Cre13.g570350.t2.1.v5.5 annot-version=v5.5	0.192075939	0.271667969			-1074672952	0.001			-1354947412	4.44E-16	1162879497	4.44E-16			-0.169910445	0.001	0.186083805	0.244720324									-1074672952	0.001
Cre01.g055408.t1.1 pacid=30788826 transcript=Cre01.g055408.t1.1 locus=Cre01.g055408 ID=Cre01.g055408.t1.1.v5.5 annot-version=v5.5__Cre01.g071662.t1.1 pacid=30788823 transcript=Cre01.g071662.t1.1 locus=Cre01.g071662 ID=Cre01.g071662.t1.1.v5.5 annot-version=v5.5	-0.000222506	0.05032738	-0.149028878	0.120244374	1150398085	0.045557445	0.826366204	0.117126948	0.912748441	0.109789292	-103710521	0.118414581			0.006492093	0.061777731	-0.020508129	0.024363777	-0.044291847	0.031987403	-0.111898177	0.059584952	-0.188314388	0.001	0.040074536	0.001	1139483571	0.001	0.020612864	0.043778572	0.033141791	0.075890146	-0.135708553	0.001	-0.088317369	0.086455306	-0.330773779	6.66E-16	-0.327350315	0.070364586	1220524836	8.88E-16	-0.016152012	0.010882757	-0.019829255	0.025598046	10985593	0.001
Cre17.g705000.t1.2 pacid=30782154 transcript=Cre17.g705000.t1.2 locus=Cre17.g705000 ID=Cre17.g705000.t1.2.v5.5 annot-version=v5.5	-0.066009107	0.167907071	-0.017080837	0.14355947	-0.169680366	0.135441641	-0.169717949	0.085530772	-0.11365217	0.182413058	0.189507975	0.142821988			-0.048704922	0.101995257	-0.092194217	0.128171795	0.100087774	0.106254624	0.068426197	0.059409043	-0.071150389	0.163568982	-0.106625552	0.085298527	-0.312701451	0.005357799	-0.065242674	0.198650155	-0.126137202	0.142976491	0.075121875	0.001	-0.067559217	0.026905088	-0.015983291	0.112236017	-0.024050514	0.173359473	-0.05006723	0.099319991	-0.064066737	0.219427746	-0.027550563	0.161428333	-0.215323985	0.058619369	-0.146934285
Cre09.g415600.t1.1 pacid=30781240 transcript=Cre09.g415600.t1.1 locus=Cre09.g415600 ID=Cre09.g415600.t1.1.v5.5 annot-version=v5.5__Cre09.g415600.t2.1 pacid=30781241 transcript=Cre09.g415600.t2.1 locus=Cre09.g415600 ID=Cre09.g415600.t2.1.v5.5 annot-version=v5.5			-0.092398195	0.001	-0.151401041	0.001					0.109466301	0.001													-0.092398195	0.001																					-0.151401041	0.001
Cre02.g091050.t1.2 pacid=30786314 transcript=Cre02.g091050.t1.2 locus=Cre02.g091050 ID=Cre02.g091050.t1.2.v5.5 annot-version=v5.5	0.035182818	0.142286348	-0.081011183	0.146131187	0.434759227	0.133093566	0.241668403	0.165818682	0.371134524	0.149013449	-0.397267705	0.100893987			-0.036236789	0.222406486	0.178645876	0.125922842	-0.250558575	0.097721141	-0.15409087	0.095693692	0.042044048	0.076691923	0.0455017	0.08685822	0.469119644	0.134754153	-0.001786267	0.119851412	0.043750163	0.063293735	0.033430422	0.072904645	-0.000926363	0.07347071	-0.151568339	0.09738228	-0.238743359	0.099491636	0.402110584	0.125010028	0.014732191	0.057551154	0.05116	0.072950083	0.415698189	0.053782254	0.34749261
Cre12.g505850.t1.2 pacid=30793371 transcript=Cre12.g505850.t1.2 locus=Cre12.g505850 ID=Cre12.g505850.t1.2.v5.5 annot-version=v5.5	-0.013114416	0.178047193	-0.011305004	0.189594741	-0.061936063	0.131320676	-0.050536511	0.164293175	-0.009556588	0.187031018	-0.002414192	0.185998935			-0.058126826	0.091886036	-0.015686337	0.085304775	-0.11336835	0.052263845	0.02130715	0.296925811	-0.039676571	0.284540059	0.010907076	0.046361251	-0.047350716	0.028622436	-0.046717279	0.028652644	0.084718758	0.082087248	-0.058860933	0.059594565	0.002988357	0.191335177	0.057788121	0.075526567	-0.005711904	0.079231	-0.214650044	0.076567017	0.006627716	0.24661833	0.002155714	0.225991221	0.062360374	0.103300575	0.003396757
Cre03.g202950.t1.1 pacid=30787946 transcript=Cre03.g202950.t1.1 locus=Cre03.g202950 ID=Cre03.g202950.t1.1.v5.5 annot-version=v5.5					-0.973256261	0.229077685																					-0.993680827	0.177516556													-1129782297	0.016123552					-0.848085609	0.267467132
Cre06.g278177.t1.1 pacid=30780081 transcript=Cre06.g278177.t1.1 locus=Cre06.g278177 ID=Cre06.g278177.t1.1.v5.5 annot-version=v5.5	-0.091640279	0.145211278	-0.012920585	0.178263162	0.207605628	0.158256766	0.174158372	0.162836393	0.164523252	0.179774556	-0.341740576	0.146761702			-0.345804931	0.001	0.040410941	0.001	-0.138182699	0.001	-0.082065302	0.001	0.15213562	0.001	0.083287456	0.001	0.183442609	0.001	-0.152279763	0.001	0.073872056	0.001	-0.355390626	4.44E-16	-0.210999496	0.001	0.162137254	0.001	0.130654209	0.001	0.011529974	0.001	-0.161213922	0.001	0.066716073	0.001	0.436738513	0.001	0.201036355
Cre09.g394200.t1.1 pacid=30780796 transcript=Cre09.g394200.t1.1 locus=Cre09.g394200 ID=Cre09.g394200.t1.1.v5.5 annot-version=v5.5	-0.023585553	0.124300927	-0.007289812	0.167127342	-0.006738238	0.116611921	0.008134995	0.142463921	0.006169071	0.095883812	0.016766811	0.265406335			0.109977207	0.089648277	-0.105734627	0.187454586	0.169245959	0.054965291	0.202930094	0.088314905	-0.26614722	0.074255068	-0.332833376	0.075923028	0.048685825	0.071727978	0.014714338	0.06487796	-0.068056446	0.119445673	-0.007559316	0.054814478	-0.024192229	0.070383392	0.018438935	0.073595423	0.021436475	0.061432319	-0.110916977	0.087371535	0.022928179	0.031770349	-0.117585772	0.064026627	0.029797217	0.12279352	-0.015141786
Cre15.g638400.t1.2 pacid=30783755 transcript=Cre15.g638400.t1.2 locus=Cre15.g638400 ID=Cre15.g638400.t1.2.v5.5 annot-version=v5.5			0.609838687	4.44E-16			0.032411527	0.001																													0.609838687	5.55E-16
Cre02.g091100.t1.2 pacid=30785346 transcript=Cre02.g091100.t1.2 locus=Cre02.g091100 ID=Cre02.g091100.t1.2.v5.5 annot-version=v5.5	-0.038716841	0.124016562	-0.028660791	0.186969668	0.377895424	0.159341901	0.424679062	0.103518941	0.366686697	0.119431499	-0.372284693	0.153570228			-0.107993944	0.168885708	0.020924395	0.162789118	-0.230888126	0.263343699	-0.172093199	0.099447498	0.04306752	0.18576968	0.015393403	0.080408901	0.367483084	0.185414894	-0.021512751	0.128557602	-0.058836544	0.041946176	0.067810778	0.036953054	-0.016319628	0.096832912	-0.002003374	0.000523403	0.03416684	0.085288194	0.317339734	0.074494723	-0.029029547	0.033221033	-0.023223499	0.038521767	0.387760474	0.131135562	0.418160897
Cre06.g293700.t1.2 pacid=30779544 transcript=Cre06.g293700.t1.2 locus=Cre06.g293700 ID=Cre06.g293700.t1.2.v5.5 annot-version=v5.5
Cre12.g516200.t1.2 pacid=30792542 transcript=Cre12.g516200.t1.2 locus=Cre12.g516200 ID=Cre12.g516200.t1.2.v5.5 annot-version=v5.5__Cre17.g737250.t1.2 pacid=30781623 transcript=Cre17.g737250.t1.2 locus=Cre17.g737250 ID=Cre17.g737250.t1.2.v5.5 annot-version=v5.5	0.017568629	0.090330837	0.012697822	0.092354391	0.227748144	0.089954376	0.249452762	0.152906551	0.25405319	0.039133338	-0.348169054	0.152007471			0.081414167	2.36E-16	0.001341266	0.001	-0.091709904	0.001	-0.101856893	0.001	0.026140211	0.001	0.027182893	0.001	0.265770188	5.55E-16	-0.14184893	2.50E-16	0.109611477	0.001	0.004120623	0.001	-0.061962576	0.001	0.211317402	0.001	0.117408446	0.001	0.07257669	0.001	-0.078344852	0.001	0.040593299	0.001	0.302275082	2.78E-16	0.41245693
Cre12.g513150.t1.2 pacid=30793071 transcript=Cre12.g513150.t1.2 locus=Cre12.g513150 ID=Cre12.g513150.t1.2.v5.5 annot-version=v5.5	-0.332260384	0.24186143	-0.00158094	0.140608256	0.128429237	0.001	-0.191274327	0.095900828	-0.007779373	0.001	0.230845909	0.001							-0.14222162	0.001	-0.020060975	0.001							-0.469338628	5.55E-16									0.22562327	3.89E-16			0.094480939	0.001			0.128429237	0.001	-0.288595985
Cre03.g167150.t1.2 pacid=30787918 transcript=Cre03.g167150.t1.2 locus=Cre03.g167150 ID=Cre03.g167150.t1.2.v5.5 annot-version=v5.5__Cre09.g402775.t1.1 pacid=30780234 transcript=Cre09.g402775.t1.1 locus=Cre09.g402775 ID=Cre09.g402775.t1.1.v5.5 annot-version=v5.5	0.095910152	0.059064224	-0.048758765	0.089469858	-0.13896286	0.141326276	-0.09732991	0.12412858	-0.070440633	0.104673995	-0.066608741	0.077166973					0.194390103	0.001	-0.174599584	0.001	-0.044478624	0.001	-0.035683558	0.001	0.030742437	0.001	-0.26838823	0.001	0.010329211	0.001	0.08984202	0.001	-0.205016928	0.001			0.082924605	0.001	-0.029256993	0.001	0.072029026	0.001			0.093231323	0.001	-0.121893867	0.001	-0.134558771
Cre03.g154550.t1.1 pacid=30787149 transcript=Cre03.g154550.t1.1 locus=Cre03.g154550 ID=Cre03.g154550.t1.1.v5.5 annot-version=v5.5	-0.082055593	0.063960665	-0.119486132	0.220754927	0.306853805	0.001	0.021752809	0.001	0.043531615	0.001									-0.311714743	0.001	-0.325346646	0.001	0.107288153	0.001	-0.195384521	0.001			-0.043166182	0.001			-0.190196108	0.001	-0.055597617	0.25704746							-0.18486468	0.001	-0.040438383	0.001	0.306853805	3.33E-16
Cre13.g573351.t1.2 pacid=30784543 transcript=Cre13.g573351.t1.2 locus=Cre13.g573351 ID=Cre13.g573351.t1.2.v5.5 annot-version=v5.5	-0.031332522	0.071863433	-0.029039725	0.089334512	0.270687436	0.079097897	0.322067957	0.073146696	0.233431819	0.092934608	-0.355513523	0.129384879			-0.031051134	0.044764277	-0.064429317	0.056554031	-0.126408417	0.024445823	-0.100203962	0.08480828	0.025855655	0.031194082	0.033208662	0.036142492	0.301142132	0.040280915	-0.009230702	0.068978058	-0.013381503	0.047632663	-0.064068118	0.044205377	-0.073158893	0.051625237	-0.004329023	0.074199254	0.026914488	0.119956196	0.219495743	0.096880736	-0.000994602	0.080400408	-0.080789623	0.076644866	0.262075877	0.091202945	0.337407488
Cre01.g055453.t1.1 pacid=30789656 transcript=Cre01.g055453.t1.1 locus=Cre01.g055453 ID=Cre01.g055453.t1.1.v5.5 annot-version=v5.5	-0.005856677	0.173876853	-0.187363541	0.253215062	0.4507039	0.19565412	0.334072342	0.149075136	0.263532142	0.161187718	-0.422593338	0.168624333			-0.01119987	0.188995619	-0.016177256	0.145142864	-0.241901072	0.090233316	-0.339560224	0.210989486	-0.011820832	0.122619406	0.079659285	0.212043164	0.30549383	0.13838712	-0.038390545	0.146837112	0.041596712	0.138721623	-0.119163015	0.000969198	-0.222935862	0.288795172	-0.323708136	0.104617438	-0.204312329	0.231119999	0.550891618	0.140183916	-0.120463778	0.130267382	0.200812423	0.124355335	0.458200551	0.191767834	0.366012546
Cre09.g392350.t1.2 pacid=30780381 transcript=Cre09.g392350.t1.2 locus=Cre09.g392350 ID=Cre09.g392350.t1.2.v5.5 annot-version=v5.5__Cre09.g392350.t2.1 pacid=30780382 transcript=Cre09.g392350.t2.1 locus=Cre09.g392350 ID=Cre09.g392350.t2.1.v5.5 annot-version=v5.5	-0.040741756	0.105729056	0.045134296	0.117470254	0.15784769	0.081651675	0.290137242	0.218227839	0.233188021	0.200960641	-0.254234806	0.069027619			-0.043439472	0.036170223	-0.003732385	0.075554621	-0.0325723	0.028347832	-0.055092145	0.035746011	-0.061428376	0.076084694	-0.081975465	0.012510427	0.117179318	0.06281308	0.061594073	0.012419847	-0.166445597	0.020473735	0.193540232	0.021551261	0.183214437	0.047371512	-0.004841908	0.020422291	0.051216289	0.021915481	0.265461802	0.03109003	0.072262525	0.020848137	-0.155654092	0.011949055	0.125860496	0.05668126	0.095094168
Cre08.g375950.t1.1 pacid=30774062 transcript=Cre08.g375950.t1.1 locus=Cre08.g375950 ID=Cre08.g375950.t1.1.v5.5 annot-version=v5.5	-0.333804795	0.001	-0.25752119	0.140665641							-0.352680375	0.001									-0.066982665	0.001			-0.314991807	5.55E-16													-0.397207565	0.001					-0.333804795	0.001
Cre06.g273413.t1.1 pacid=30779691 transcript=Cre06.g273413.t1.1 locus=Cre06.g273413 ID=Cre06.g273413.t1.1.v5.5 annot-version=v5.5	-0.062502566	0.181432749	-0.017900573	0.242065807	0.173082518	0.255090745	0.342051708	0.12218761	-0.631929163	1060263327	-0.029414437	0.67386221			-0.156233998	0.058999059	-0.28924214	0.087358696	-0.047130057	0.001			-0.094179626	0.001	0.290217874	0.215116804	0.222270878	0.001	-0.06938049	0.156888177	0.029313927	0.062941324							-0.241374848	0.039661934	0.130590299	0.001	-0.132654753	0.135355807	0.116488034	0.184455256	0.107007319	0.38232116	0.404621475
Cre09.g402775.t1.1 pacid=30780234 transcript=Cre09.g402775.t1.1 locus=Cre09.g402775 ID=Cre09.g402775.t1.1.v5.5 annot-version=v5.5	0.059954716	0.276518074	-0.088163695	0.24168522	0.059185207	0.246550999	-0.117788316	0.118146272	-0.129938071	0.242553401	-0.008409531	0.152798223			-0.083853476	0.17935143	0.164491188	0.08406867	-0.200913623	0.028639483	-0.162951608	0.149050773	0.181208936	0.073109823	0.009488475	0.212308135			0.125243319	0.342734835	0.114254313	0.193353089	-0.123655714	0.348185757	-0.292531882	0.098551343	0.190263081	2.78E-16	0.029290489	0.208150422	0.099527369	0.34661373	-0.038998446	0.230753289	0.060043861	0.257829002	0.088398988	0.129154688	-0.14353542
Cre03.g189300.t1.1 pacid=30787692 transcript=Cre03.g189300.t1.1 locus=Cre03.g189300 ID=Cre03.g189300.t1.1.v5.5 annot-version=v5.5	-0.094612288	0.254099726	0.053350356	0.216181628	-0.796570076	0.240500028	-0.498320081	0.150937133	-0.775676669	0.054846659	1488382705	0.001			0.047604358	0.001			0.054666527	0.186228076	0.14217719	0.093152337	0.269828095	0.002104316	0.229834134	0.001	-0.83562187	0.062708843	-0.287757352	0.20004925					-0.170233085	0.18413616	-0.149320552	0.062981315	0.149067905	0.201352293	-0.392827711	0.162200261	-0.164180867	0.204964058	0.160455934	0.115702274	-1000941621	0.046511882	-0.51600359
Cre08.g368700.t1.1 pacid=30773450 transcript=Cre08.g368700.t1.1 locus=Cre08.g368700 ID=Cre08.g368700.t1.1.v5.5 annot-version=v5.5
Cre07.g352800.t1.2 pacid=30775020 transcript=Cre07.g352800.t1.2 locus=Cre07.g352800 ID=Cre07.g352800.t1.2.v5.5 annot-version=v5.5
Cre01.g033550.t1.2 pacid=30788638 transcript=Cre01.g033550.t1.2 locus=Cre01.g033550 ID=Cre01.g033550.t1.2.v5.5 annot-version=v5.5	0.01997815	0.145258337	0.041832378	0.266265028	-0.133097281	0.248738106	-0.18542436	0.346687185	-0.115607929	0.271740311	0.165646724	0.212679808			-0.078639583	0.130905302	0.075623317	0.070482139	-0.0657435	0.101053143	-0.052013922	0.114371365	0.007358353	0.1234046	-0.033308989	0.040514982	-0.331377638	0.127169846	0.110311682	0.121864813	-0.018123157	0.144075856	0.347517433	0.074373121	0.377533754	0.109752014	-0.285491112	0.120675557	-0.204226959	0.086717524	0.16825226	0.119724305	0.076393083	0.127888753	-0.083911578	0.098299987	-0.20849898	0.075305149	-0.398446184
Cre07.g323600.t1.1 pacid=30775442 transcript=Cre07.g323600.t1.1 locus=Cre07.g323600 ID=Cre07.g323600.t1.1.v5.5 annot-version=v5.5			-0.21392078	0.147729587	-0.670714312	6.66E-16															-0.322295957	0.001			-0.012545967	0.001																					-0.670714312	6.66E-16
Cre06.g272900.t1.2 pacid=30779345 transcript=Cre06.g272900.t1.2 locus=Cre06.g272900 ID=Cre06.g272900.t1.2.v5.5 annot-version=v5.5	0.107383793	0.29035845	0.084863093	0.299354917	0.008894065	0.23103403	0.022358769	0.20880426	0.034116155	0.258484934	0.077541156	0.159501588			0.277721627	3.33E-16	-0.251266048	0.001	0.372737811	4.44E-16	0.250068474	0.019916834	-0.455318467	3.33E-16	-0.221064595	0.001	0.008704	0.001	0.460986342	3.33E-16	-0.373978337	0.001	0.562629453	3.33E-16	0.328614535	2.78E-16	-0.361583519	0.001	-0.030480308	0.125915205	0.463836754	5.00E-16	0.199582505	0.183844874	0.030529112	0.189333863	-0.114636498	0.158079959	-0.098290244
Cre01.g043450.t1.2 pacid=30788632 transcript=Cre01.g043450.t1.2 locus=Cre01.g043450 ID=Cre01.g043450.t1.2.v5.5 annot-version=v5.5
Cre03.g199535.t1.1 pacid=30787325 transcript=Cre03.g199535.t1.1 locus=Cre03.g199535 ID=Cre03.g199535.t1.1.v5.5 annot-version=v5.5	0.031113154	0.10285423	-0.088079899	0.288188508	0.689560911	0.165693888	0.592539446	0.178307573	0.585703964	0.113774978	-0.750250209	0.178388606			0.067084549	0.143402793	0.039815444	0.012449646	-0.145808524	0.102355139	-0.200474321	0.178449019	-0.11635065	0.195196439	-0.07310917	0.068382836	0.702768464	0.258359764	0.083462339	0.14013341	-0.035663286	0.077215856	0.338023142	0.197630779	0.313474256	0.110468955	-0.414335201	0.121096034	-0.378847977	0.169958196	0.705188596	0.077971043	0.089409744	0.042825123	-0.020991912	0.035125503	0.652812427	0.085890957	0.623011168
Cre09.g393200.t1.2 pacid=30781359 transcript=Cre09.g393200.t1.2 locus=Cre09.g393200 ID=Cre09.g393200.t1.2.v5.5 annot-version=v5.5	0.020891999	0.20325549	-0.025338463	0.184399919	-0.184346009	0.171410459	-0.230425983	0.168281048	-0.333290276	0.071555877	0.176019254	0.154108245			-0.145102927	0.123312247	0.193687852	0.067603121	-0.070306057	0.219762991	-0.003350078	0.177507397	-0.000378026	0.146566926	-0.043285858	0.059175355	-0.181510783	0.108329558	-0.007372233	0.102744562	-0.061240872	0.239438934	0.109961176	0.124578659	0.057435811	0.136836101	-0.228636558	0.160865411	-0.118681997	0.104120574	-0.090164656	0.11906477	0.122784658	0.231726888	0.009560932	0.093425817	-0.270222827	0.186693714	-0.329516943
Cre17.g702500.t1.2 pacid=30782205 transcript=Cre17.g702500.t1.2 locus=Cre17.g702500 ID=Cre17.g702500.t1.2.v5.5 annot-version=v5.5	0.001418457	0.195727867	-0.149836717	0.338848374			-0.518730566	0.01289485			0.516263347	0.001			-0.244357543	0.001	0.346576883	3.33E-16	-0.416883008	0.060607391					0.48420125	3.89E-16			0.196911736	0.001	-0.089913495	0.001	0.095607484	0.001			-0.216229048	0.001	-0.411151038	0.001			-0.171188205	0.001	0.046138108	0.001
NCBI|NC_001638.1|NP_042566.1|11467091|NADH dehydrogenase subunit 5 [Chlamydomonas reinhardtii].	-0.036783978	0.213768134	0.122189691	0.279709852	-0.193716907	0.287399664	-0.004878343	0.309128688	-0.010065627	0.319736523	0.056820181	0.318998506			0.044343906	0.03781435	0.004196625	0.011342186	0.111859178	0.008153444	0.331685511	0.461934815	0.062906523	0.060273445	0.292167052	2.78E-16	-0.331845009	0.141136652	-0.011917417	0.000228453	-0.119666796	0.335275685	0.019363117	0.102025604	0.049376063	0.308091129	0.059780228	0.148593151	0.100566875	0.040263932	-0.041205253	0.201477877	0.163878204	0.124499901	-0.188188687	0.25955111	-0.095575195	0.367521154	-0.08862641
Cre06.g278222.t1.1 pacid=30778664 transcript=Cre06.g278222.t1.1 locus=Cre06.g278222 ID=Cre06.g278222.t1.1.v5.5 annot-version=v5.5__Cre12.g548200.t1.1 pacid=30793207 transcript=Cre12.g548200.t1.1 locus=Cre12.g548200 ID=Cre12.g548200.t1.1.v5.5 annot-version=v5.5	-0.023558243	0.091081911	-0.007091988	0.092282397	0.340974218	0.140475175	0.318431876	0.199346551	0.293072085	0.086231257	-0.45300075	0.222178515			-0.02885943	0.001	0.036969334	0.001	-0.053677538	0.001	-0.097609395	0.001	-0.043614863	0.001	-0.083139009	0.001	0.425486229	1.55E-15	-0.120654865	0.001	0.063149775	0.001	0.074935283	0.001	0.000135189	0.001			0.192343765	4.44E-16	0.099182542	2.36E-16	-0.177157873	0.001			0.416404103	7.77E-16	0.495958546
Cre04.g221050.t1.2 pacid=30791603 transcript=Cre04.g221050.t1.2 locus=Cre04.g221050 ID=Cre04.g221050.t1.2.v5.5 annot-version=v5.5__Cre17.g745697.t1.1 pacid=30781835 transcript=Cre17.g745697.t1.1 locus=Cre17.g745697 ID=Cre17.g745697.t1.1.v5.5 annot-version=v5.5__Cre17.g745747.t1.1 pacid=30781810 transcript=Cre17.g745747.t1.1 locus=Cre17.g745747 ID=Cre17.g745747.t1.1.v5.5 annot-version=v5.5__Cre17.…			-0.148836124	0.001																																			-0.148836124	0.001
Cre04.g211800.t1.2 pacid=30791018 transcript=Cre04.g211800.t1.2 locus=Cre04.g211800 ID=Cre04.g211800.t1.2.v5.5 annot-version=v5.5	0.024394055	0.155786363	0.015168483	0.339565043	0.225228577	0.097824786	0.280482471	0.132517911	0.251825746	0.149314129	-0.299056614	0.156426225			-0.050388065	0.173356254	0.125796841	0.170717681	-0.234204862	0.099387644	-0.118840068	0.093241179	0.105094888	0.149859456	0.000776325	0.002303681	0.208328627	0.070751022	-0.067224472	0.056150787	0.149269465	0.0882658	0.329198128	0.356131104	0.24869086	0.498989132	-0.04602672	0.311704313	-0.055481454	0.258983119	0.164483862	0.07812883	0.131013592	0.20443439	0.008989327	0.008556113	0.338429383	0.059716975	0.209132866
Cre03.g188250.t1.2 pacid=30787955 transcript=Cre03.g188250.t1.2 locus=Cre03.g188250 ID=Cre03.g188250.t1.2.v5.5 annot-version=v5.5	0.098187554	0.246771349	0.059761588	0.192025828	-0.204650127	0.192331692	-0.33963199	0.210720982	-0.158063476	0.150237521	0.33494149	0.163713551			-0.107862394	0.181798621	0.27032185	0.211121206	-0.016730623	0.219193566	-0.052829847	0.13172647	0.387603739	0.264571993	0.147710535	0.141387694	-0.209728902	0.214719213	0.03677418	0.256457422	0.244740874	0.251622005	0.00610024	0.001	0.000969153	0.143108525	0.121094984	0.166622931	0.090181719	0.107459616	-0.098247976	0.154404719	0.041860477	0.215067258	0.140321847	0.102123134	-0.289652756	0.133470755	-0.41344077
Cre06.g299000.t1.2 pacid=30778575 transcript=Cre06.g299000.t1.2 locus=Cre06.g299000 ID=Cre06.g299000.t1.2.v5.5 annot-version=v5.5	0.012741982	0.076358975	0.005197722	0.077553716	0.016269288	0.148577358	-0.003304722	0.180237386	0.034606456	0.136080731	0.002910379	0.051144973			0.156506973	4.44E-16	-0.119519068	0.001	0.024681828	0.001	0.010822376	0.001	-0.019441762	0.001	-0.044493361	0.001	0.137582193	0.001	-0.025145946	0.001	0.039377291	0.001	0.058309911	0.001	0.115155032	2.91E-16	-0.131206994	0.001	-0.071554359	0.001	-0.165700068	0.001	-0.01569646	0.001	-0.002367482	0.001
Cre16.g650800.t1.1 pacid=30777460 transcript=Cre16.g650800.t1.1 locus=Cre16.g650800 ID=Cre16.g650800.t1.1.v5.5 annot-version=v5.5			-0.207690503	0.114974975	0.221361998	0.001					-0.300605951	0.001									-0.316933537	3.33E-16																	-0.086682835	0.001							0.221361998	0.001
Cre09.g397697.t1.1 pacid=30781440 transcript=Cre09.g397697.t1.1 locus=Cre09.g397697 ID=Cre09.g397697.t1.1.v5.5 annot-version=v5.5	-0.023776196	0.119031698	-0.030837145	0.154579146	0.308587318	0.168877174	0.349119661	0.198245688	0.309298881	0.135232633	-0.409504106	0.20986605			-0.038214786	0.154511607	-0.055181279	0.138250021	-0.109752495	0.094117503	-0.106101621	0.107324963	-0.035427506	0.132415168	-0.034403922	0.124723972	0.344581937	0.122193555	-0.029748905	0.117138843	0.012511803	0.096695173	-0.117686836	0.362331326	-0.010853456	0.069540286	0.057661727	0.142322614	0.070955071	0.121820133	0.21552026	0.153460154	-0.02668992	0.076681286	-0.01221604	0.117071934	0.384140984	0.150089968	0.388698167
Cre16.g690431.t1.1 pacid=30777302 transcript=Cre16.g690431.t1.1 locus=Cre16.g690431 ID=Cre16.g690431.t1.1.v5.5 annot-version=v5.5__Cre16.g690431.t2.1 pacid=30777303 transcript=Cre16.g690431.t2.1 locus=Cre16.g690431 ID=Cre16.g690431.t2.1.v5.5 annot-version=v5.5	-0.037859525	0.332660377	-0.016552092	0.294360011	-0.080522323	0.361244477	-0.04964674	0.347692474	-0.06309297	0.359089325	0.08340969	0.323557759			-0.007907582	0.166751766	0.209766301	0.46833382	-0.023021607	0.315105481	-0.038343146	0.235435237	-0.023438046	0.194868903	0.000160223	0.193410248	-0.086989747	0.308060913	-0.189865659	0.314191692	-0.031135712	0.11840794	-0.153476136	0.366411716	-0.020231857	0.176939658	0.095098005	0.5241667	0.028684016	0.368532544	-0.050531552	0.547306944	-0.192643945	0.298005112	0.089426163	0.214424178	-0.077949083	0.251203739	-0.207339647
Cre24.g755497.t1.1 pacid=30782909 transcript=Cre24.g755497.t1.1 locus=Cre24.g755497 ID=Cre24.g755497.t1.1.v5.5 annot-version=v5.5	-0.168286405	0.236027546	-0.106071168	0.273877169			-0.485655188	0.001											-0.601905597	5.55E-16	0.307838688	3.89E-16							-0.367749084	3.33E-16	-0.065908305	0.001	-0.160677405	0.001	-0.127138653	0.001	0.036362222	0.001					0.238657663	0.001	-0.23779489	0.177384481
Cre10.g430501.t1.1 pacid=30790062 transcript=Cre10.g430501.t1.1 locus=Cre10.g430501 ID=Cre10.g430501.t1.1.v5.5 annot-version=v5.5	-0.023837115	0.140650198	0.053233069	0.175534798	0.006486401	0.123104312	0.095705867	0.096579771	0.069923782	0.16349863	-0.021148708	0.201570407			0.004871129	0.139999312	0.029520482	0.114826238	-0.087195477	0.088159926	-0.033858323	0.126261047	0.112744001	0.091943383	0.152172935	0.226367451	0.048313105	0.121392039	-0.089345005	0.131993486	0.027322246	0.066479973	0.218716601	0.134526903	0.194117767	0.081787661	-0.112116342	0.095691375	-0.037236082	0.148944755	-0.02834761	0.120239497	-0.06492412	0.135702397	0.066438149	0.087588357	0.01059242	0.111924546	0.084813686
Cre12.g498550.t1.1 pacid=30791717 transcript=Cre12.g498550.t1.1 locus=Cre12.g498550 ID=Cre12.g498550.t1.1.v5.5 annot-version=v5.5	0.015636636	0.106804954	-0.093675987	0.237131991	0.258415875	0.157305665	0.187349665	0.207395312	0.162282642	0.162781745	-0.385743315	0.23700445			-0.064328819	0.076545993	0.071797514	0.039539993	-0.103749595	0.059474095	-0.139494662	0.089984191	-0.193655484	0.11466135	-0.183355706	0.158099594	0.320407529	5.00E-16	0.059596679	0.059362185	-0.02047923	0.153920951	0.250523976	0.047015141	0.252501388	0.069584466	-0.298922344	0.001	-0.29998856	0.106710784	0.133068499	0.107169464	0.116386335	0.055434849	-0.02001555	0.070872896	0.340386186	0.163814485	0.234312966
Cre01.g039150.t1.2 pacid=30789697 transcript=Cre01.g039150.t1.2 locus=Cre01.g039150 ID=Cre01.g039150.t1.2.v5.5 annot-version=v5.5									0.307030788	0.001
Cre03.g196900.t1.2 pacid=30786915 transcript=Cre03.g196900.t1.2 locus=Cre03.g196900 ID=Cre03.g196900.t1.2.v5.5 annot-version=v5.5	0.308581693	0.001	-1010514603	0.184663194	-0.302244119	0.001			-0.38335786	0.001																							-0.737394056	0.001	-113536971	1.11E-15									0.308581693	3.33E-16	-0.302244119	0.001
Cre16.g688190.t1.1 pacid=30777514 transcript=Cre16.g688190.t1.1 locus=Cre16.g688190 ID=Cre16.g688190.t1.1.v5.5 annot-version=v5.5	0.062409733	0.168375359	-0.123019569	0.0932486	-0.335024919	0.048359167	-0.261142276	0.063591052	-0.201908877	0.001	0.180520885	0.048663755			-0.15814904	0.001	0.229919809	0.001	-0.01014413	0.001							-0.370120038	5.00E-16	-0.145164216	0.001	0.243406712	0.001			-0.215101711	0.001			-0.051730725	0.001			-0.057165393	0.001	0.033863875	0.001	-0.268388615	5.00E-16	-0.191102145
Cre03.g150300.t1.2 pacid=30787530 transcript=Cre03.g150300.t1.2 locus=Cre03.g150300 ID=Cre03.g150300.t1.2.v5.5 annot-version=v5.5	0.12051241	0.246321508	0.11529361	0.302987065	-0.219489952	0.273595161	-0.479619035	0.308316004	-0.120062407	0.36305924	0.246131565	0.348814564			-0.186751641	0.001	0.397539279	3.33E-16	0.140394242	0.001	-0.056934134	0.343080685	0.224013345	0.308911398	0.010816947	0.390651084	-0.291583025	0.042034031	0.06450156	0.17114366	0.028579309	0.195677072	0.053216064	0.001	0.285746991	0.058168434	0.136087606	0.001	0.167656508	0.281166145	0.221899704	0.001	0.164817457	0.042410376	0.176161563	0.297671446	-0.190236932	0.311186597	-0.290017011
Cre02.g076300.t1.1 pacid=30785008 transcript=Cre02.g076300.t1.1 locus=Cre02.g076300 ID=Cre02.g076300.t1.1.v5.5 annot-version=v5.5	0.727123748	3.33E-16			-0.482640549	6.11E-16											0.727123748	0.001																							-0.482640549	6.11E-16
Cre06.g282500.t1.2 pacid=30779252 transcript=Cre06.g282500.t1.2 locus=Cre06.g282500 ID=Cre06.g282500.t1.2.v5.5 annot-version=v5.5	-0.00426964	0.145367454	-0.043346509	0.134125776	0.339097587	0.187647529	0.374696233	0.175505803	0.331987131	0.167385509	-0.423509467	0.17583601			0.007470634	0.159552844	-0.087491465	0.150612121	-0.099336033	0.207485096	-0.10066545	0.087501512	-0.123340031	0.086281997	-0.00311533	0.135607405	0.370359366	0.243701906	0.056070997	0.119833498	-0.094619201	0.170733543	0.044456698	0.089570726	-0.007031694	0.098271053	0.011583957	0.095007756	0.034077272	0.082308294	0.258895506	0.102433514	-0.00656717	0.06789715	-0.027579593	0.116574481	0.384574418	0.132512425	0.41375817
Cre16.g656400.t1.2 pacid=30778098 transcript=Cre16.g656400.t1.2 locus=Cre16.g656400 ID=Cre16.g656400.t1.2.v5.5 annot-version=v5.5	0.130653201	0.092291895	-0.050561756	0.221980032	-0.201006527	0.18728509	-0.259501848	0.184360568	-0.074233423	0.103656331	0.141752058	0.155730306					0.129193163	0.019934193	-0.12788665	0.001	-0.003498191	0.305683228	-0.296921389	0.001	0.159136178	0.001					0.278714813	4.44E-16	0.1110741	0.001					-0.106708381	0.001	-0.4416591	9.44E-16	0.052147402	0.090192116	0.097639626	0.052755751	-0.061714824	0.063764551	-0.252629017
Cre12.g537641.t1.1 pacid=30792403 transcript=Cre12.g537641.t1.1 locus=Cre12.g537641 ID=Cre12.g537641.t1.1.v5.5 annot-version=v5.5	-0.021960309	0.001																																											-0.021960309	0.001
Cre16.g676314.t1.1 pacid=30777467 transcript=Cre16.g676314.t1.1 locus=Cre16.g676314 ID=Cre16.g676314.t1.1.v5.5 annot-version=v5.5	0.011170783	0.163131853	-0.057982767	0.114757714	0.251943145	0.135245697	0.260869861	0.124613449	0.251365795	0.062973492	-0.373528813	0.153370774			0.024729682	0.113345744	-0.024906937	0.148618839	-0.060555136	0.08157649	-0.070618523	0.068844733	-0.134877533	0.061610761	0.029082218	0.157411119	0.431468984	5.55E-16	-0.071567227	0.151719079	0.121657444	0.188188889			-0.160942309	0.001	-0.063908313	0.074664664	0.136413598	0.026626375	0.152930995	0.107998608	-0.101558657	0.074584146	0.032693688	0.098298821	0.266777448	0.075216958	0.362071648
Cre02.g110350.t1.2 pacid=30785261 transcript=Cre02.g110350.t1.2 locus=Cre02.g110350 ID=Cre02.g110350.t1.2.v5.5 annot-version=v5.5	-0.017286492	0.035343052	-0.023473042	0.211209943	-0.310241196	0.001	0.009580072	0.243032436	-0.362695844	0.001	0.063263427	0.163815723							0.29484334	2.78E-16	-0.018266543	0.001			-0.112864335	0.001			-0.053195215	0.001					0.206523253	2.78E-16	-0.313985364	3.33E-16	-0.177953939	0.001			0.023619775	0.001	0.011012244	0.001	-0.310241196	0.001
Cre13.g603225.t1.1 pacid=30784637 transcript=Cre13.g603225.t1.1 locus=Cre13.g603225 ID=Cre13.g603225.t1.1.v5.5 annot-version=v5.5			0.089057173	0.069025249	-0.107616944	0.001	-0.333692859	0.001	-0.423584759	0.001	0.472829868	0.018457894													0.043100446	0.049683364													0.170344673	0.001							-0.107616944	0.001
Cre16.g675450.t1.2 pacid=30778220 transcript=Cre16.g675450.t1.2 locus=Cre16.g675450 ID=Cre16.g675450.t1.2.v5.5 annot-version=v5.5__Cre16.g675450.t2.1 pacid=30778221 transcript=Cre16.g675450.t2.1 locus=Cre16.g675450 ID=Cre16.g675450.t2.1.v5.5 annot-version=v5.5__Cre16.g675450.t3.1 pacid=30778222 transcript=Cre16.g675450.t3.1 locus=Cre16.g675450 ID=Cre16.g675450.t3.1.v5.5 annot-version=v5.5	-0.154779034	0.234495447	0.098780178	0.06866977			-0.376225773	0.001	0.060736174	0.001	0.332749992	2.78E-16											0.047485605	0.001															0.19071071	0.001			-0.390943509	5.55E-16	0.07805918	0.001			-0.376225773
Cre07.g344950.t1.2 pacid=30774737 transcript=Cre07.g344950.t1.2 locus=Cre07.g344950 ID=Cre07.g344950.t1.2.v5.5 annot-version=v5.5	0.030734759	0.123748409	0.113114896	0.135540906	0.154653097	0.140935122	0.180775218	0.185595446	0.226152827	0.122054598	-0.087231421	0.249655473			0.016591151	0.052323535	0.178600486	0.098766242	0.175197027	0.045024628	0.192710585	0.067032694	0.005143094	0.059154347	0.043388353	0.057935482	0.265408395	0.079718297	-0.039461381	0.091573272	0.075999212	0.1216603	0.035601907	0.082260479	0.049646748	0.080902918	0.218398666	0.223635821	0.147539695	0.088827659	-0.010075293	0.069372316	-0.03922441	0.090730674	0.10396984	0.115022562	0.216791384	0.107458384	0.336883563
Cre16.g668200.t1.1 pacid=30777068 transcript=Cre16.g668200.t1.1 locus=Cre16.g668200 ID=Cre16.g668200.t1.1.v5.5 annot-version=v5.5	0.03233548	0.188197946	-0.07672432	0.224255372	-0.223616459	0.12685321	-0.126043069	0.100267005	-0.205187644	0.147698535	0.424423831	0.21679423					0.201641401	0.001			-0.160468375	3.89E-16			0.21000698	3.05E-16	-0.3341665	0.001	-0.259397019	0.001					-0.309241377	3.33E-16			0.162129253	0.001	-0.023029731	0.001			-0.026635376	0.001	-0.207083953	0.001	-0.286545642
Cre01.g044800.t1.2 pacid=30789628 transcript=Cre01.g044800.t1.2 locus=Cre01.g044800 ID=Cre01.g044800.t1.2.v5.5 annot-version=v5.5	0.02790508	0.159942619	-0.053554192	0.259455689	0.210881868	0.249106252	0.107068969	0.244389949	0.182481991	0.164816534	-0.161412419	0.290050869			-0.016640042	0.092766641	0.22434704	0.185194298	-0.073984305	0.149066148	-0.022475982	0.109878501	0.120775058	0.139587627	0.087220406	0.077550894	0.048800327	0.144644652	-0.010812543	0.132661764	0.019958553	0.140642882	0.12685616	0.167398419	0.138428279	0.098242378	-0.441759455	0.139934597	-0.425511515	0.130781326	0.513250807	0.179443193	0.004182738	0.119641082	-0.019443179	0.105663405	0.106769968	0.10822274	-0.043750033
NCBI|BK000554.2|DAA00919.1|28269741|TPA_inf: TPA_exp: ribosomal protein L5 [Chlamydomonas reinhardtii].	0.006356468	0.135283984	0.014896195	0.113861615	0.114300231	0.169183398	0.096901058	0.173010489	0.05706807	0.169269724	-0.06048309	0.266007153			0.061989387	0.082039568	-0.13454214	0.104469556	-0.0468239	0.137545735	-0.021414297	0.131881873	-0.009121145	0.087547917	0.077542493	0.084169616	0.193274269	0.12219791	-0.023751668	0.13844233	0.0427839	0.137552889	0.037794622	0.126707866	0.063594972	0.112974045	-0.025045501	0.089497832	0.033671198	0.081956168	-0.100280353	0.113308452	-9.09E-06	0.075715446	0.049753152	0.108773463	0.151182839	0.101218499	0.228778054
Cre01.g052250.t1.2 pacid=30789580 transcript=Cre01.g052250.t1.2 locus=Cre01.g052250 ID=Cre01.g052250.t1.2.v5.5 annot-version=v5.5	-0.083330582	0.083274163	-0.01692552	0.114030684	-0.196727756	0.118031664	-0.159705563	0.021578246	-0.354612391	0.120046589	0.541952324	0.213805707			-0.084689837	0.001					0.034345789	0.038892386	-0.164579852	0.001	-0.326392052	0.001							-0.173961612	0.001	0.06339754	0.001	-0.022521292	0.001	0.051755282	0.022589561			-0.180797293	0.001	0.021273716	0.001	-0.196727756	0.118031664
Cre08.g368850.t1.2 pacid=30773720 transcript=Cre08.g368850.t1.2 locus=Cre08.g368850 ID=Cre08.g368850.t1.2.v5.5 annot-version=v5.5			0.264351652	0.344172925	-1462691192	0.065824488	-1566191008	0.030826836	-1240322467	0.021031496	1773939785	0.039059508							0.508540621	8.88E-16	0.655359332	1.22E-15	-0.086518851	0.001	-0.099763177	0.001	-1511387849	0.001																			-1373714585	1.78E-15	-1542622948
Cre10.g460000.t1.1 pacid=30790544 transcript=Cre10.g460000.t1.1 locus=Cre10.g460000 ID=Cre10.g460000.t1.1.v5.5 annot-version=v5.5__Cre16.g696000.t1.2 pacid=30777161 transcript=Cre16.g696000.t1.2 locus=Cre16.g696000 ID=Cre16.g696000.t1.2.v5.5 annot-version=v5.5	0.328690615	0.001																																											0.328690615	2.78E-16
Cre01.g005050.t1.1 pacid=30788576 transcript=Cre01.g005050.t1.1 locus=Cre01.g005050 ID=Cre01.g005050.t1.1.v5.5 annot-version=v5.5	0.10127952	0.183417049	0.048165115	0.22838604	-0.138939797	0.221308877	-0.116775942	0.344052983	-0.06223038	0.221635014	0.168053849	0.232287622			0.092931516	0.165840837	0.029412515	0.127308143	0.041481761	0.114462642	0.188785783	0.126455611	-0.096557939	0.102586414	-0.232320134	0.072951794	-0.245044017	0.04150906	0.206536635	0.17606792	0.052820795	0.052596671	0.334503605	0.109875503	0.196723622	0.019437781	-0.07108325	0.270203873	-0.061438057	0.27790558	0.160493294	0.220845575	0.242497496	0.126405332	-0.108459451	0.110338347	-0.248863361	0.095840068	-0.367833867
Cre11.g467700.t1.1 pacid=30776050 transcript=Cre11.g467700.t1.1 locus=Cre11.g467700 ID=Cre11.g467700.t1.1.v5.5 annot-version=v5.5	0.013099278	0.17317685	0.006469885	0.339067702	0.221297799	0.307943605	0.247471607	0.231675444	0.093275334	0.26725583	-0.251235666	0.271287586			-0.135308019	0.199839739	0.055201541	0.125505412	-0.113291696	0.271621406	-0.205453098	0.423501625	0.141072299	0.218063433	0.39259403	0.313926541	0.255368477	0.263009905	0.012382189	0.210012799	0.074241233	0.122189007	0.162657046	0.034236788	0.185232149	0.119614226	-0.539004675	7.77E-16	-0.315410186	0.175476958	0.16937955	0.226660188	-0.005054014	0.17028541	0.067281674	0.119995565	0.198345842	0.385305115	0.29535396
Cre10.g446550.t1.2 pacid=30789797 transcript=Cre10.g446550.t1.2 locus=Cre10.g446550 ID=Cre10.g446550.t1.2.v5.5 annot-version=v5.5	-0.111526988	0.370729906	0.076607437	0.012210392																															0.085435536	0.001			0.059718901	0.001			-0.465004084	2.78E-16	0.277297818	0.001
Cre17.g698000.t1.2 pacid=30782086 transcript=Cre17.g698000.t1.2 locus=Cre17.g698000 ID=Cre17.g698000.t1.2.v5.5 annot-version=v5.5	0.006238909	0.120212516	0.02491028	0.130924396	-0.008767737	0.121434801	-0.000588096	0.149365034	0.032766992	0.150783406	0.021695363	0.171225119			0.015219258	0.152366056	0.049857702	0.126605822	0.074484318	0.114128141	0.066728263	0.097797546	-0.027313506	0.134181645	-0.023722333	0.133423119	-0.021153702	0.117673597	0.001230448	0.110597849	-0.017343844	0.128402005	0.007490279	0.148641007	0.022017055	0.12763019	0.031025623	0.104277709	0.032564457	0.12558983	0.081236945	0.094109958	0.017515574	0.075359642	-0.057551592	0.093906982	-0.073660664	0.111046302	-0.084887085
Cre12.g494850.t1.2 pacid=30793223 transcript=Cre12.g494850.t1.2 locus=Cre12.g494850 ID=Cre12.g494850.t1.2.v5.5 annot-version=v5.5	0.029776067	0.178278896	0.002401319	0.153828372	-0.223344602	0.203624668	-0.192705471	0.166836962	-0.19581686	0.176618757	0.254576743	0.14502439			0.005397746	0.110570664	0.071765015	0.166669829	0.030806555	0.146267957	-0.028377716	0.090676675	0.038848973	0.121248478	0.178628833	0.139743066	-0.107416341	0.131818131	-0.006265774	0.257230989	-0.042935728	0.008034357	0.046520746	0.116869519	0.07745468	0.130486194	-0.176563367	0.074237258	-0.033753651	0.16182051	-0.329597405	0.107500589	0.008426123	0.081804271	0.094553246	0.147870704	-0.253535272	0.224129785	-0.189881125
Cre17.g703700.t1.1 pacid=30781597 transcript=Cre17.g703700.t1.1 locus=Cre17.g703700 ID=Cre17.g703700.t1.1.v5.5 annot-version=v5.5	-0.003172164	0.094765299	0.003360796	0.139510054	-0.08257753	0.26917978	-0.029468068	0.138509027	-0.062044137	0.183975486	0.114724491	0.186815554			-0.17402568	0.001	0.128682432	0.05994376	0.143299702	0.144779391	0.09410942	0.074430287	-0.081675926	0.067478631	0.087306575	0.001	-0.295014471	0.165614188	0.031819111	0.066353693	-0.029352044	0.089982207	-0.190078505	0.085655726	-0.080448697	0.081531908	0.100410481	0.021317695	0.081908287	0.101022723	0.191864814	0.138158478	0.01389936	0.042431956	-0.074267743	0.054928576	-0.194258167	0.055784068	-0.184337386
Cre08.g376100.t1.2 pacid=30774057 transcript=Cre08.g376100.t1.2 locus=Cre08.g376100 ID=Cre08.g376100.t1.2.v5.5 annot-version=v5.5	0.02736912	0.155294844	0.129582487	0.121889555	-0.178334199	0.001	-0.404758536	2.78E-16	-0.265613175	0.001	0.712708344	0.454532639									0.176799394	0.161135919													0.089081635	0.001							0.140317218	0.001	-0.186149203	0.001	-0.178334199	0.001
Cre12.g503500.t1.1 pacid=30793090 transcript=Cre12.g503500.t1.1 locus=Cre12.g503500 ID=Cre12.g503500.t1.1.v5.5 annot-version=v5.5	-0.449468005	2.78E-16	0.076648936	0.02749961															0.046234421	0.001	0.101513003	0.001																							-0.449468005	2.78E-16
Cre13.g563150.t1.2 pacid=30784498 transcript=Cre13.g563150.t1.2 locus=Cre13.g563150 ID=Cre13.g563150.t1.2.v5.5 annot-version=v5.5											0.226591327	0.001
Cre12.g519050.t1.1 pacid=30792920 transcript=Cre12.g519050.t1.1 locus=Cre12.g519050 ID=Cre12.g519050.t1.1.v5.5 annot-version=v5.5__Cre12.g519050.t2.1 pacid=30792919 transcript=Cre12.g519050.t2.1 locus=Cre12.g519050 ID=Cre12.g519050.t2.1.v5.5 annot-version=v5.5	0.0091643	0.47456901	0.149857631	0.542466093	0.280894222	0.122798893	0.483399795	0.25581066	0.512139892	0.284111349	-0.133437721	0.024083002			0.019335729	0.001	-0.179059605	6.38E-16	0.346832986	0.001	0.08045677	2.36E-16	-0.095351879	3.75E-16	0.113719069	0.001	0.235747765	6.11E-16	0.764503401	1.11E-15	-0.506466501	0.001	0.619697006	9.99E-16	0.82963341	9.99E-16	-0.564919801	1.11E-15	-0.768860503	2.00E-15	0.48138214	1.17E-15	0.635376856	0.001	-0.198052314	5.27E-16	0.162452048	2.78E-16	0.241373103
Cre07.g319300.t1.1 pacid=30774224 transcript=Cre07.g319300.t1.1 locus=Cre07.g319300 ID=Cre07.g319300.t1.1.v5.5 annot-version=v5.5__Cre07.g319340.t1.1 pacid=30774574 transcript=Cre07.g319340.t1.1 locus=Cre07.g319340 ID=Cre07.g319340.t1.1.v5.5 annot-version=v5.5	0.041323736	0.185135551	-0.306504785	0.018226408	0.05568206	0.097320696	-0.025783454	0.212657495	0.092803171	0.033897799							0.145589049	0.001	-0.32583681	3.89E-16	-0.289320763	0.001							-0.000365943	0.156698277											-0.042362221	0.001	-0.006440745	0.001	0.195050518	0.210835982	0.152284512	0.001	0.218530714
Cre12.g530650.t1.1 pacid=30793234 transcript=Cre12.g530650.t1.1 locus=Cre12.g530650 ID=Cre12.g530650.t1.1.v5.5 annot-version=v5.5__Cre12.g530650.t2.1 pacid=30793235 transcript=Cre12.g530650.t2.1 locus=Cre12.g530650 ID=Cre12.g530650.t2.1.v5.5 annot-version=v5.5	0.024150081	0.093558147	-0.058180585	0.10733964	0.371936498	0.13850692	0.296476376	0.162306007	0.419663463	0.038333825	-0.475492887	0.196252332			0.15610972	2.78E-16	-0.179423049	0.001	-0.03407185	0.001	-0.199038458	0.001	-0.210854108	2.50E-16	-0.1381835	0.001			0.011302214	0.001	0.049214921	0.001			-0.041250357	0.001	0.090396163	0.001	0.073318949	0.001	0.24005153	3.05E-16	0.038686852	0.001	0.079210334	0.001	0.517397859	8.88E-16	0.462382143
Cre11.g480150.t1.2 pacid=30775525 transcript=Cre11.g480150.t1.2 locus=Cre11.g480150 ID=Cre11.g480150.t1.2.v5.5 annot-version=v5.5	-0.020159137	0.132641956	-0.029024349	0.100734461	0.348747515	0.126652395	0.364657839	0.195361628	0.333061393	0.114395618	-0.415765931	0.224791123			-0.012306537	0.062362796	-0.062946116	0.129603491	-0.099333519	0.077392385	-0.102082195	0.095230076	0.011930851	0.080846276	-0.034191466	0.075073536	0.382859523	0.07065538	-0.010415841	0.145289699	-0.024060399	0.145655537	-0.072646749	0.070939636	-0.051285242	0.056220046	0.032648414	0.114091417	0.050314423	0.092868274	0.267533952	0.07926174	-0.041505412	0.117809483	0.012284548	0.135338941	0.428660802	0.153694276	0.456114803
Cre04.g217932.t1.1 pacid=30790977 transcript=Cre04.g217932.t1.1 locus=Cre04.g217932 ID=Cre04.g217932.t1.1.v5.5 annot-version=v5.5	-0.08199912	0.157490801	-0.04121171	0.136213916	0.238187854	0.242466624	0.260313393	0.25684946	0.03508192	0.001	-0.429966511	0.329622635			-0.131591265	0.215074843	-0.186811749	0.001	-0.308935778	0.001	-0.095059851	0.110422421	-0.115209709	0.001			0.233364382	0.001	-0.131295189	0.094940761					-0.036382122	0.001	0.138794176	0.001	0.071762088	0.023301668	-0.221212051	0.001	0.128171889	0.023365361	-0.118487659	0.001	0.401827975	0.11081911	0.061831997
Cre07.g336950.t1.1 pacid=30774895 transcript=Cre07.g336950.t1.1 locus=Cre07.g336950 ID=Cre07.g336950.t1.1.v5.5 annot-version=v5.5__Cre12.g552200.t1.2 pacid=30792182 transcript=Cre12.g552200.t1.2 locus=Cre12.g552200 ID=Cre12.g552200.t1.2.v5.5 annot-version=v5.5	-0.082321963	0.091818475	0.023438372	0.172110791	0.118352276	0.098991449	0.15018314	0.314958882	0.143056171	0.25815783	-0.274678814	0.245120747			-0.162735473	0.001	-0.048840972	0.001	0.216985851	0.001	-0.241799043	3.33E-16	0.172833234	0.001	-0.008798692	0.001	0.037168267	0.001	0.010372334	0.001	-0.195247417	0.001			0.138565208	0.001	-0.238749028	2.50E-16	-0.024284437	0.001	0.280026175	0.001	0.019493476	0.001	-0.001671888	0.001	0.110349748	0.001	-0.18440728
Cre11.g467781.t1.1 pacid=30775790 transcript=Cre11.g467781.t1.1 locus=Cre11.g467781 ID=Cre11.g467781.t1.1.v5.5 annot-version=v5.5	-0.01632924	0.111544316	-0.016850512	0.370323894	0.714942572	0.228738686	0.535029091	0.071425587	0.384364564	0.183936798	-0.551951271	0.086812117			-0.038141856	0.001	-0.196822982	0.001	-0.369786773	7.22E-16	-0.366129786	0.170275882	0.438885096	0.001	0.165219138	0.161534249	0.744029324	0.27560526	0.074032487	0.001	0.098266925	0.001	-0.040494425	0.001	-0.660106264	6.66E-16	0.048752175	0.001	0.235073812	0.2321226	0.649644225	0.001	-0.102279765	0.150528183	0.012274023	0.06656279	0.6590566	0.001
Cre12.g527550.t1.2 pacid=30792596 transcript=Cre12.g527550.t1.2 locus=Cre12.g527550 ID=Cre12.g527550.t1.2.v5.5 annot-version=v5.5	0.035120651	0.148168857	0.035352386	0.177895611	0.299817012	0.426326388	0.421639904	0.092477721	0.115300417	0.001	0.314479724	0.001					0.00440549	0.001	0.044271044	0.195282478	0.140837358	0.001					0.590309479	5.55E-16	0.171466832	0.001			-0.225376638	2.78E-16	0.08059744	0.219735217	0.044492654	0.001	0.060344942	0.001	-0.325859071	0.001	0.078799697	0.062615009	-0.118848918	0.168961059			0.328484682
Cre05.g241850.t1.2 pacid=30783228 transcript=Cre05.g241850.t1.2 locus=Cre05.g241850 ID=Cre05.g241850.t1.2.v5.5 annot-version=v5.5									-0.005293878	0.001
Cre09.g387800.t1.2 pacid=30780709 transcript=Cre09.g387800.t1.2 locus=Cre09.g387800 ID=Cre09.g387800.t1.2.v5.5 annot-version=v5.5	-0.028761938	0.112274572	-0.040425935	0.100312457	0.089088161	0.091458817	0.157469157	0.110137793	0.052820793	0.143134076	-0.155149595	0.076940719			-0.108853802	0.078527267	0.042907722	0.063602362	-0.135427949	0.101552529	-0.127745138	0.048259245	0.062278066	0.059142596	-0.021750757	0.076111395	0.098579182	0.101389213	-0.052054883	0.045878103	0.002019396	0.195956168	-0.074857556	0.04975831	-0.038891746	0.051799012	0.079691209	0.033172969	-0.004578292	0.127865348	0.163266624	0.048839118	-0.026763773	0.067783642	-0.032072391	0.096623221	0.025035452	0.039696356	0.110224816
Cre06.g273550.t1.2 pacid=30779113 transcript=Cre06.g273550.t1.2 locus=Cre06.g273550 ID=Cre06.g273550.t1.2.v5.5 annot-version=v5.5	0.252806073	0.066422508	-0.008515632	0.33635852	0.328408483	0.001	0.080737292	0.001	0.028103471	0.00992852	0.17457585	0.066596727			0.183949705	0.001					0.147728607	0.001			-0.278171218	3.33E-16									-0.266564649	2.78E-16			0.56727346	0.001	0.328408483	0.001			0.31688075	3.33E-16
Cre12.g533550.t1.1 pacid=30792777 transcript=Cre12.g533550.t1.1 locus=Cre12.g533550 ID=Cre12.g533550.t1.1.v5.5 annot-version=v5.5	0.029719143	0.150524973	-0.017838099	0.146765629	0.063675922	0.166916385	-0.012998701	0.136327427	0.033797749	0.146756274	-0.036811189	0.113687126			0.095282908	0.019811278	-0.041057508	0.106585982	0.040925142	0.085958834	-0.063806515	0.067068146	-0.015401537	0.141323791	0.049711027	0.019559649	0.186834424	0.085794194	-0.004978521	0.066856948	-0.184663194	0.001	-0.118498393	0.027752284	-0.12996177	0.068606367	0.008031374	0.182010756	0.068487571	0.210843862	-0.154987815	0.078618165	-0.038057229	0.165946291	0.172660953	0.165269849	0.162124924	0.042630131	0.013899471
Cre16.g653350.t1.2 pacid=30776868 transcript=Cre16.g653350.t1.2 locus=Cre16.g653350 ID=Cre16.g653350.t1.2.v5.5 annot-version=v5.5	-0.081672594	0.252153967	-0.025271249	0.160391942	0.198539588	0.103909614	0.375227967	0.112299376	0.269326786	0.112214556	-0.277618114	0.257999721			0.02443687	0.018906542	0.075446156	0.30296921	-0.211665609	0.010833856	-0.124035291	0.054477089			0.211648481	3.05E-16			-0.312272596	0.184982803	0.003399916	0.081609993	-0.068283851	0.001	0.027062759	0.08507936	-0.003770943	0.045498414	0.011564572	0.245506853	0.038053262	0.001	-0.149785206	0.234051808	0.146565442	0.13053812	0.27683677	0.042633	0.394763397
Cre06.g279150.t1.2 pacid=30780105 transcript=Cre06.g279150.t1.2 locus=Cre06.g279150 ID=Cre06.g279150.t1.2.v5.5 annot-version=v5.5	-0.063158829	0.153351897	-0.016884887	0.154365578	0.133428938	0.190941781	0.06843435	0.139733915	0.038558559	0.100400076	-0.13224078	0.132413668			-0.123061131	0.048938216	0.011170823	0.144632642	-0.142062709	0.155530805	-0.137523962	0.109406122	0.136511922	0.072873689	0.084395664	0.043133951	0.13132602	0.041212812	-0.132982765	0.162242557	0.189326422	0.140675911	0.022372856	0.104769544	0.077510301	0.100833924	-0.067585026	0.085946488	-0.108555402	0.127534488	0.036268331	0.214428989	-0.116678657	0.085456211	0.024914629	0.098745779	0.208435338	0.165667483	0.101604308
Cre09.g393900.t1.2 pacid=30780989 transcript=Cre09.g393900.t1.2 locus=Cre09.g393900 ID=Cre09.g393900.t1.2.v5.5 annot-version=v5.5__Cre09.g393900.t2.1 pacid=30780990 transcript=Cre09.g393900.t2.1 locus=Cre09.g393900 ID=Cre09.g393900.t2.1.v5.5 annot-version=v5.5			0.279844593	0.001																																			0.279844593	3.89E-16
Cre06.g306850.t1.2 pacid=30779620 transcript=Cre06.g306850.t1.2 locus=Cre06.g306850 ID=Cre06.g306850.t1.2.v5.5 annot-version=v5.5	-0.032377474	0.117147961	-0.067847776	0.084367638	-0.233803134	0.222180276	0.117538065	0.077705046	0.010878282	0.071971095	-0.093070392	0.001			0.023161748	0.067283192	-0.004531881	0.001	-0.018088627	0.001	0.034510979	0.001	-0.136724403	2.50E-16					-0.076835673	0.001	0.130700249	0.000656211	-0.098838563	0.014256991	-0.218875292	0.001	0.021768176	0.001	0.023412799	0.024297887	-0.416206601	0.001	-0.064430583	0.094253373	-0.054383662	0.157599365	0.036828098	0.001
Cre11.g469600.t1.2 pacid=30775714 transcript=Cre11.g469600.t1.2 locus=Cre11.g469600 ID=Cre11.g469600.t1.2.v5.5 annot-version=v5.5	-0.114871695	0.12059823	-0.166743794	0.116739381	0.37514598	0.001	0.329830974	0.063535226			-0.418189507	0.169020655			0.023452696	0.001	0.010891538	0.001	-0.109321407	0.001	-0.290592043	3.33E-16	-0.258506809	0.001					-0.11264115	0.001	-0.254438464	0.001	0.063378084	0.001	-0.107298701	0.001	-0.210234374	2.50E-16									0.37514598	0.001
Cre16.g661050.t1.2 pacid=30777324 transcript=Cre16.g661050.t1.2 locus=Cre16.g661050 ID=Cre16.g661050.t1.2.v5.5 annot-version=v5.5	-0.042222062	0.061612984	0.023800119	0.131468547	0.402591967	0.219367947	0.389886668	0.10362685	0.428864387	0.251681775	-0.320392966	0.198889671			-0.061833202	0.061885271	-0.067792392	0.083902951	-0.194681189	0.036312741	-0.101082307	0.095386755	0.027063001	0.037485544	0.007560609	0.013052139	0.427125516	0.058546481	-0.057870677	0.036218517	0.048500845	0.049652919	-0.031847371	0.000399853	0.075071302	0.138013147	0.156676406	0.070498378	0.108568531	0.046065869	0.20256851	0.046654297	-0.052755268	0.024993651	0.006630368	0.004005159	0.543605709	0.28355342	0.383634573
Cre09.g416050.t1.2 pacid=30780467 transcript=Cre09.g416050.t1.2 locus=Cre09.g416050 ID=Cre09.g416050.t1.2.v5.5 annot-version=v5.5	-0.01742242	0.153178592	-0.053564659	0.12918708	-0.235105054	0.138687184	-0.211427854	0.15528889	-0.270939548	0.146450228	0.167982554	0.17476403			-0.090275735	0.154067622	0.049231012	0.185089708	-0.117009176	0.083733156	-0.147998875	0.122257282	-0.025185374	0.169926993	-0.041862821	0.126709402	-0.207589028	0.113844977	-0.074328857	0.103844201	0.103383484	0.194353926	-0.091069729	0.083771475	-0.033126362	0.100865585	0.048658549	0.14190029	-0.032205888	0.103303303	-0.263522743	0.112533741	-0.025847296	0.098355025	0.018692398	0.090691931	-0.212939041	0.142917041	-0.201406313
Cre06.g261700.t1.2 pacid=30779803 transcript=Cre06.g261700.t1.2 locus=Cre06.g261700 ID=Cre06.g261700.t1.2.v5.5 annot-version=v5.5	0.099385176	0.045633711	-0.135130888	0.094615375			0.067740021	0.001	0.197822905	0.364884076					0.100342074	0.017871472					-0.033601093	0.001			-0.150267562	0.001			0.060130356	0.001	0.174845667	0.001			-0.222945021	0.001			0.006048571	0.001			0.166526448	0.001	0.062951691	0.001			0.067740021
Cre06.g294650.t1.2 pacid=30778561 transcript=Cre06.g294650.t1.2 locus=Cre06.g294650 ID=Cre06.g294650.t1.2.v5.5 annot-version=v5.5__Cre08.g359650.t1.2 pacid=30773811 transcript=Cre08.g359650.t1.2 locus=Cre08.g359650 ID=Cre08.g359650.t1.2.v5.5 annot-version=v5.5__Cre10.g424300.t1.2 pacid=30790774 transcript=Cre10.g424300.t1.2 locus=Cre10.g424300 ID=Cre10.g424300.t1.2.v5.5 annot-version=v5.5			0.168873535	0.001	-0.822501043	7.77E-16																																	0.168873535	0.001	-0.822501043	7.77E-16
Cre02.g101950.t1.2 pacid=30785733 transcript=Cre02.g101950.t1.2 locus=Cre02.g101950 ID=Cre02.g101950.t1.2.v5.5 annot-version=v5.5	-0.173467655	0.175191083	0.483544303	0.001							0.160220911	0.001					-0.315300351	0.001											-0.206561739	3.05E-16									0.483544303	0.001			-0.223221576	2.78E-16	0.161702439	2.78E-16
Cre07.g336200.t1.1 pacid=30774569 transcript=Cre07.g336200.t1.1 locus=Cre07.g336200 ID=Cre07.g336200.t1.1.v5.5 annot-version=v5.5	0.061279475	0.146477282	0.148082195	0.117281115	0.20799179	0.032953614	0.283304823	0.056266523	0.568584282	0.202735517	-0.046849259	0.065087289			-0.063654506	0.001			0.080677637	0.001	0.267652068	3.33E-16	0.098124174	0.001	0.092285223	0.001			0.061977657	0.001			0.162981944	3.05E-16	0.003044306	0.001	0.309708688	6.11E-16	0.313456082	3.33E-16	0.174570726	0.001	0.026815346	0.180707284	0.217089681	0.001	0.240484491	0.001	0.305214513
Cre09.g416800.t1.2 pacid=30780761 transcript=Cre09.g416800.t1.2 locus=Cre09.g416800 ID=Cre09.g416800.t1.2.v5.5 annot-version=v5.5	-0.062550673	0.177529192	0.07898706	0.168844679	0.165574335	0.035998792	-0.103460951	0.267162088	0.402887835	0.001	-0.048576735	0.169089733			-0.02578823	0.025796395	-0.066986467	0.053342346	0.054129833	0.001	0.129455935	0.221458022													-0.108184308	0.023630812			0.178191258	0.055962761			-0.301301381	0.120635833	0.147957125	0.088499873	0.152904662	0.039394305
Cre02.g143200.t1.1 pacid=30784969 transcript=Cre02.g143200.t1.1 locus=Cre02.g143200 ID=Cre02.g143200.t1.1.v5.5 annot-version=v5.5	-0.030197397	0.119203068	0.00720371	0.236323052	0.062927523	0.161701784	0.047835388	0.174819672	0.004622185	0.155814969	-0.128238628	0.172244116			-0.050381185	0.085796208	-0.010662121	0.132974544	-0.052839491	0.166676796	-0.103514243	0.079760644	-0.054765342	0.205595101	-0.048560442	0.131269445	0.093640474	0.176076425	-0.064368636	0.124106487	0.001520389	0.181384847	0.255636369	0.269775337	0.227835461	0.131913089	-0.195785228	0.252855177	-0.178987399	0.099046313	0.026728695	0.151204408	0.001391305	0.073209632	-0.025137337	0.098765876	0.04386211	0.145354841	0.034339219
Cre01.g051500.t1.2 pacid=30788842 transcript=Cre01.g051500.t1.2 locus=Cre01.g051500 ID=Cre01.g051500.t1.2.v5.5 annot-version=v5.5	0.047527393	0.166001845	0.299228083	0.109467761	0.73358504	0.183134685	0.863693558	0.246700043	0.987841056	0.193371063	-0.659316799	0.364493205			-0.028560696	0.092806131	0.118125955	0.232616999	0.297271036	0.053691568	0.316072932	0.083988586	0.296311445	0.070816525	0.260269439	0.093302582	0.833952662	0.109649168	0.021928897	0.142881451	0.179929495	0.136319167	0.25696756	0.099933112	0.253765394	0.055872342	0.263708841	0.091279633	0.38499308	0.192734662	0.572546724	0.159665242	-0.002568773	0.141888868	0.096885284	0.143774836	0.811560784	0.141877953	1014347468
Cre05.g234648.t1.1 pacid=30783353 transcript=Cre05.g234648.t1.1 locus=Cre05.g234648 ID=Cre05.g234648.t1.1.v5.5 annot-version=v5.5
Cre12.g533100.t1.1 pacid=30792932 transcript=Cre12.g533100.t1.1 locus=Cre12.g533100 ID=Cre12.g533100.t1.1.v5.5 annot-version=v5.5			0.218938635	0.244249194	0.0881364	0.09495365	0.001218163	0.001	0.108188549	0.001	0.183711496	0.001									0.343217656	0.001			-0.115654987	0.001	0.153002091	3.61E-16											0.441096015	6.11E-16							-0.050861511	0.001
Cre12.g522450.t1.2 pacid=30792584 transcript=Cre12.g522450.t1.2 locus=Cre12.g522450 ID=Cre12.g522450.t1.2.v5.5 annot-version=v5.5	0.03539622	0.001	-0.1041701	0.352571143															-0.405864748	5.00E-16	0.307857133	0.001																					0.03539622	0.001
Cre14.g631900.t1.2 pacid=30776496 transcript=Cre14.g631900.t1.2 locus=Cre14.g631900 ID=Cre14.g631900.t1.2.v5.5 annot-version=v5.5	-0.086846955	0.173847813	-0.078362455	0.16846265			-0.376821212	0.018632724	-0.354684238	0.066526174	0.127614638	0.001							0.097281834	0.001	-0.24859809	2.50E-16			-0.356628366	0.001			-0.283604827	0.001	0.128959457	0.001			0.01101044	0.001			0.05138362	0.001			0.082008314	0.064631991	-0.153892217	0.056594448			-0.357372073
Cre10.g439100.t1.2 pacid=30790162 transcript=Cre10.g439100.t1.2 locus=Cre10.g439100 ID=Cre10.g439100.t1.2.v5.5 annot-version=v5.5	-0.006297729	0.402382508	-0.01222979	0.392685839	0.122076005	0.40448551	-0.046163181	0.331873644	0.016701756	0.363629871	-0.234336306	0.282940636			0.286184471	0.177847383	-0.333868007	0.228320156	0.229815393	0.254090958	-0.043530809	0.336067867	-0.422658871	0.277000212	-0.046864739	0.250863047			0.396907338	0.477951278	-0.166242025	0.372827195			0.139105798	0.341100535	-0.397495078	0.595662251	-0.11752474	0.24582732	0.623319684	0.198571667	0.277963001	0.329316031	-0.151457131	0.261649713	-0.137497368	0.142982021	0.02777421
Cre13.g592050.t1.2 pacid=30784215 transcript=Cre13.g592050.t1.2 locus=Cre13.g592050 ID=Cre13.g592050.t1.2.v5.5 annot-version=v5.5											-0.144139337	0.001
Cre10.g439700.t1.2 pacid=30789817 transcript=Cre10.g439700.t1.2 locus=Cre10.g439700 ID=Cre10.g439700.t1.2.v5.5 annot-version=v5.5			-0.208142059	0.184452437															-0.483504441	3.33E-16	-0.080570327	0.001																	-0.089342552	0.001
Cre10.g435850.t1.2 pacid=30789847 transcript=Cre10.g435850.t1.2 locus=Cre10.g435850 ID=Cre10.g435850.t1.2.v5.5 annot-version=v5.5	-0.093469142	0.001	0.294376063	0.277561273			-0.686360113	0.001			0.580284348	0.012650381					-0.093469142	0.001	0.001681413	0.001			0.701323372	0.001	0.381618471	5.00E-16													0.075978306	0.001
Cre01.g016600.t1.2 pacid=30789407 transcript=Cre01.g016600.t1.2 locus=Cre01.g016600 ID=Cre01.g016600.t1.2.v5.5 annot-version=v5.5__Cre01.g016750.t1.2 pacid=30788600 transcript=Cre01.g016750.t1.2 locus=Cre01.g016750 ID=Cre01.g016750.t1.2.v5.5 annot-version=v5.5			-0.505385843	0.28522575															-0.657841317	0.004809093	-0.807589625	0.12257755	-0.206589811	0.247525121	-0.353233527	0.017331649
Cre02.g117500.t1.2 pacid=30785439 transcript=Cre02.g117500.t1.2 locus=Cre02.g117500 ID=Cre02.g117500.t1.2.v5.5 annot-version=v5.5	-0.232436814	0.001	0.251016733	0.203265583																															0.395815848	2.78E-16			-0.0343227	0.001					-0.232436814	0.001
Cre17.g734500.t1.2 pacid=30782782 transcript=Cre17.g734500.t1.2 locus=Cre17.g734500 ID=Cre17.g734500.t1.2.v5.5 annot-version=v5.5	0.026551555	0.361339299	0.009759058	0.201820109	-0.249620021	0.307726675	-0.240729144	0.477627615	-0.188047402	0.331816744	0.283605408	0.385124599			-0.128415638	0.320082822	-0.01207301	0.39149242	0.038324603	0.245244894	-0.004207613	0.067325631	-0.086646127	0.247002909	0.003924357	0.141861937	-0.238002799	0.393749049	-0.017253715	0.408136497	0.099490063	0.505433262	0.109674442	0.254101298	0.155953659	0.174093027	-0.129147041	0.207995082	-0.09146908	0.109126311	-0.176106273	0.313740958	0.01189547	0.113051158	0.121362374	0.142572112	-0.306517751	0.138240729	-0.250344137
NCBI|BK000554.2|DAA00959.1|28269781|TPA_inf: TPA_exp: hypothetical protein [Chlamydomonas reinhardtii].	-0.060749462	0.251268857	0.04458987	0.284303111	-0.018470479	0.455049619	0.11995865	0.305280948	0.057518408	0.181632745	-0.010937872	0.191600357			-0.09683096	0.102405775	0.068896059	0.134097972	-0.170657771	0.123719425	-0.144891547	0.325200202	0.177293593	0.162889239	0.116494935	0.090027964	0.166504468	0.167316299	-0.187657148	0.324289533	0.180842704	0.174497594	-0.03119009	0.25447206	0.037984231	0.12498737	0.217558388	0.148837851	0.2579509	0.32364022	-0.12121354	0.527618917	-0.111274127	0.181550302	0.032737646	0.108031994	0.015149053	0.413764574	0.16956286
NCBI|BK000554.2|DAA00916.1|28269738|TPA_inf: TPA_exp: ribosomal protein S19 [Chlamydomonas reinhardtii].	-0.101508934	0.191312735	0.009295325	0.096121761	0.16817347	0.456415983	0.220196342	0.002479644	0.157393736	0.097009208	-0.196601688	0.074707433			-0.230140611	0.09735352	-0.079264599	0.198000222	0.171144187	2.50E-16	-0.085968996	0.079122696	-0.146045339	2.50E-16	0.020545816	0.001	0.393299415	5.55E-16	0.102460318	0.001					0.084554802	0.001	-0.011641597	0.001	0.010577364	0.041877641	-0.238058846	0.498882965	-0.245207398	0.090399045	0.128439569	0.001	0.393209158	0.211157924	0.223916588
Cre02.g146250.t1.2 pacid=30784892 transcript=Cre02.g146250.t1.2 locus=Cre02.g146250 ID=Cre02.g146250.t1.2.v5.5 annot-version=v5.5			0.150779956	0.082448222																			0.02064802	0.001											0.203017013	0.001
Cre12.g554850.t1.2 pacid=30792428 transcript=Cre12.g554850.t1.2 locus=Cre12.g554850 ID=Cre12.g554850.t1.2.v5.5 annot-version=v5.5			0.012191658	0.6159606																	-0.64383627	6.66E-16													0.590532069	6.66E-16
NCBI|BK000554.2|DAA00962.1|28269784|TPA_inf: TPA_exp: CF0 ATP synthase subunit IV [Chlamydomonas reinhardtii].	0.078610889	0.121468281	0.113572336	0.190949568	0.178880857	0.05879485	0.184195884	0.049495633	0.245254088	0.048413867	-0.096376091	0.050828107			0.095873925	0.008551191	-0.0337217	0.035786465	0.129937052	0.034703755	0.134449315	0.026081374	0.069795499	0.030282599	0.062987676	0.038982449	0.174278693	0.050036657	0.198425992	0.032040855	-0.036698592	0.031172605	0.364921828	0.039196119	0.359072028	0.014566944	-0.142525203	0.033950349	-0.155637687	0.011298347	0.204534072	0.07665442	0.205388669	0.022196878	-0.065699747	0.013035524	0.14962466	0.033387041	0.192155613
Cre03.g206450.t1.2 pacid=30788258 transcript=Cre03.g206450.t1.2 locus=Cre03.g206450 ID=Cre03.g206450.t1.2.v5.5 annot-version=v5.5	-0.012778181	0.092821968	0.004728705	0.116687225	-0.229934703	0.053951958	-0.201006187	0.005830628	-0.198090658	0.103934742	0.190775826	0.156793251					0.113996809	0.001	0.033361925	0.001	0.199282319	2.50E-16	0.132637569	0.001	-0.086061494	0.001	-0.269069774	0.001	-0.095763063	0.001			-0.132751744	0.001	-0.107429639	2.78E-16	0.117819032	0.001	-0.04009021	0.001	-0.248403624	0.001	0.086140472	0.001	-0.07216235	0.001	-0.142911978	0.001	-0.211928653
Cre04.g223050.t1.2 pacid=30790982 transcript=Cre04.g223050.t1.2 locus=Cre04.g223050 ID=Cre04.g223050.t1.2.v5.5 annot-version=v5.5__Cre04.g223100.t1.2 pacid=30791364 transcript=Cre04.g223100.t1.2 locus=Cre04.g223100 ID=Cre04.g223100.t1.2.v5.5 annot-version=v5.5	-0.476577146	0.601301269	-0.035457325	0.287662199	-3192436908	0.525230796	-2253200704	0.101075564	-3315358195	0.37272114	2268973337	0.277655911			-1015135087	0.003808885	0.228287965	0.008114698	0.213167197	0.079728566	0.155799258	0.040513947	-0.390601341	0.028871697	-0.378304909	0.080185732	-2888427122	0.001864494					0.308281326	0.064303449	0.291210877	0.030721263	-0.12116477	0.173904917	-0.11358787	0.039301746	-4193677464	0.028001844			-0.924706312	3.33E-16	-3002751759	0.083100554	-2175857554
Cre12.g559200.t1.1 pacid=30792494 transcript=Cre12.g559200.t1.1 locus=Cre12.g559200 ID=Cre12.g559200.t1.1.v5.5 annot-version=v5.5	0.417779711	0.001	0.440431976	0.001																	0.440431976	3.89E-16																					0.417779711	0.001
Cre01.g044400.t1.2 pacid=30788663 transcript=Cre01.g044400.t1.2 locus=Cre01.g044400 ID=Cre01.g044400.t1.2.v5.5 annot-version=v5.5	-0.110634879	0.232799779																											-0.328507193	3.89E-16													0.045553686	0.001	0.201698818	0.001
Cre03.g168150.t1.2 pacid=30788293 transcript=Cre03.g168150.t1.2 locus=Cre03.g168150 ID=Cre03.g168150.t1.2.v5.5 annot-version=v5.5
Cre06.g282350.t1.1 pacid=30779642 transcript=Cre06.g282350.t1.1 locus=Cre06.g282350 ID=Cre06.g282350.t1.1.v5.5 annot-version=v5.5	-0.079601885	0.001	0.135056761	0.337882858	0.471165999	0.001	1142467398	0.024193366	0.828850574	4.44E-16	-0.126240274	0.048042042									-0.342781759	0.001													0.37397602	0.001									-0.079601885	0.001	0.471165999	4.44E-16	1124064985
Cre06.g255400.t1.2 pacid=30778927 transcript=Cre06.g255400.t1.2 locus=Cre06.g255400 ID=Cre06.g255400.t1.2.v5.5 annot-version=v5.5	0.263470688	4.44E-16																																											0.263470688	4.44E-16
Cre03.g164350.t1.1 pacid=30787841 transcript=Cre03.g164350.t1.1 locus=Cre03.g164350 ID=Cre03.g164350.t1.1.v5.5 annot-version=v5.5	-0.020128453	0.001	-0.147952384	0.001																																			-0.147952384	0.001			-0.020128453	0.001
Cre09.g407700.t1.2 pacid=30781442 transcript=Cre09.g407700.t1.2 locus=Cre09.g407700 ID=Cre09.g407700.t1.2.v5.5 annot-version=v5.5			0.319843972	0.490576548																	1324077006	1.33E-15											0.221992786	0.001			0.023609209	0.001	0.006893747	0.001
Cre01.g034451.t1.1 pacid=30788705 transcript=Cre01.g034451.t1.1 locus=Cre01.g034451 ID=Cre01.g034451.t1.1.v5.5 annot-version=v5.5	0.018193307	0.100835117	-0.066503179	0.119384145	0.005596558	0.124752793	-0.205803216	0.081287833	0.019535093	0.263599438	-0.000256088	0.062591319					-0.129859566	0.001	-0.164567196	0.001	-0.149130853	0.001	0.079071807	0.001	0.080194816	0.001	-0.129402407	0.001	0.109175507	0.001									-0.177333737	3.89E-16	0.09514669	0.001	-0.073279307	0.001	0.074503665	0.001	0.141632716	0.001	-0.120491673
Cre13.g579566.t1.1 pacid=30784740 transcript=Cre13.g579566.t1.1 locus=Cre13.g579566 ID=Cre13.g579566.t1.1.v5.5 annot-version=v5.5__Cre13.g579566.t2.1 pacid=30784741 transcript=Cre13.g579566.t2.1 locus=Cre13.g579566 ID=Cre13.g579566.t2.1.v5.5 annot-version=v5.5
Cre06.g308350.t1.2 pacid=30778715 transcript=Cre06.g308350.t1.2 locus=Cre06.g308350 ID=Cre06.g308350.t1.2.v5.5 annot-version=v5.5	-0.130733904	0.205208863	-0.012369552	0.040120225			-0.008983853	0.001	-0.120372079	0.001	-0.00856397	0.001									0.027189524	0.001																	-0.053058887	0.001			0.062393071	0.001	-0.348780489	0.001
Cre01.g061077.t1.1 pacid=30788304 transcript=Cre01.g061077.t1.1 locus=Cre01.g061077 ID=Cre01.g061077.t1.1.v5.5 annot-version=v5.5	-0.023183431	0.08232428	-0.000859191	0.206996903	-0.198399614	0.074691738	-0.200187968	0.083622754	-0.177726713	0.097959047	0.136458955	0.099633809			-0.136913213	0.015843472	0.042935711	0.079698465	-0.077720056	0.09032395	-0.154480308	0.098466339	0.059209217	0.073645799	0.133897168	0.101676063	-0.192989687	0.044806802	-0.021597375	0.049300468	0.005822623	0.093890678	0.281222005	0.061589234	0.204693215	0.080805667	-0.288226496	0.068196723	-0.23097249	0.048851632	-0.139013455	0.027643535	-0.049690189	0.057531094	0.013275986	0.07158839	-0.251097342	0.094265969	-0.203489249
Cre10.g465650.t1.2 pacid=30790623 transcript=Cre10.g465650.t1.2 locus=Cre10.g465650 ID=Cre10.g465650.t1.2.v5.5 annot-version=v5.5	0.060761542	0.117343505	-0.03621289	0.151192435	-0.00727158	0.227162989	-0.439729473	0.044683545	-0.370126596	0.0176088	0.306388612	0.007383186			0.143985106	0.001	0.153028363	0.001	0.085799514	0.001	-0.219978181	0.001	-0.087620318	0.001	0.041679658	0.001	0.190483063	0.001	0.054005831	0.001	-0.123530104	0.001			0.25027743	0.001	-0.257549446	0.001	-0.010599282	0.001	-0.035478229	0.001	0.143067432	0.001	0.156041794	0.001	-0.367610711	3.89E-16	-0.469135291
Cre08.g365600.t1.2 pacid=30774011 transcript=Cre08.g365600.t1.2 locus=Cre08.g365600 ID=Cre08.g365600.t1.2.v5.5 annot-version=v5.5
Cre01.g027600.t1.1 pacid=30788973 transcript=Cre01.g027600.t1.1 locus=Cre01.g027600 ID=Cre01.g027600.t1.1.v5.5 annot-version=v5.5			0.162767597	0.168200974	-1074967208	0.001	-0.971219328	0.088616348	-0.961167118	0.064033912									0.382554872	0.001	0.132253406	2.50E-16	-0.028311749	0.001																							-1074967208	1.55E-15	-0.880140946
Cre17.g732100.t1.2 pacid=30782334 transcript=Cre17.g732100.t1.2 locus=Cre17.g732100 ID=Cre17.g732100.t1.2.v5.5 annot-version=v5.5			-0.565648201	0.388275222																	-0.940002194	9.99E-16													-0.162934057	0.001
Cre12.g557800.t1.2 pacid=30792365 transcript=Cre12.g557800.t1.2 locus=Cre12.g557800 ID=Cre12.g557800.t1.2.v5.5 annot-version=v5.5			0.116906192	0.001																	0.116906192	0.001
Cre06.g278300.t1.2 pacid=30779896 transcript=Cre06.g278300.t1.2 locus=Cre06.g278300 ID=Cre06.g278300.t1.2.v5.5 annot-version=v5.5	0.030537971	0.001	-0.034096435	0.001							-0.255381804	0.001																											-0.034096435	0.001			0.030537971	0.001
Cre03.g194200.t1.2 pacid=30787000 transcript=Cre03.g194200.t1.2 locus=Cre03.g194200 ID=Cre03.g194200.t1.2.v5.5 annot-version=v5.5	-0.004116723	0.154457278	-0.007130518	0.134262409	0.098261161	0.13002702	0.176076329	0.082870901	0.131770017	0.217363237	-0.107634673	0.168389808			-0.13696354	0.064266268	0.173878117	0.065062152	-0.118830512	0.129892808	-0.055260394	0.027994682	0.150362526	0.1465619	0.122504068	0.005242784	0.167646678	0.049103081	-0.134467928	0.122859346	0.210241577	0.042242771	0.063565463	0.001	0.003078884	0.020145215	-0.056952428	0.001	-0.055810108	0.116238612	-0.110826409	0.082976896	0.029120828	0.058483095	0.004919686	0.068822756	0.12833063	0.084515367	0.24807823
Cre16.g680700.t1.2 pacid=30778229 transcript=Cre16.g680700.t1.2 locus=Cre16.g680700 ID=Cre16.g680700.t1.2.v5.5 annot-version=v5.5	-0.044194772	0.341273256	0.140534116	0.281031211	-0.34742855	0.126125985	-0.264701497	0.085668022	-0.201557827	0.033705315	0.331671831	0.01102438			-0.370061951	5.55E-16	0.580663015	7.77E-16	-0.202692226	2.50E-16	-0.128501881	0.001	0.540382458	7.77E-16	0.522193182	0.001	-0.451542694	0.001	-0.263109735	5.55E-16	0.172619401	0.001			-0.069028427	0.001	0.276374288	0.001	0.175541621	0.001	-0.340117968	5.55E-16	-0.344987694	3.33E-16	0.210230942	0.001	-0.141006251	0.001	-0.193404262
Cre01.g045640.t1.2 pacid=30788904 transcript=Cre01.g045640.t1.2 locus=Cre01.g045640 ID=Cre01.g045640.t1.2.v5.5 annot-version=v5.5	0.006338341	0.287567062	0.036158555	0.105082353	-0.733798999	0.047773312	-0.783103653	0.053848614	-0.705461413	0.042205856	0.869839134	4.44E-16			-0.26898616	2.78E-16	0.306692341	0.001	-0.019692333	0.001	-0.029671384	0.001	0.215616868	3.05E-16			-0.699322703	5.55E-16											-0.026630643	0.001	-0.720834374	0.001					-0.813619926	3.33E-16	-0.802098501
Cre06.g272650.t1.2 pacid=30779881 transcript=Cre06.g272650.t1.2 locus=Cre06.g272650 ID=Cre06.g272650.t1.2.v5.5 annot-version=v5.5	0.030564447	0.084143511	0.065086159	0.12761132	0.204074331	0.116487896	0.27513391	0.129214522	0.282638624	0.110486188	-0.19017953	0.19958706			0.033445524	0.040570824	0.014859645	0.100589898	0.162658073	0.060113839	0.072974	0.113788601	-0.02073371	0.089817911	0.040014869	0.160439782	0.230259377	0.110942484	0.046008437	0.090530973	0.005184009	0.085959871	-0.007808023	0.064585567	-0.009399026	0.076513824	0.124834204	0.065236073	0.205511993	0.0707042	0.120512167	0.054971754	0.056951324	0.056704923	-0.007182224	0.072953513	0.265156754	0.12422382	0.314706547
Cre02.g087450.t1.2 pacid=30785237 transcript=Cre02.g087450.t1.2 locus=Cre02.g087450 ID=Cre02.g087450.t1.2.v5.5 annot-version=v5.5__Cre09.g394917.t1.1 pacid=30780615 transcript=Cre09.g394917.t1.1 locus=Cre09.g394917 ID=Cre09.g394917.t1.1.v5.5 annot-version=v5.5	-0.132163272	0.001	-0.280645746	0.334324254																	-0.840731963	4.44E-16													-0.182464822	0.001			0.069658767	0.001			-0.132163272	2.50E-16
Cre16.g693600.t1.2 pacid=30776967 transcript=Cre16.g693600.t1.2 locus=Cre16.g693600 ID=Cre16.g693600.t1.2.v5.5 annot-version=v5.5__Cre16.g693600.t2.1 pacid=30776968 transcript=Cre16.g693600.t2.1 locus=Cre16.g693600 ID=Cre16.g693600.t2.1.v5.5 annot-version=v5.5	-0.076151826	0.144575173	0.067184033	0.298388508	-0.150015312	0.085164896	-0.179006311	0.134328693	-0.063371185	0.150357661	0.075909069	0.043321342			0.317750802	0.001	-0.019298091	0.001	0.339465837	0.051152417	0.308446396	0.129374015	-0.673473253	0.001	-0.38865772	0.124397738			-0.130838456	0.016325071					0.176905104	0.022446665			-0.137636174	0.126063937	-0.22527997	0.043033463	-0.045753348	0.054946999	-0.118465061	0.153830514	-0.095394189	0.065294093	-0.171778254
Cre17.g734400.t1.1 pacid=30781960 transcript=Cre17.g734400.t1.1 locus=Cre17.g734400 ID=Cre17.g734400.t1.1.v5.5 annot-version=v5.5	0.106234331	0.454957155	0.068197689	0.739759312	-0.300240093	0.401430032	-0.588958339	0.79415005	-0.012230912	0.450458544	-0.128259018	0.341435699			-0.112714045	0.001	0.100333902	0.001	-0.021591553	0.001	-0.222310415	0.311823282	0.552167389	0.680824658	0.014605208	0.107350063	-0.166633099	0.001	0.192530422	0.001	0.099335998	0.001	-2097711063	8.88E-16	-0.108865153	0.001			0.001134184	0.122950549	-0.541595552	0.64865736	-0.697178747	9.99E-16	1016536915	1.78E-15	-0.287226939	0.001	-0.26340626
Cre16.g662600.t1.2 pacid=30777389 transcript=Cre16.g662600.t1.2 locus=Cre16.g662600 ID=Cre16.g662600.t1.2.v5.5 annot-version=v5.5__Cre16.g663400.t1.2 pacid=30777714 transcript=Cre16.g663400.t1.2 locus=Cre16.g663400 ID=Cre16.g663400.t1.2.v5.5 annot-version=v5.5__Cre16.g663400.t2.1 pacid=30777715 transcript=Cre16.g663400.t2.1 locus=Cre16.g663400 ID=Cre16.g663400.t2.1.v5.5 annot-version=v5.5__Cre16.…	-0.339330705	0.001	0.00533683	0.301091986	-2333448656	2.22E-15			-2193452003	0.061779518					-0.339330705	0.001			-0.067035185	0.001	-0.551501626	0.093590836	-0.10493619	0.001	0.325169683	0.221903694							-0.004952466	0.001	0.204876534	0.029183358											-2333448656	2.22E-15
Cre12.g543350.t1.1 pacid=30792271 transcript=Cre12.g543350.t1.1 locus=Cre12.g543350 ID=Cre12.g543350.t1.1.v5.5 annot-version=v5.5__Cre12.g543350.t2.1 pacid=30792272 transcript=Cre12.g543350.t2.1 locus=Cre12.g543350 ID=Cre12.g543350.t2.1.v5.5 annot-version=v5.5__Cre12.g543350.t3.1 pacid=30792273 transcript=Cre12.g543350.t3.1 locus=Cre12.g543350 ID=Cre12.g543350.t3.1.v5.5 annot-version=v5.5	-0.103984248	0.07434233	0.132259988	0.281053084	-0.216842137	0.070012453	-0.292005706	0.181631821	-0.27811567	0.028232705	0.101188713	0.037242464			-0.109314551	0.001	0.041707354	0.001	0.287712923	2.78E-16	0.016622458	0.17248727	0.356530141	0.001	0.429821522	6.11E-16	-0.24756485	0.001	-0.154941689	0.001	-0.106819641	0.001			-0.261171112	4.44E-16			0.394282402	5.55E-16			-0.196071995	0.001	-0.050494016	0.001	-0.166424516	0.089778104	-0.102897351
Cre15.g635000.t1.1 pacid=30783786 transcript=Cre15.g635000.t1.1 locus=Cre15.g635000 ID=Cre15.g635000.t1.1.v5.5 annot-version=v5.5	0.001227781	0.10535103	-0.323769546	0.179833135	0.824026355	6.66E-16			0.458362959	0.214059061	-0.922123098	4.44E-16			-0.118361876	0.001	0.148019456	0.001	-0.286278947	0.001			-0.115498372	0.001					0.109318608	0.001	-0.104666653	0.001							-0.550617948	5.55E-16	0.824026355	7.77E-16	-0.05632621	0.001	-0.070313651	0.001
Cre01.g066552.t1.1 pacid=30789368 transcript=Cre01.g066552.t1.1 locus=Cre01.g066552 ID=Cre01.g066552.t1.1.v5.5 annot-version=v5.5	-0.014885175	0.232159053	1051336247	0.105578781	-1197626069	0.206107051	-0.199385645	0.001	0.070734014	0.001	1299328213	0.3449787							1245479575	2.00E-15	1090988072	6.66E-16	0.934772747	0.073524125	1109199429	0.065503125	-1097019375	0.006982209	-0.214100064	0.001					0.980759181	0.001	1069984752	6.66E-16	1122150942	0.046657575	-1518940254	0.121236265			0.255666016	0.001	-1069568163	0.062721114
Cre09.g392467.t1.1 pacid=30780491 transcript=Cre09.g392467.t1.1 locus=Cre09.g392467 ID=Cre09.g392467.t1.1.v5.5 annot-version=v5.5	-0.068264268	0.132711297	0.067733991	0.204969823	-0.122824599	0.032796278	-0.21099212	0.19356635	-0.125031889	0.001	0.468784541	5.55E-16									0.08739896	0.001					-0.147304398	0.001							0.237267177	0.001			-0.251144765	0.001			0.056115205	0.001	-0.209865514	0.001	-0.0788865	0.001	-0.41268364
Cre07.g340050.t1.1 pacid=30774278 transcript=Cre07.g340050.t1.1 locus=Cre07.g340050 ID=Cre07.g340050.t1.1.v5.5 annot-version=v5.5
Cre06.g268600.t1.2 pacid=30779749 transcript=Cre06.g268600.t1.2 locus=Cre06.g268600 ID=Cre06.g268600.t1.2.v5.5 annot-version=v5.5	4.78E-06	0.104671329	0.064021438	0.119660113	0.383956566	0.172286423	0.374458544	0.118096536	0.506810431	0.086865096	-0.309297284	0.154366546			0.048488093	0.073199086	0.044038786	0.014039717	0.084851861	0.121281516	0.05161851	0.074003621	0.096450158	0.134157954	0.067604235	0.001	0.493481828	0.168045234	-0.084607393	0.028394332	0.086753277	0.011698146	0.029334545	0.078310228	-0.11260679	0.036535737	0.125915173	0.092527921	0.133649499	0.049797106	0.234006632	0.081638597	-0.131647752	0.013246135	0.157472813	0.010754324	0.39051773	0.101443493	0.445809163
Cre12.g502200.t1.2 pacid=30792492 transcript=Cre12.g502200.t1.2 locus=Cre12.g502200 ID=Cre12.g502200.t1.2.v5.5 annot-version=v5.5
Cre12.g502750.t1.2 pacid=30792465 transcript=Cre12.g502750.t1.2 locus=Cre12.g502750 ID=Cre12.g502750.t1.2.v5.5 annot-version=v5.5	-0.237585405	0.001	-0.184610598	0.353832416			-0.424787713	0.001			0.671762079	0.001									0.16945629	0.001											-0.957394454	5.55E-16	-0.285664477	3.89E-16			0.105940515	0.001			-0.237585405	0.001
Cre16.g663200.t1.1 pacid=30777827 transcript=Cre16.g663200.t1.1 locus=Cre16.g663200 ID=Cre16.g663200.t1.1.v5.5 annot-version=v5.5	-0.299240349	0.259282986	-0.139718113	0.200727577	-0.326167048	0.001					-0.031803062	0.001							-0.274747177	0.095123482	-0.191275992	0.009233586							-0.465840814	0.001					-0.300957652	0.001			0.102265819	0.188163512			0.104285939	0.001			-0.326167048	3.89E-16
Cre12.g534650.t1.1 pacid=30791998 transcript=Cre12.g534650.t1.1 locus=Cre12.g534650 ID=Cre12.g534650.t1.1.v5.5 annot-version=v5.5__Cre16.g665364.t1.1 pacid=30778178 transcript=Cre16.g665364.t1.1 locus=Cre16.g665364 ID=Cre16.g665364.t1.1.v5.5 annot-version=v5.5__Cre17.g747397.t1.1 pacid=30782106 transcript=Cre17.g747397.t1.1 locus=Cre17.g747397 ID=Cre17.g747397.t1.1.v5.5 annot-version=v5.5	0.063464763	0.193132031	0.003356446	0.210083327	-0.199070489	0.001	-0.187522062	0.001	-0.105145494	0.001	0.012238353	0.001									0.169894753	0.001			-0.128949103	0.001									0.332796569	0.001			-0.225547544	4.72E-16			0.1989912	0.001	-0.211758156	3.33E-16	-0.199070489	0.001
Cre08.g358579.t1.1 pacid=30774151 transcript=Cre08.g358579.t1.1 locus=Cre08.g358579 ID=Cre08.g358579.t1.1.v5.5 annot-version=v5.5			-0.15760888	0.001																	-0.15760888	0.001
Cre17.g740750.t1.2 pacid=30781945 transcript=Cre17.g740750.t1.2 locus=Cre17.g740750 ID=Cre17.g740750.t1.2.v5.5 annot-version=v5.5__Cre17.g740850.t1.2 pacid=30782481 transcript=Cre17.g740850.t1.2 locus=Cre17.g740850 ID=Cre17.g740850.t1.2.v5.5 annot-version=v5.5	0.37005486	0.001															0.37005486	0.001
Cre02.g097800.t1.1 pacid=30785105 transcript=Cre02.g097800.t1.1 locus=Cre02.g097800 ID=Cre02.g097800.t1.1.v5.5 annot-version=v5.5__Cre17.g734612.t1.1 pacid=30781956 transcript=Cre17.g734612.t1.1 locus=Cre17.g734612 ID=Cre17.g734612.t1.1.v5.5 annot-version=v5.5			0.231391063	0.556671449	-472494004	0.171028236	-4411055674	0.137938094	-4522296347	0.117823645	4715500634	0.017796633							0.054363547	0.001	0.035054358	0.001	0.105269843	0.001	0.134243627	0.001	-4608130701	0.001					0.939063194	6.66E-16	0.963387554	0.001	-0.518519209	5.55E-16	-0.517860181	1.44E-15	-5027800083	6.22E-15					-4676000493	3.55E-15	-4631921375
Cre11.g468950.t1.2 pacid=30776048 transcript=Cre11.g468950.t1.2 locus=Cre11.g468950 ID=Cre11.g468950.t1.2.v5.5 annot-version=v5.5	-0.009823789	0.064888644	0.013282743	0.058038101	-0.053323774	0.039166083	-0.023496291	0.082506625	-0.016999608	0.084548231	0.038840416	0.065212586			-0.021803092	0.088193145	0.041839427	0.074778298	0.013419388	0.014795892	0.095399861	0.073003004	0.020298	0.014402549			-0.087189303	0.001	-0.039341114	0.010035971	0.024778857	0.060728169	-0.042474304	0.045269698	-0.033146582	0.003235872	0.023388793	0.012704156	0.064908844	0.043382702	-0.02803968	0.019961304	-0.006916237	0.050682577	-0.031286807	0.045596272	-0.039013678	0.053184835	-0.081481751
Cre09.g409150.t1.2 pacid=30780708 transcript=Cre09.g409150.t1.2 locus=Cre09.g409150 ID=Cre09.g409150.t1.2.v5.5 annot-version=v5.5	-8.62E-05	0.10572957	-0.028690105	0.063752276	0.115876304	0.10199358	0.090533908	0.069692661	0.071138841	0.065369233	-0.045922187	0.024536519					-0.074308355	0.001	0.063825408	0.001	0.021965118	0.001	-0.099417823	0.001	-0.066290775	0.001			0.131054712	0.001	-0.164179436	4.44E-16			-0.013612559	0.001	-0.149800871	0.001	0.011910411	0.001	0.219337493	3.33E-16	0.031459627	0.001	-0.012921096	0.001	0.015329515	0.001	0.100180652
Cre03.g201400.t1.2 pacid=30788280 transcript=Cre03.g201400.t1.2 locus=Cre03.g201400 ID=Cre03.g201400.t1.2.v5.5 annot-version=v5.5
Cre02.g142186.t1.1 pacid=30785520 transcript=Cre02.g142186.t1.1 locus=Cre02.g142186 ID=Cre02.g142186.t1.1.v5.5 annot-version=v5.5
Cre02.g108850.t1.2 pacid=30784955 transcript=Cre02.g108850.t1.2 locus=Cre02.g108850 ID=Cre02.g108850.t1.2.v5.5 annot-version=v5.5	-0.014460541	0.150491093	-0.016761852	0.138592964	0.122775971	0.221817047	0.092232772	0.231846734	0.087827675	0.098314302	-0.253560498	0.270297257			0.045507636	0.175138936	-0.039516092	0.168073212	-0.118950764	0.107832704	-0.086799306	0.074543559	-0.00462575	0.162152229	0.093075763	0.159254174	0.23109459	0.023590225	-0.042677398	0.163975926	0.023502242	0.060627508	0.04526523	0.143724059	0.006809897	0.106610123	-0.03851632	0.119386971	-0.013586758	0.137895575	-0.065693932	0.149869584	-0.050280667	0.101912168	0.021292128	0.140689866	0.292425169	0.208615561	0.139968285
Cre12.g549750.t1.2 pacid=30793319 transcript=Cre12.g549750.t1.2 locus=Cre12.g549750 ID=Cre12.g549750.t1.2.v5.5 annot-version=v5.5	-0.028836763	0.121114633	0.089544986	0.140249323	-0.025015356	0.123167328	0.153005371	0.08756333	0.321907577	0.016112224	-0.171656232	0.067160387			0.099377686	0.035005642	-0.153420794	0.001	0.240988927	0.001	0.15810124	0.085688059	-0.09068878	0.001	-0.047907413	0.027308963			-0.016090433	0.16421781	-0.162519108	0.001			0.076151623	0.135719587			0.18035528	0.107366633	0.086663189	0.001	-0.006055912	0.054525893	-0.018868476	0.107568708	-0.06339305	0.120300911	0.117816325
Cre05.g237450.t1.2 pacid=30783054 transcript=Cre05.g237450.t1.2 locus=Cre05.g237450 ID=Cre05.g237450.t1.2.v5.5 annot-version=v5.5	0.010085054	0.284722862	0.040718083	0.295914986	-0.059778256	0.166860529	-0.03421591	0.237954037	-0.011386851	0.198926359	0.093020597	0.212944635			-0.173166642	0.19270534	0.252507446	0.193819546	-0.058487419	0.17168156	-0.025025502	0.140617392	0.407449561	0.297524499	0.325932373	0.117954348	-0.065681162	0.186981613	-0.199756596	0.23815483	0.075427121	0.111796803	-0.173194191	0.134132128	-0.198732643	0.272642415	0.14208617	0.092809147	0.176971528	0.131612318	-0.005280615	0.152208846	-0.169105141	0.196593324	0.176348509	0.25634025	-0.14512103	0.10665525	0.023615758
Cre03.g185600.t1.1 pacid=30786535 transcript=Cre03.g185600.t1.1 locus=Cre03.g185600 ID=Cre03.g185600.t1.1.v5.5 annot-version=v5.5	0.246447995	0.001	0.008172348	0.108936506	-0.327639063	0.001	-0.194317893	0.015502594			0.250721919	0.001							-0.070739905	0.001	-0.122069273	0.001	0.116754527	0.001																					0.246447995	2.50E-16	-0.327639063	0.001	-0.209709356
Cre12.g549350.t1.2 pacid=30793063 transcript=Cre12.g549350.t1.2 locus=Cre12.g549350 ID=Cre12.g549350.t1.2.v5.5 annot-version=v5.5	0.021603274	0.001	0.163051909	0.10292399	0.115946063	0.001	-0.01829923	0.124153543	0.052981985	0.001	0.07864755	0.003194365									0.074124411	0.089549915	0.210073717	2.78E-16					0.021603274	0.001					0.321874031	0.001	0.204838418	0.061837624	0.092379586	0.001	0.115946063	0.001							0.024579638
Cre02.g105650.t1.2 pacid=30785467 transcript=Cre02.g105650.t1.2 locus=Cre02.g105650 ID=Cre02.g105650.t1.2.v5.5 annot-version=v5.5	-0.06252209	0.001	0.019883061	0.288395726	0.428123605	0.001	-0.101413194	0.001													-0.324273166	3.33E-16			0.204654644	0.001							0.370576058	5.00E-16	0.107256356	0.110128038			-0.433877882	6.11E-16					-0.06252209	0.001	0.428123605	5.00E-16
Cre09.g417150.t1.2 pacid=30780452 transcript=Cre09.g417150.t1.2 locus=Cre09.g417150 ID=Cre09.g417150.t1.2.v5.5 annot-version=v5.5	-0.035221554	0.184482508	0.078854902	0.253191222	0.528952337	0.17908728	0.731562791	0.080865975	0.628320567	0.153322923	-0.519206978	0.224488431			-0.011925877	0.115129717	0.141046615	0.075890191	0.109011484	0.036967943	0.139533802	0.080449809	0.305085637	0.079609343	0.326183225	0.023913625	0.430675172	0.110339804	-0.226968873	0.047628898	0.092798544	0.094726092	-0.346968154	0.084048757	-0.314942444	0.063828362	0.163279893	0.081835426	0.225157107	0.03600428	0.6849409	0.168061125	-0.263250634	0.108517494	0.073390865	0.123043707	0.395852563	0.055716213	0.727592509
Cre04.g222700.t1.2 pacid=30791597 transcript=Cre04.g222700.t1.2 locus=Cre04.g222700 ID=Cre04.g222700.t1.2.v5.5 annot-version=v5.5	0.031206106	0.214383264	-0.061587165	0.259870504	0.10469875	0.189523508	-0.048295837	0.251118553	-0.031432351	0.168368697	-0.134984621	0.285359128			-0.013549761	0.217912503	0.040939422	0.226030157	-0.241624054	0.190768759	-0.217257452	0.137258457	-0.03519894	0.180493872	-0.056837603	0.148102109	0.156387435	0.205965713	0.046281084	0.171230104	0.058756293	0.275994847	0.131846083	0.153988281	0.123135889	0.303848667	-0.180278147	0.176337779	-0.192230383	0.171565509	0.017578339	0.159163685	0.077541213	0.14445972	-0.036740494	0.156704777	0.122169014	0.171937723	-0.006064344
Cre10.g459250.t1.2 pacid=30790514 transcript=Cre10.g459250.t1.2 locus=Cre10.g459250 ID=Cre10.g459250.t1.2.v5.5 annot-version=v5.5	0.003777948	0.162433849	0.008512685	0.14839342	0.390611577	0.176380038	0.427602622	0.20680077	0.362685107	0.191985391	-0.534770352	0.293182717			0.046542829	0.073948788	-0.128971174	0.084503804	-0.03161951	0.060556089	-0.000210498	0.095056488	-0.085646297	0.15105165	-0.147019025	0.090437761	0.530276338	0.125323104	-0.031023702	0.106563316	0.071624098	0.150942413	-0.026373579	0.056209064	0.08484373	0.166780646	0.10657405	0.132371651	0.043186202	0.096511755	0.238565559	0.095280334	0.082292538	0.27786418	-0.00086534	0.090579905	0.444929444	0.085630099	0.549991653
Cre01.g002500.t1.2 pacid=30788346 transcript=Cre01.g002500.t1.2 locus=Cre01.g002500 ID=Cre01.g002500.t1.2.v5.5 annot-version=v5.5	-0.024278729	0.167765677	0.115688321	0.149511359	-0.416344389	0.246104024	-0.281978185	0.207071507	-0.221132581	0.136595659	0.430546373	0.185495533			0.041957094	0.136398507	-0.042358421	0.156224229	0.136114643	0.097997124	0.185767829	0.107401719	0.121287415	0.084488655	0.098407558	0.076375089	-0.395929509	0.338211806	-0.117183166	0.103139179	0.051714527	0.070283641	-0.049938269	0.160202318	-0.082750727	0.114802412	0.21358997	0.126670171	0.251742376	0.098809068	-0.573282331	0.117758659	-0.121689828	0.038135002	0.161094327	0.201839877	-0.309719274	0.107151126	-0.124763966
Cre01.g014050.t1.2 pacid=30789551 transcript=Cre01.g014050.t1.2 locus=Cre01.g014050 ID=Cre01.g014050.t1.2.v5.5 annot-version=v5.5	0.024985039	0.264863195	-0.359893882	0.209632767	0.57152575	0.001	0.376671915	2.78E-16			-0.641065012	5.55E-16			0.471697149	8.88E-16	-0.369366401	0.001			-0.361361709	4.44E-16																	-0.373858844	0.2589483			0.000652602	0.208810978	-0.121801439	0.001	0.57152575	3.33E-16
Cre04.g214502.t1.1 pacid=30791416 transcript=Cre04.g214502.t1.1 locus=Cre04.g214502 ID=Cre04.g214502.t1.1.v5.5 annot-version=v5.5	-0.012359784	0.236501827	0.051477468	0.171166259	-0.025724535	0.248227518	-0.180717573	0.191258538	-0.169033586	0.226930978	0.085412474	0.179938272			-0.166649776	0.130875217	0.187168541	0.238588089	0.126589179	0.156372036	0.138446147	0.086547745	-0.073695261	0.214056302	0.018714622	0.155506651	-0.039388727	0.216679812	0.029255528	0.001	-0.142483929	0.130152155	0.299431137	0.148930781	0.112374107	0.122545143			-0.050789263	0.071348093	0.22927418	0.139364759	0.051480313	0.208147428	-0.167529716	0.194944736	-0.17865963	0.174132268	-0.210564185
Cre16.g695100.t1.1 pacid=30776858 transcript=Cre16.g695100.t1.1 locus=Cre16.g695100 ID=Cre16.g695100.t1.1.v5.5 annot-version=v5.5
Cre03.g164700.t1.2 pacid=30787903 transcript=Cre03.g164700.t1.2 locus=Cre03.g164700 ID=Cre03.g164700.t1.2.v5.5 annot-version=v5.5	-0.017301911	0.069625011	0.002830987	0.185780536	0.087311737	0.072794141	0.12387702	0.064574861	0.114310162	0.001	-0.163661193	0.128736002			-0.034512895	0.001	-0.049927036	0.136301984	-0.128103166	0.137774893	-0.080408974	0.253644712	0.032608593	0.122908423	0.226157742	0.001	0.108502208	0.001	-0.023634591	0.001			-0.20869618	0.001	-0.080372622	0.039168208	0.281158645	0.001	0.101848797	0.093290014	0.01169816	0.001	-0.00915385	0.024601718	0.019039995	0.039441896	0.059906942	0.096699073	0.192105584
Cre07.g328900.t1.2 pacid=30774791 transcript=Cre07.g328900.t1.2 locus=Cre07.g328900 ID=Cre07.g328900.t1.2.v5.5 annot-version=v5.5	0.07717905	0.185268357	-0.046295416	0.215395346	-0.936627822	1584145291	-1124885291	1762359151	-1886182989	1611152984	2511766493	1333228001					0.270454918	0.132799284	-0.179919163	0.001	0.051026224	0.276033642			-0.216673451	0.126976959	-291015926	4.44E-16					0.068163135	0.001	0.036831679	0.001			0.250375182	0.001	0.13929739	0.001	0.012665695	0.128755174	0.040823543	0.197827085	-0.412659542	1498488106	-1935155277
Cre12.g550850.t1.2 pacid=30791734 transcript=Cre12.g550850.t1.2 locus=Cre12.g550850 ID=Cre12.g550850.t1.2.v5.5 annot-version=v5.5__Cre13.g564350.t1.2 pacid=30784083 transcript=Cre13.g564350.t1.2 locus=Cre13.g564350 ID=Cre13.g564350.t1.2.v5.5 annot-version=v5.5__Cre13.g564350.t2.1 pacid=30784084 transcript=Cre13.g564350.t2.1 locus=Cre13.g564350 ID=Cre13.g564350.t2.1.v5.5 annot-version=v5.5	0.04426194	0.027207811	0.082901572	0.055854131	0.028729021	0.032479213	0.051307276	0.02693234	0.125248362	0.03059531	-0.006329742	0.022852885			0.101433081	0.001	0.019330637	0.001	0.166381508	0.001	0.1248411	0.001	0.073056899	0.001	0.115550491	0.001	0.036549947	0.001	0.045836476	0.001	0.032310289	0.001	-0.009504267	0.001	-0.01111894	0.001	0.100613142	0.001	0.107795835	0.001	0.065296786	0.001	0.015264697	0.001	0.058305731	0.001	-0.02205861	0.001	0.025453113
Cre07.g330950.t1.2 pacid=30774543 transcript=Cre07.g330950.t1.2 locus=Cre07.g330950 ID=Cre07.g330950.t1.2.v5.5 annot-version=v5.5	-0.145844036	0.001	-0.381135744	0.001																	-0.381135744	0.001																					-0.145844036	0.001
Cre01.g036950.t1.2 pacid=30789554 transcript=Cre01.g036950.t1.2 locus=Cre01.g036950 ID=Cre01.g036950.t1.2.v5.5 annot-version=v5.5	0.186204132	0.001	-0.513799298	3.33E-16	0.184227496	0.001					-0.196250339	0.001									-0.513799298	0.001																							0.186204132	3.89E-16	0.184227496	0.001
Cre12.g538000.t1.2 pacid=30793255 transcript=Cre12.g538000.t1.2 locus=Cre12.g538000 ID=Cre12.g538000.t1.2.v5.5 annot-version=v5.5	0.051383527	0.09920775	-0.062661974	0.100777058					0.230408578	0.001	-0.212474984	0.003704048			0.05074306	0.001	-0.079096336	0.001	-0.005133273	0.001	0.036557964	0.001			-0.188825513	0.001			0.157926666	0.001													0.101634996	0.001	-0.07841596	0.001
Cre03.g145667.t1.1 pacid=30788043 transcript=Cre03.g145667.t1.1 locus=Cre03.g145667 ID=Cre03.g145667.t1.1.v5.5 annot-version=v5.5__Cre13.g603900.t1.2 pacid=30783937 transcript=Cre13.g603900.t1.2 locus=Cre13.g603900 ID=Cre13.g603900.t1.2.v5.5 annot-version=v5.5	-0.114450114	0.001	-0.114813433	0.166974273	-0.150155878	0.121078852	-0.154812965	0.148829181	-0.055100701	0.130497429	0.059291854	0.171879835									-0.275809292	3.89E-16			0.114235857	0.001	-0.063359239	0.001					0.055522709	0.001	-0.27121302	0.001			0.006809937	0.001			-0.114450114	0.001			-0.319057446	5.00E-16
Cre03.g177350.t1.1 pacid=30787596 transcript=Cre03.g177350.t1.1 locus=Cre03.g177350 ID=Cre03.g177350.t1.1.v5.5 annot-version=v5.5	-0.011152303	0.123918209	0.00259999	0.447894466	0.118891322	0.318103282	-0.285590362	0.146180447	-0.289085562	0.133481342	0.01014605	0.230197624					-0.121478297	0.033003258	-0.171603104	0.078091915	0.259289815	0.317422576	-0.100232504	0.05036887	-0.012047232	0.001	0.079650898	0.339876319	-0.089458791	0.001					0.472892686	0.134503775			-0.72053888	0.072478591			0.129612766	0.107638202	-0.017074337	0.087436342	0.172736865	0.260551976	-0.318918866
Cre14.g618550.t1.2 pacid=30776265 transcript=Cre14.g618550.t1.2 locus=Cre14.g618550 ID=Cre14.g618550.t1.2.v5.5 annot-version=v5.5	-0.01992226	0.136403997	0.012601418	0.09376001	-0.105001124	0.1067369	-0.05942117	0.184910882	0.030574672	0.145184868	-0.093855961	0.35683433			0.106132921	0.001	-0.151796145	0.001	0.109076474	0.001	0.107121293	0.001	0.0883064	0.001	-0.108467045	0.001	-0.19703871	0.001	0.146793367	0.001	-0.13004194	2.78E-16	-0.03193989	0.001	0.044514955	0.001	-0.033583225	0.001	-0.156475021	0.001	0.071892799	0.001	0.152965225	2.50E-16	-0.138461906	0.001	-0.080542879	0.001	-0.270943894
Cre17.g734548.t1.1 pacid=30781955 transcript=Cre17.g734548.t1.1 locus=Cre17.g734548 ID=Cre17.g734548.t1.1.v5.5 annot-version=v5.5	0.033228701	0.237025113	0.137241378	0.23270716	-0.004942828	0.318634726	-0.047628861	0.274961655	0.078297246	0.168163424	0.143858447	0.256347721			-0.029319657	0.240454783	-0.008452531	0.208143071	0.166224445	0.267680986	0.170333595	0.124367184	0.001327488	0.154305071	-0.025858822	0.106589521	-0.015235652	0.363311433	0.2813082	0.001	-0.203064708	0.001	0.29252443	3.89E-16	0.080695653	0.263288066			0.423083518	0.158973938	0.044584171	0.067541528	0.012877045	0.019619934	0.132970366	0.364279853	0.087809999	0.190401197	-0.033705494
Cre12.g483700.t1.2 pacid=30793634 transcript=Cre12.g483700.t1.2 locus=Cre12.g483700 ID=Cre12.g483700.t1.2.v5.5 annot-version=v5.5__Cre12.g483700.t2.1 pacid=30793635 transcript=Cre12.g483700.t2.1 locus=Cre12.g483700 ID=Cre12.g483700.t2.1.v5.5 annot-version=v5.5	-0.038855284	0.146392946	-0.036122829	0.152537848	0.292011366	0.114803122	0.346251546	0.134662631	0.254473784	0.173451768	-0.355821095	0.091679417			0.005494849	0.130397846	-0.135498766	0.104286971	-0.06496745	0.123588843	-0.087562145	0.091789038	-0.09877532	0.083480472	-0.01170924	0.085770598	0.289315276	0.108994829	0.031098941	0.139876393	-0.11414215	0.129726757	-0.099527515	0.086574271	-0.16065885	0.1075244	0.193965551	0.088475252	0.178062036	0.154532473	0.328743167	0.107596907	0.04434919	0.139681201	-0.058518531	0.072992571	0.260765257	0.123745256	0.313683208
Cre16.g674400.t1.2 pacid=30777612 transcript=Cre16.g674400.t1.2 locus=Cre16.g674400 ID=Cre16.g674400.t1.2.v5.5 annot-version=v5.5	-0.051938138	0.141772563	0.014278057	0.186123251			-0.022716157	0.001	-0.544687781	3.33E-16	0.224439526	0.001			-0.13235088	0.001	0.089105792	0.001	0.057122413	0.001	0.153973122	0.001	-0.21299199	0.001									0.041528435	0.001	0.308425476	2.78E-16									-0.240760622	0.001			-0.022716157
Cre03.g167051.t1.2 pacid=30787759 transcript=Cre03.g167051.t1.2 locus=Cre03.g167051 ID=Cre03.g167051.t1.2.v5.5 annot-version=v5.5	-0.050399095	0.17552439	-0.252369635	0.284630151	0.291500703	0.269640355	0.067378786	0.234338369	0.07284705	0.215274351	-0.180958371	0.181640924			-0.151103011	0.061722642	0.008444234	0.065592697	-0.446862139	5.00E-16	-0.696521118	0.001			-0.033795652	0.001	0.647881992	3.33E-16	-0.034594211	0.214943825					0.224227586	0.001	-0.404456953	4.44E-16	-0.211262415	0.013209962	0.090231505	0.076934672	-0.254279545	4.44E-16	0.124148286	0.001	0.081950237	0.001	0.169135375
Cre02.g083950.t1.1 pacid=30785522 transcript=Cre02.g083950.t1.1 locus=Cre02.g083950 ID=Cre02.g083950.t1.1.v5.5 annot-version=v5.5	-0.037773548	0.146647752	-0.036755923	0.126627499	0.18951734	0.139479117	0.103539085	0.172231423	0.149606977	0.153086742	-0.155328072	0.203850468			0.063429058	0.087228533	-0.05927796	0.179414581	-0.086292331	0.129030039	-0.100260023	0.060268474	-0.013043669	0.098798859	-0.032504501	0.085853277	0.260440647	0.042089776	-0.091732212	0.139815142	0.068475729	0.089748316	0.149782831	0.135170154	0.024359827	0.092798809	-0.206906859	0.262142523	-0.063493936	0.098806689	0.021722779	0.087689625	-0.036998398	0.100670772	0.036445903	0.132756468	0.257580719	0.115105849	0.216519141
Cre13.g564050.t1.1 pacid=30784355 transcript=Cre13.g564050.t1.1 locus=Cre13.g564050 ID=Cre13.g564050.t1.1.v5.5 annot-version=v5.5	0.012533217	0.232807401	0.008585094	0.124019521	-0.186967649	0.017882343	0.002551052	0.230272799	-0.493945633	0.127008762	0.267299337	0.072698622			-0.281756716	2.78E-16	0.223656243	0.001	0.130906422	0.001	0.087733078	0.001	0.115194824	0.001	-0.072198966	0.001	-0.173649355	0.001	-0.158495983	0.001	0.248493473	2.50E-16	-0.149868509	2.50E-16	-0.099083163	0.001			0.197057214	0.001			-0.302263125	2.78E-16	0.106843483	0.001	-0.210978096	3.33E-16	-0.132351989
Cre03.g161400.t1.2 pacid=30787288 transcript=Cre03.g161400.t1.2 locus=Cre03.g161400 ID=Cre03.g161400.t1.2.v5.5 annot-version=v5.5	-0.089557504	0.19630101	-0.034684082	0.357720727	0.328362332	0.306745625	0.172624827	0.129375979	0.259661693	0.264375032	-0.368555095	0.195545675			0.094764891	0.068811333	-0.081778113	0.090536953	0.038290045	0.268951246	0.05904104	0.309275342	-0.231055509	0.175292068	-0.293575001	6.66E-16	0.482663055	0.308975072	-0.030272715	0.112248695	-0.297871868	0.1769751	0.194391263	2.50E-16	0.506123934	0.084466611	-0.308143002	2.78E-16	-0.374021118	0.138951524	0.250039711	0.286148494	0.030945452	0.166601133	-0.096998017	0.163643387	0.098049394	0.043655354	0.11467686
Cre02.g110750.t1.2 pacid=30786308 transcript=Cre02.g110750.t1.2 locus=Cre02.g110750 ID=Cre02.g110750.t1.2.v5.5 annot-version=v5.5__Cre17.g720250.t1.2 pacid=30782643 transcript=Cre17.g720250.t1.2 locus=Cre17.g720250 ID=Cre17.g720250.t1.2.v5.5 annot-version=v5.5	0.004760975	0.047394427	0.170927191	0.082265251	0.254164758	0.040376576	0.346968717	0.033946557	0.396762123	0.020975383	-0.184102925	0.006105945			0.079039142	0.001	0.008583215	0.001	0.327946946	9.99E-16	0.249002446	2.50E-16	0.135809809	3.05E-16	0.11793771	0.001	0.295427553	0.001	0.038480465	0.001	-0.047777539	0.001	0.073901741	0.001	0.092987952	0.001	0.21370327	0.001	0.214777769	4.44E-16	0.229850475	0.001	0.038421069	0.001	-0.044409152	0.001	0.204226166	0.001	0.387109299
Cre12.g503300.t1.2 pacid=30793236 transcript=Cre12.g503300.t1.2 locus=Cre12.g503300 ID=Cre12.g503300.t1.2.v5.5 annot-version=v5.5	0.017246551	0.116501061	-0.135174156	0.233354521	-0.27892312	0.143096652	-0.199346161	0.232256077	-0.328024288	0.152721683	0.164692879	0.246206088			-0.063018328	0.001			-0.089886502	0.001	-0.252742943	0.055231496			-0.185258854	0.093314369	-0.182855886	0.001							0.152139969	0.052193659			-0.406017632	0.053404834			-0.008275399	0.136663721	0.101707145	0.001	-0.492072296	0.001
Cre06.g257950.t1.2 pacid=30779940 transcript=Cre06.g257950.t1.2 locus=Cre06.g257950 ID=Cre06.g257950.t1.2.v5.5 annot-version=v5.5	-0.037839722	0.130580332	-0.142543468	0.253369442	0.607556314	0.136477153	0.57401508	0.306168252	0.536153017	0.131224283	-0.713015267	0.208632914			-0.130968054	0.093285831	0.06170402	0.108415378	-0.382594994	0.259645401	-0.416820029	0.196592924	0.088873704	0.097777335	-0.035595507	0.138215254	0.638917445	0.131530888	-0.094911242	0.174076268	-0.07136734	0.078010853	-0.232608246	0.08800641	-0.27565793	0.083647396	0.113397639	0.181957652	0.174025781	0.109419091	0.47400858	0.043666692	-0.041189227	0.122456339	-0.007484456	0.089141553	0.735530693	0.028957147	0.70972499
Cre13.g562150.t1.2 pacid=30784770 transcript=Cre13.g562150.t1.2 locus=Cre13.g562150 ID=Cre13.g562150.t1.2.v5.5 annot-version=v5.5	-0.035943494	0.050127389	-0.136115972	0.18116794	-0.63760966	0.176971721	-0.468933809	0.132485699	-0.681663199	0.03308957	0.401002906	0.156953742			0.044402995	0.001	-0.012833981	0.001	-0.088869471	0.001	-0.241212752	0.087660757			0.046049181	0.063530838			-0.084361479	0.001			0.218636826	0.001	-0.082751837	0.001	-0.442137776	0.112018072	-0.130473619	0.069137453	-0.904200466	1.33E-15	-0.078448247	0.001	0.004959432	0.001	-0.560007122	0.088909582
Cre01.g015350.t1.1 pacid=30789577 transcript=Cre01.g015350.t1.1 locus=Cre01.g015350 ID=Cre01.g015350.t1.1.v5.5 annot-version=v5.5	0.012167224	0.201963016	-0.059222277	0.175091999	0.726356841	0.117768579	0.446787074	0.255292121	0.55233246	0.246237827	-0.636651594	0.131837418			0.034141193	0.089651105	0.168635455	0.190446659	-0.046193136	0.125159526	-0.041635047	0.078763696	0.127981076	0.144570045	0.099888647	0.057284073	0.773669438	0.092828579	-0.227053799	0.146523469	0.127791711	0.067356233	-0.108305175	0.133415735	-0.137935525	0.052189511	-0.279134349	0.072917247	-0.216937892	0.05261495	0.67095174	0.121380579	-0.208999134	0.095301147	0.159761211	0.131531968	0.72179266	0.116255139	0.664569049
Cre12.g546050.t1.2 pacid=30793428 transcript=Cre12.g546050.t1.2 locus=Cre12.g546050 ID=Cre12.g546050.t1.2.v5.5 annot-version=v5.5	0.042398004	0.11040089	-0.071982308	0.192626307	0.216917271	0.112244673	0.050076165	0.184735239	0.161985644	0.083256862	-0.20687353	0.185806589			-0.080771775	0.072719866	0.179685077	0.11222377	-0.22529557	0.247022931	-0.243832446	0.008341748	0.101880629	0.159951148	0.027172055	0.113124038	0.18792794	0.111448482	0.002282982	0.056759467	0.078456387	0.054731365	0.051647002	0.001	0.045366812	0.027373206	-0.260846524	0.103752041	-0.059450006	0.184914354	0.229545818	0.096240065	-0.018891185	0.045497807	0.088883624	0.090475033	0.257613956	0.114439924	0.052431971
Cre09.g402552.t1.1 pacid=30780642 transcript=Cre09.g402552.t1.1 locus=Cre09.g402552 ID=Cre09.g402552.t1.1.v5.5 annot-version=v5.5			0.06620567	0.001																																	0.06620567	0.001
Cre07.g346850.t1.2 pacid=30774683 transcript=Cre07.g346850.t1.2 locus=Cre07.g346850 ID=Cre07.g346850.t1.2.v5.5 annot-version=v5.5__Cre07.g346900.t1.1 pacid=30775084 transcript=Cre07.g346900.t1.1 locus=Cre07.g346900 ID=Cre07.g346900.t1.1.v5.5 annot-version=v5.5__Cre07.g346950.t1.1 pacid=30774380 transcript=Cre07.g346950.t1.1 locus=Cre07.g346950 ID=Cre07.g346950.t1.1.v5.5 annot-version=v5.5	0.06893999	0.503562695	0.091546076	0.330800612	-0.075847591	0.283680788	0.180085847	0.218091567	-0.057698324	0.062614449	-0.065296333	0.11686498			-0.708812014	0.001	0.701822979	1.11E-15	-0.402644226	0.001	-0.125058109	0.001	0.515231165	4.44E-16	0.24899113	3.33E-16	0.010436842	0.001	-0.404050106	2.78E-16	0.350159774	0.001	-0.323152413	5.55E-16			0.257733088	0.001	0.004175853	0.001	-0.577637616	4.44E-16			0.250858734	0.001	0.188552982	3.33E-16	-0.093139828
Cre16.g651750.t1.2 pacid=30777803 transcript=Cre16.g651750.t1.2 locus=Cre16.g651750 ID=Cre16.g651750.t1.2.v5.5 annot-version=v5.5	-0.105856312	0.307490658	-0.13356782	0.27606962	-0.125619537	0.266703813	-0.07132563	0.226333478	-0.093842251	0.142845246	0.011470395	0.297089936			-0.272081238	0.147849233	0.134193983	0.255265696	-0.347905073	0.182951975	-0.208850375	0.250131063	0.266473883	0.126450982	-0.378393927	0.001	-0.039287969	0.0336142	-0.095284429	0.210015181	0.142304343	0.200352889	-0.32542145	0.295906334	-0.216193976	0.071078161	0.268213145	0.097163661	-0.019688745	0.208175878	-0.419396041	0.180081709	-0.181299286	0.257481791	-0.112819236	0.299254187	0.027780375	0.279579236	-0.062566912
Cre12.g504200.t1.2 pacid=30792072 transcript=Cre12.g504200.t1.2 locus=Cre12.g504200 ID=Cre12.g504200.t1.2.v5.5 annot-version=v5.5	0.017040724	0.116859321	-0.003519514	0.115839835	0.353338629	0.185154439	0.435789853	0.221980892	0.407672888	0.131406131	-0.478346018	0.348870134			-0.01614165	0.055159229	0.055422483	0.098089179	-0.09463302	0.048571114	-0.050630678	0.051286842	-0.113752027	0.021586516	-0.14550073	0.095008332	0.485824365	0.093584855	-0.124941938	0.133830051	0.101531321	0.069729796	0.047818343	0.040897454	0.079333132	0.059260123	0.079685196	0.076817953	0.080122584	0.111089068	0.201266187	0.09009594	-0.077343677	0.086071715	0.076342186	0.080950667	0.540178283	0.080258709	0.587431183
Cre16.g684800.t1.1 pacid=30777915 transcript=Cre16.g684800.t1.1 locus=Cre16.g684800 ID=Cre16.g684800.t1.1.v5.5 annot-version=v5.5	-0.076473337	0.217398209	0.122693756	0.157540105	-0.465501119	0.084231205	-0.40721923	0.103718161	-0.48807142	2.78E-16	0.447364947	3.33E-16			-0.364778217	5.55E-16	0.096331052	0.001			-0.144678253	0.001	0.224324975	3.05E-16					-0.189747521	3.33E-16	0.242461859	0.001					0.167876573	2.50E-16	0.247929227	0.001	-0.380643652	0.001					-0.549110683	3.33E-16
Cre01.g015000.t1.2 pacid=30788858 transcript=Cre01.g015000.t1.2 locus=Cre01.g015000 ID=Cre01.g015000.t1.2.v5.5 annot-version=v5.5	-0.029328416	0.129582668	-0.060476933	0.210117868	-0.388088672	0.141799981	-0.379817741	0.099269384	-0.391257417	0.112937945	0.376013656	0.208840892			-0.029290917	0.03899012	-0.073943906	0.086432828	-0.105221132	0.093469381	0.014390708	0.166099999	-0.229773495	0.275789277	-0.076271229	0.186041784	-0.541351851	0.048233507	0.080308559	0.144610269	0.095182399	0.001	0.17176825	0.20756594	-0.032783873	0.099310404	0.035326083	0.001	-0.117881605	0.118147817	-0.363557625	0.003815025	-0.112540016	0.058065924	-0.079563371	0.135845581	-0.291498294	0.109090632	-0.385623001
Cre12.g519300.t1.2 pacid=30793372 transcript=Cre12.g519300.t1.2 locus=Cre12.g519300 ID=Cre12.g519300.t1.2.v5.5 annot-version=v5.5	0.06699719	0.114460716	0.00196813	0.159058314	-0.44930189	0.137368101	-0.447259235	0.073642923	-0.480206051	0.128334421	0.528574061	0.054573216			0.044720704	0.037764093	0.000312787	0.043164579	0.012433009	0.049937734	-0.054354932	0.054754794	-0.023792436	0.027505765	0.007182199	0.077702962	-0.382502485	0.001	0.103751929	0.167121938	-0.058447728	0.001	0.257622962	2.78E-16	0.186653556	0.044806185	-0.208298741	0.041393665	-0.221740438	0.044827734	-0.447539547	0.148581902	0.18351692	0.046789888	0.09206219	0.057888928	-0.523194954	0.136029177	-0.473598762
Cre01.g051900.t1.2 pacid=30789261 transcript=Cre01.g051900.t1.2 locus=Cre01.g051900 ID=Cre01.g051900.t1.2.v5.5 annot-version=v5.5	0.005227049	0.070371389	-0.009648505	0.105689015	0.003594482	0.061447555	0.014613009	0.102194914	-0.021595815	0.032583889	-0.060908527	0.081467385			0.087581642	0.004274237	-0.057648626	0.099290324	0.192756042	0.040818953	0.0126261	0.057883359	-0.170970125	0.027298767			0.069436894	0.001	0.045457833	0.02564767	-0.031186792	0.001	0.005218939	0.065266358	-0.061967997	0.016476064	-0.021027846	0.040765456	-0.022174141	0.051357712	0.012075732	0.010201202	-0.050568303	0.001	-0.037358146	0.006531166	-0.08730313	0.003830674	-0.054101473
Cre16.g658650.t1.1 pacid=30777210 transcript=Cre16.g658650.t1.1 locus=Cre16.g658650 ID=Cre16.g658650.t1.1.v5.5 annot-version=v5.5	0.056345075	0.146964805	-0.156809071	0.001			-0.118787728	0.001																													-0.156809071	0.001					0.17947008	3.05E-16	-0.03650329	0.133541714
Cre17.g701200.t1.2 pacid=30782128 transcript=Cre17.g701200.t1.2 locus=Cre17.g701200 ID=Cre17.g701200.t1.2.v5.5 annot-version=v5.5__Cre17.g701200.t2.1 pacid=30782127 transcript=Cre17.g701200.t2.1 locus=Cre17.g701200 ID=Cre17.g701200.t2.1.v5.5 annot-version=v5.5	-0.018863925	0.08090312	-0.043014924	0.091244836	0.369638075	0.102037267	0.369322489	0.093709139	0.325117432	0.098724564	-0.374188249	0.151287549			0.018838407	0.03963364	-0.09678454	0.087454085	-0.089350826	0.07972653	-0.153111705	0.106092045	-0.004735838	0.052055685	-0.010381891	0.049107873	0.412626201	0.076267821	0.002819993	0.050202532	-0.04929179	0.064031118	-0.033846408	0.052473067	-0.045221831	0.079999607	0.014656857	0.025793392	0.01398391	0.054182769	0.273906878	0.045255435	0.001214299	0.039908216	0.009447737	0.096846179	0.39451234	0.119062838	0.418517005
Cre12.g552200.t1.2 pacid=30792182 transcript=Cre12.g552200.t1.2 locus=Cre12.g552200 ID=Cre12.g552200.t1.2.v5.5 annot-version=v5.5	-0.017124331	0.159899906	-0.02870436	0.214557871	-0.060218992	16166438	0.043142073	1265952403	-0.305611775	174995656	0.114770855	175551078			0.016358161	0.078275903	0.113122254	0.38275534	0.005416091	0.140735149	-0.115317176	0.147142588	-0.156320335	0.119711849	-0.074704167	0.128459744	-0.348701275	1814227615	0.008736855	0.077335747	-0.110842293	0.099503332	0.325184684	0.210400975	0.153053057	0.149937977	-0.171642373	0.156201112	-0.208311491	0.113195329	-0.027284319	1699703887	-0.039538023	0.112621058	-0.063986487	0.186324109	-0.010651888	1431806808	-0.363554206
Cre11.g481126.t1.1 pacid=30775821 transcript=Cre11.g481126.t1.1 locus=Cre11.g481126 ID=Cre11.g481126.t1.1.v5.5 annot-version=v5.5	-0.02810987	0.174969784	-0.00393106	0.186752014	-0.338274307	0.238329073	-0.082147959	0.278404299	-0.225723761	0.410366932	0.093347714	0.309595464			-0.158549779	0.015898976	0.291822712	0.015416634	-0.075112303	0.102442929	-0.173964978	0.343493676	0.0544831	0.001			-0.580499805	7.77E-16	-0.092707468	0.103128497	-0.058146792	0.001	-0.00643675	0.021596989	0.000894443	0.008245331	0.134478735	0.129701474	0.145350133	0.090180058	-0.188467709	0.15948865	-0.104489707	0.120512092	0.00462721	0.151802815	-0.448471097	5.00E-16	-0.279781157
Cre02.g079700.t1.2 pacid=30785449 transcript=Cre02.g079700.t1.2 locus=Cre02.g079700 ID=Cre02.g079700.t1.2.v5.5 annot-version=v5.5	-0.123508498	0.102470405	0.000932468	0.258557439	0.454988039	0.177109796	0.525141213	0.19211562	0.358074754	0.122001616	-0.351250741	0.15174333			-0.133797396	0.092546958	-0.011169622	0.001	-0.180256377	0.001	-0.193575618	0.176223419			-0.027737701	0.261179491	0.617256188	6.66E-16	-0.264897497	0.001			-0.273985962	5.00E-16	-0.016947716	0.140654581	0.527207531	0.001	0.175459789	0.207942622	0.263987064	0.161240144	-0.110463369	0.122443195	-0.105201485	0.057977847	0.430063586	0.118982074	0.382491201
Cre09.g398289.t1.1 pacid=30781171 transcript=Cre09.g398289.t1.1 locus=Cre09.g398289 ID=Cre09.g398289.t1.1.v5.5 annot-version=v5.5							-0.630452859	3.33E-16
Cre12.g489700.t1.2 pacid=30792674 transcript=Cre12.g489700.t1.2 locus=Cre12.g489700 ID=Cre12.g489700.t1.2.v5.5 annot-version=v5.5	0.03551243	0.136583678	-0.047657855	0.069753331	0.130280255	0.017490288	0.024891837	0.183735336	-0.035814024	0.079659524	-0.002292814	0.001									-0.112368258	0.001																	-0.016870458	0.065876802			-0.083153865	0.001	0.120861095	0.121473253	0.130280255	0.017490288
Cre08.g364862.t1.2 pacid=30774008 transcript=Cre08.g364862.t1.2 locus=Cre08.g364862 ID=Cre08.g364862.t1.2.v5.5 annot-version=v5.5__Cre14.g616650.t1.2 pacid=30776606 transcript=Cre14.g616650.t1.2 locus=Cre14.g616650 ID=Cre14.g616650.t1.2.v5.5 annot-version=v5.5__Cre14.g616700.t1.1 pacid=30776509 transcript=Cre14.g616700.t1.1 locus=Cre14.g616700 ID=Cre14.g616700.t1.1.v5.5 annot-version=v5.5	0.407113989	0.53435775	0.139533041	0.723042197	-0.097991153	0.030201599	-0.27230051	0.015896517	0.186256418	0.001	0.343700317	0.001			1000361555	0.001	-0.296132831	3.89E-16	1019611016	1.55E-15	0.909772414	1.89E-15	-0.315226189	6.66E-16	-0.164090457	0.001	-0.119806224	0.001							0.675075846	7.77E-16			-1047301785	8.88E-16			0.530739774	6.66E-16			-0.056178932	0.001	-0.287767311
Cre06.g282800.t1.2 pacid=30779483 transcript=Cre06.g282800.t1.2 locus=Cre06.g282800 ID=Cre06.g282800.t1.2.v5.5 annot-version=v5.5	-0.013303719	0.108540369	0.143299006	0.379487338	0.72813619	0.170418984	0.959665118	0.304455642	1047505962	0.195631327	-0.739311308	0.149946824			-0.003487058	0.066527424	0.061633107	0.121199395	0.471689329	0.097756513	0.477571027	0.093172487	0.491972231	0.072048899	0.551467221	0.119875111	0.617304764	0.081326421	-0.040900171	0.103363987	-0.012094776	0.093740573	-0.313471546	0.056184237	-0.324359252	0.087639389	0.256770502	0.079738358	0.298320309	0.116874385	0.882174077	0.087529334	-0.063405607	0.094587093	-0.012505931	0.12124311	0.644955015	0.172428622	1267485865
Cre10.g429150.t1.2 pacid=30790910 transcript=Cre10.g429150.t1.2 locus=Cre10.g429150 ID=Cre10.g429150.t1.2.v5.5 annot-version=v5.5	-0.502277547	0.001	0.236068818	0.035437808			-0.182386763	0.076359612	0.119473588	0.001											0.202601342	3.33E-16	0.273592958	0.001																			-0.502277547	0.001					-0.100604983
Cre04.g219050.t1.1 pacid=30791532 transcript=Cre04.g219050.t1.1 locus=Cre04.g219050 ID=Cre04.g219050.t1.1.v5.5 annot-version=v5.5	0.065221648	0.084449011	-0.075932766	0.116372635	0.408240439	0.001	0.172144041	0.001	0.290341379	0.001	-0.547499714	0.001			-0.078380191	0.001					-0.056785278	0.001			-0.103040582	0.001			0.120255885	0.001					0.130663661	0.001	-0.121481302	0.001	-0.221819593	0.001	0.408240439	0.001	0.138002242	0.001	0.071641072	0.001
Cre02.g113400.t1.2 pacid=30786199 transcript=Cre02.g113400.t1.2 locus=Cre02.g113400 ID=Cre02.g113400.t1.2.v5.5 annot-version=v5.5	-0.159266594	0.266381355	-0.020390915	0.267698111			-0.203119971	0.024998964	0.004002359	0.001	-0.001637355	0.120154696							0.451236613	5.00E-16	0.188922822	0.036635809	-0.310053438	0.001	-0.288522944	0.024608552													0.096296101	0.001			-0.065727195	0.314106836
NCBI|BK000554.2|DAA00915.1|28269737|TPA_inf: TPA_exp: ribosomal protein L2 [Chlamydomonas reinhardtii].	0.023520479	0.252293495	0.038963291	0.251553606	0.074104545	0.238176447	0.007458581	0.34022084	0.009594994	0.277143692	0.039134772	0.367684224			0.066839068	0.09212996	0.057011251	0.295020296	-0.177449056	0.245418269	-0.102044052	0.200672753	0.133875909	0.208003141	0.050208787	0.351677232	0.120388118	0.231945307	-0.139017199	0.117316338	0.159019705	0.141153589	0.148448476	0.070006583	0.04894965	0.176484993	0.175132269	0.223923699	0.144007048	0.156243201	-0.149072281	0.112236121	-0.155037226	0.107328216	0.242035815	0.308149237	0.212261722	0.195847889	0.229843924
Cre02.g091550.t1.2 pacid=30786474 transcript=Cre02.g091550.t1.2 locus=Cre02.g091550 ID=Cre02.g091550.t1.2.v5.5 annot-version=v5.5	-0.064607032	0.001	-0.323043414	0.001	0.052292441	0.264234089			0.312698017	0.001	-0.392380796	0.001													-0.323043414	3.33E-16																	-0.064607032	0.001			0.144759051	0.266944064
Cre13.g565850.t1.1 pacid=30784724 transcript=Cre13.g565850.t1.1 locus=Cre13.g565850 ID=Cre13.g565850.t1.1.v5.5 annot-version=v5.5	-0.042161282	0.579248025	0.001227013	0.346607841	-0.226183654	0.416903489	-0.129021949	0.42143656	-0.031780632	0.583462241	0.164013364	0.392913653			0.317660678	4.44E-16	0.110613909	0.256644913	0.013873747	0.204464381	0.12664543	0.439622795	-0.215306085	0.180657862	-0.049865349	0.027839799	-0.169153277	0.17340353	-0.010855623	0.113616194	0.283378276	0.432893047	-0.122772045	0.001	-0.047004848	0.329601051	-0.026087635	0.083091193	-0.011351688	0.388728348	-0.074392817	0.134632503	-0.175259489	0.312822916	-0.138032733	0.827431314	-0.229800265	0.522888325	-0.325081952
Cre04.g213250.t1.2 pacid=30790966 transcript=Cre04.g213250.t1.2 locus=Cre04.g213250 ID=Cre04.g213250.t1.2.v5.5 annot-version=v5.5			-0.127837604	0.148089479																	-0.141501895	0.001																	-0.059372754	0.183285192
Cre03.g145207.t1.1 pacid=30787333 transcript=Cre03.g145207.t1.1 locus=Cre03.g145207 ID=Cre03.g145207.t1.1.v5.5 annot-version=v5.5	-0.101079449	0.001	-0.286153462	0.001											-0.101079449	0.001																							-0.286153462	0.001
Cre07.g351650.t1.1 pacid=30774897 transcript=Cre07.g351650.t1.1 locus=Cre07.g351650 ID=Cre07.g351650.t1.1.v5.5 annot-version=v5.5	0.085631654	0.208978451	0.119875499	0.067273322	-0.008840075	0.118895269	0.122999904	0.170086444	0.091670071	0.088058801	-0.006430266	0.176734955			0.08768086	0.001	0.002323385	0.001	0.201785907	2.78E-16	0.18296055	0.036706618	0.080217384	0.001	0.074675016	0.001	0.051516941	0.001	0.220214258	0.127826868	-0.050623915	0.001	0.00613285	0.001	0.070328379	0.001	0.119008924	0.001	0.113424012	0.056243801	0.082843301	0.001	0.3839439	0.001	-0.203227647	0.137634126	-0.208584462	3.33E-16	0.079420054
Cre11.g467778.t1.1 pacid=30775474 transcript=Cre11.g467778.t1.1 locus=Cre11.g467778 ID=Cre11.g467778.t1.1.v5.5 annot-version=v5.5			0.143757331	0.000293766	-0.142429682	0.001			-0.023686367	0.001	0.190548518	0.001									0.143459212	0.001			0.144046808	0.001	-0.142429682	0.001
Cre12.g513950.t1.2 pacid=30792477 transcript=Cre12.g513950.t1.2 locus=Cre12.g513950 ID=Cre12.g513950.t1.2.v5.5 annot-version=v5.5	0.05519792	0.078072124	-0.110779666	0.175803345	0.633533704	0.169422741	0.479081462	0.111842109	0.375015996	0.155550038	-0.487552679	0.19086285			0.039983374	0.001	0.187981044	0.001			-0.15022325	0.054972584			0.151312369	0.001	0.760129266	8.88E-16	0.034440214	0.001	0.001515786	0.001							-0.319023809	0.001			0.154999128	0.001	-0.039551441	0.001	0.406795384	2.78E-16	0.496851151
Cre03.g206750.t1.2 pacid=30787680 transcript=Cre03.g206750.t1.2 locus=Cre03.g206750 ID=Cre03.g206750.t1.2.v5.5 annot-version=v5.5	-0.016133911	0.001	0.35737003	0.26242869	-0.037968754	0.006311969	-0.187951115	0.102559547	0.022639433	0.054772796	0.270590931	2.78E-16									0.050287899	0.001			0.323142872	3.33E-16	-0.033849373	0.001											0.702828065	3.33E-16			-0.016133911	0.001			-0.047640342	0.001	-0.110499133
Cre09.g386758.t1.1 pacid=30780593 transcript=Cre09.g386758.t1.1 locus=Cre09.g386758 ID=Cre09.g386758.t1.1.v5.5 annot-version=v5.5	-0.002563369	0.145596766	-0.224643861	0.348319876	0.983226327	0.273892766	0.915542034	0.162072933	0.798909756	0.163871034	-1129910926	0.118988506			-0.024439017	0.091948141	0.041023198	0.130796421	-0.40480385	0.154115214	-0.292782604	0.11123324	-0.126310772	0.158775717	-0.128761979	0.255786191	0.861406658	0.269695684	-0.065436176	0.090632197	0.070475609	0.08555718	0.294384807	0.094312457	0.200445995	0.107934889	-0.439059974	0.155373605	-0.684122874	0.13279795	1090245765	0.293963668	-0.009969952	0.196974605	0.042427662	0.184590359	0.948320552	0.196006682	0.899334407
Cre06.g252000.t1.2 pacid=30779393 transcript=Cre06.g252000.t1.2 locus=Cre06.g252000 ID=Cre06.g252000.t1.2.v5.5 annot-version=v5.5			-0.029357195	0.12857291															-0.180688228	0.001	0.180396524	0.001																	-0.047215047	0.0137092
Cre05.g238332.t1.1 pacid=30782977 transcript=Cre05.g238332.t1.1 locus=Cre05.g238332 ID=Cre05.g238332.t1.1.v5.5 annot-version=v5.5	0.054933127	0.146098211	0.128061127	0.101889265	0.289921172	0.114908125	0.342455523	0.201499341	0.371448462	0.101058109	-0.206177181	0.168125611			0.05107716	0.076640573	0.01879737	0.154672779	0.220839797	0.050566286	0.20192747	0.056868097	0.095047695	0.088644108	0.107602498	0.058638939	0.278614699	0.041489693	0.139462789	0.148674625	-0.01770149	0.185399633	0.164204902	0.064426069	0.085472411	0.057735702	0.01619008	0.121917622	0.129433958	0.115549638	0.302829484	0.135474826	0.052383675	0.071836287	0.008778496	0.136312264	0.245160165	0.098195469	0.41463327
Cre03.g173550.t1.2 pacid=30788002 transcript=Cre03.g173550.t1.2 locus=Cre03.g173550 ID=Cre03.g173550.t1.2.v5.5 annot-version=v5.5	0.023683751	0.066573921	0.068495228	0.277212102	-0.855992666	0.228258533	-0.658195351	0.114380838	-0.728825928	0.072458823	0.680124148	0.048794208			0.108620234	0.001	0.02197838	0.001	0.087838773	0.001	0.239825503	0.001	-0.09437792	0.001	0.245887555	0.001	-0.636138726	4.44E-16							0.361332755	2.78E-16	-0.304714092	4.44E-16	-0.403724975	7.77E-16	-1163816902	1.11E-15	-0.053083967	0.001			-0.990222183	1.78E-15	-0.590940196
Cre13.g603900.t1.2 pacid=30783937 transcript=Cre13.g603900.t1.2 locus=Cre13.g603900 ID=Cre13.g603900.t1.2.v5.5 annot-version=v5.5	-0.018959156	0.150140389	-0.002318081	0.16079024	-0.102439704	0.103553731	-0.02306569	0.129750932	-0.090329001	0.28800473	0.070198397	0.136878461			-0.042497343	0.054687325	-0.005301976	0.134341294	-0.030244381	0.144449344	-0.185137523	0.137494622	0.197907924	0.22546491	0.111103951	0.105873837	-0.075862601	0.088356585	-0.042587851	0.171011637	0.110417567	0.112671865	0.084539234	0.001	-0.051945017	0.051672076	0.0535827	0.179703549	0.019530991	0.105868668	-0.081762096	0.161286538	-0.142441369	0.11678	0.072970512	0.01006659	-0.135438218	0.057358364	-0.045602175
Cre12.g517150.t1.1 pacid=30793637 transcript=Cre12.g517150.t1.1 locus=Cre12.g517150 ID=Cre12.g517150.t1.1.v5.5 annot-version=v5.5	-0.042699877	0.187230107	-0.031348091	0.136850133	-0.016530814	0.18965073	-0.006228518	0.190783084	0.04040274	0.168616833	-0.023287099	0.205453343			0.074241716	0.193944536	-0.111522026	0.08330581	0.021138906	0.10102215	-0.052905082	0.121126599	-0.066205608	0.099257947	-0.003197208	0.06176323	0.11796621	0.072855051	-0.115984618	0.089860214	0.124685847	0.168065707	-0.088616979	0.161407793	-0.185447609	0.187650236	-0.017689689	0.087494497	0.07230248	0.07393901	-0.22968618	0.095911467	-0.204404106	0.139204654	0.138138449	0.142411146	0.064397803	0.072915821	0.08381629
Cre12.g555150.t1.2 pacid=30793376 transcript=Cre12.g555150.t1.2 locus=Cre12.g555150 ID=Cre12.g555150.t1.2.v5.5 annot-version=v5.5	0.023901003	0.062782833	0.059204372	0.082766214	-0.157456865	0.033966665	-0.102506052	0.115119005	-0.045224642	0.143290006	0.199700527	0.017487422			-0.025818492	0.001	-0.040007555	0.001	0.127947929	0.001	0.132013775	0.001	-0.022793359	0.001	-0.068369691	0.001	-0.131718127	0.001	-0.006711377	0.001	0.114334928	0.001	-0.022470751	0.001	0.155601065	0.001	0.008278474	0.001	0.047975432	0.001	-0.153729369	0.001	-0.031649515	0.001	0.044327386	0.001	-0.216538971	0.001	-0.101284576
Cre07.g340200.t1.1 pacid=30774383 transcript=Cre07.g340200.t1.1 locus=Cre07.g340200 ID=Cre07.g340200.t1.1.v5.5 annot-version=v5.5	-0.027155356	0.157078827	-0.000496734	0.205366058	-0.299410086	0.183572617	-0.222296067	0.193117583	-0.238264867	0.183398441	0.29388469	0.279529264			-0.004038048	0.075523512	-0.045529468	0.130679629	0.104982314	0.109481134	0.154807136	0.174776427	-0.114865319	0.141183319	-0.112428346	0.190643953	-0.27690632	0.068974233	0.038858923	0.182991814	-0.158671442	0.08073063	0.199680176	0.052118855	0.115327984	0.093526398	-0.18572033	0.213444077	-0.17457727	0.141699408	-0.391479178	0.215197016	0.035928645	0.124044886	-0.126917596	0.096812903	-0.236895793	0.190095982	-0.196587426
Cre17.g722350.t1.2 pacid=30782283 transcript=Cre17.g722350.t1.2 locus=Cre17.g722350 ID=Cre17.g722350.t1.2.v5.5 annot-version=v5.5	-0.170702054	0.242907827	-0.221644502	0.001							0.255297913	0.001			0.075701029	0.001																							-0.221644502	0.001			-0.410164205	0.001
Cre04.g215850.t1.2 pacid=30791448 transcript=Cre04.g215850.t1.2 locus=Cre04.g215850 ID=Cre04.g215850.t1.2.v5.5 annot-version=v5.5	0.013097515	0.195211795	0.065266261	0.17485165	-0.146023569	0.214999922	-0.120388989	0.251728791	-0.279706897	0.149193075	0.136669871	0.183942344			-0.256716963	0.151050138	0.171162834	0.206542466	-0.101933013	0.142101925	0.113843797	0.204190141	0.179205594	0.241972457	0.01216481	0.034087818	-0.315326548	0.094988027	-0.002346553	0.143663037	0.068039998	0.156938193	0.014983706	0.001	0.166418078	0.10144082	-0.020333555	0.139005979	0.036573878	0.163885711	0.08310666	0.05872485	0.183562348	0.145946619	-0.04672847	0.029545423	-0.17601446	0.191649512	-0.327206375
Cre17.g737250.t1.2 pacid=30781623 transcript=Cre17.g737250.t1.2 locus=Cre17.g737250 ID=Cre17.g737250.t1.2.v5.5 annot-version=v5.5	0.289515021	0.324572636	0.120843921	0.208588239	-0.321442155	0.001					0.096091598	0.051243141									-0.158370846	0.001									0.625000695	7.77E-16							0.276670398	5.00E-16	-0.321442155	3.33E-16			-0.024499569	0.001
Cre07.g326950.t1.1 pacid=30774892 transcript=Cre07.g326950.t1.1 locus=Cre07.g326950 ID=Cre07.g326950.t1.1.v5.5 annot-version=v5.5	-0.060673029	0.284351156	0.05804561	0.174249975	-0.048189345	0.183510173	0.076498087	0.101215629	0.014559004	0.205900513	-0.055134826	0.097045197			-0.058960835	0.001	-0.055527875	0.014184507	0.010476532	0.048635465	0.041100971	0.113052847	0.065169715	0.059260098	0.12948697	0.034929077	-0.000568809	0.001	-0.314262826	0.185696235	0.056347442	0.086818678			-0.254244638	0.126951141	0.21133578	0.001	0.228867706	0.144042009	-0.066131634	0.0681851	-0.187182472	0.214273678	0.190065832	0.449478369	-0.104855159	0.302804109	0.014303946
Cre03.g181150.t1.1 pacid=30787553 transcript=Cre03.g181150.t1.1 locus=Cre03.g181150 ID=Cre03.g181150.t1.1.v5.5 annot-version=v5.5	-0.041898871	0.11971385	0.062134218	0.221132907	-0.212783647	0.054907436	-0.098187797	0.082740965	-0.118951016	0.066818995	0.242952239	0.042114811			0.168735077	4.44E-16	-0.217852006	0.001	0.318821743	3.89E-16	0.345610124	6.66E-16	-0.261676926	5.55E-16	-0.331858974	0.001	-0.241436113	5.00E-16	0.039827569	0.001	-0.120118859	3.89E-16	0.102285395	0.001	0.083934309	2.50E-16	0.129421394	0.001	0.123880698	0.001	-0.249349014	3.33E-16	0.032462231	0.001	-0.069922952	0.001	-0.116310985	0.001	-0.188762943
Cre13.g586300.t1.2 pacid=30784217 transcript=Cre13.g586300.t1.2 locus=Cre13.g586300 ID=Cre13.g586300.t1.2.v5.5 annot-version=v5.5	0.021966227	0.11482876	-0.021421858	0.203774809	-0.010605829	0.099138729	-0.038189401	0.208985501	-0.032231237	0.138238608	0.21658404	0.298676923			0.336432311	2.78E-16	-0.076836881	0.08148335	0.159705542	0.069736425	-0.161782964	0.227019916	-0.206350147	0.120929692	-0.043752077	0.060113279	0.01775261	0.039354071	-0.071826129	0.03270434	0.094276938	0.037933965	0.139317212	0.001	0.065836901	0.060815889	0.020235378	0.001	0.125544299	0.292712717	0.104580873	0.074474753	0.039393315	0.001	0.024103641	0.025622748	-0.083422696	0.083756762	-0.053758725
Cre12.g521750.t1.2 pacid=30792263 transcript=Cre12.g521750.t1.2 locus=Cre12.g521750 ID=Cre12.g521750.t1.2.v5.5 annot-version=v5.5
NCBI|BK000554.2|DAA00936.1|28269758|TPA_inf: TPA_exp: ribosomal protein S2 [Chlamydomonas reinhardtii].	-0.018012737	0.125154417	-0.004170044	0.107493843	0.147094317	0.180250939	0.14761138	0.168200003	0.13455736	0.14339931	-0.19968506	0.217457677			0.048192307	0.092631618	-0.073443543	0.097413426	-0.075930043	0.082262042	-0.068057229	0.087392582	-0.013204226	0.09131947	-0.032944862	0.103467218	0.223822989	0.127955098	-0.088184435	0.090326038	0.098197597	0.105007947	0.104868691	0.070002706	0.081337039	0.107362491	0.008361943	0.082027764	0.019164716	0.077410244	-0.073235266	0.119366532	-0.073880508	0.11340866	0.079163513	0.089351152	0.239668059	0.125199919	0.228837591
Cre17.g729800.t1.2 pacid=30781893 transcript=Cre17.g729800.t1.2 locus=Cre17.g729800 ID=Cre17.g729800.t1.2.v5.5 annot-version=v5.5	0.002251779	0.075434043	-0.026886854	0.110300642	-0.062409152	0.089392557	-0.053099053	0.072023158	-0.114825873	0.079609221	0.019305876	0.055329984			-0.124468092	0.091092009	0.041337775	0.041382764	-0.089744188	0.024251636	-0.114581651	0.054899423	0.057075637	0.07706378	0.001844037	0.050210934	0.002457912	0.083514148	0.04807719	0.016922725	-0.008309223	0.05249252	0.06628973	0.001	0.053235051	0.111700493	-0.015336414	0.068277736	-0.1365917	0.125831052	-0.142820254	0.02310901	0.031354813	0.018825972	-0.032304872	0.053392826	-0.014449693	0.028065981	-0.077433782
Cre03.g207000.t1.2 pacid=30787220 transcript=Cre03.g207000.t1.2 locus=Cre03.g207000 ID=Cre03.g207000.t1.2.v5.5 annot-version=v5.5
Cre02.g101400.t1.2 pacid=30785683 transcript=Cre02.g101400.t1.2 locus=Cre02.g101400 ID=Cre02.g101400.t1.2.v5.5 annot-version=v5.5	-0.041163615	0.158884409	-0.039116702	0.174346996	-0.292027463	0.162136116	-0.285511941	0.267032777	-0.33225855	0.198436716	0.262701776	0.18096965			-0.120229995	0.186550233	0.150247978	0.174573846	0.007449248	0.162595156	-0.050038049	0.169575528	-0.03709718	0.118458082	-0.045758516	0.135682793	-0.302531745	0.17244234	-0.089044643	0.092864203	0.030651111	0.13965586	0.135288137	0.088168136	0.103190145	0.105293205	-0.153642817	0.159306412	-0.206160634	0.102295911	-0.153150563	0.090204479	-0.011314378	0.1071611	-0.079396774	0.143909203	-0.362457209	0.129796767	-0.393073321
Cre16.g661750.t1.2 pacid=30778252 transcript=Cre16.g661750.t1.2 locus=Cre16.g661750 ID=Cre16.g661750.t1.2.v5.5 annot-version=v5.5__Cre16.g661850.t1.1 pacid=30776788 transcript=Cre16.g661850.t1.1 locus=Cre16.g661850 ID=Cre16.g661850.t1.1.v5.5 annot-version=v5.5	-0.461580724	2.78E-16	0.504619574	0.114369864	-1132172234	0.149113412	-1164682825	6.66E-16	-0.654345579	0.027230519	1308250062	1.11E-15					-0.461580724	0.001	0.510869569	0.143410179	0.44836674	0.065809944	0.512669935	0.111861145	0.578679983	0.020181381	-1082449431	8.88E-16																			-1175281768	0.1739451
Cre07.g344400.t1.2 pacid=30774785 transcript=Cre07.g344400.t1.2 locus=Cre07.g344400 ID=Cre07.g344400.t1.2.v5.5 annot-version=v5.5	0.019727848	0.145133143	-0.019896846	0.25960209	0.423834905	0.120651828	0.284641262	0.162259869	0.267410246	0.133021977	-0.407118545	0.121221894			0.057255603	0.0852076	-0.069863149	0.075328829	-0.045688862	0.095437066	-0.061459848	0.084815845	-0.221288173	0.102319745	-0.236007197	0.074195241	0.346726919	0.087469686	0.144327844	0.092272614	-0.122938415	0.095043239	0.301706	0.084542144	0.284643748	0.066698223	-0.342861637	0.058732305	-0.286270822	0.067817438	0.545302364	0.055089363	0.125053496	0.051480823	-0.148042499	0.070012133	0.421397372	0.113791082	0.167436059
Cre14.g614300.t1.2 pacid=30776427 transcript=Cre14.g614300.t1.2 locus=Cre14.g614300 ID=Cre14.g614300.t1.2.v5.5 annot-version=v5.5	0.003432926	0.142947136	-0.164098704	0.159667355	0.219266371	0.230291623	0.147670687	0.170297054	0.050305884	0.146831254	-0.251109034	0.249494426			-0.072187274	0.126946576	0.100362643	0.038331065	-0.298912032	0.088791175	-0.28847054	0.171712343	-0.006274362	0.030033838	-0.250476177	0.052661026	0.36735383	0.008355406	0.081556644	0.127886368	-0.064643547	0.160907909	-0.104517491	0.001	-0.071490222	0.083486945	-0.205411788	0.013337427	-0.158052625	0.223343267	0.339622871	0.138227358	-0.084361765	0.088969353	0.004202932	0.154085267	-0.009553101	0.203172616	0.161647002
Cre04.g213251.t1.1 pacid=30791540 transcript=Cre04.g213251.t1.1 locus=Cre04.g213251 ID=Cre04.g213251.t1.1.v5.5 annot-version=v5.5	-0.193471245	0.001	-0.033069713	0.193955528	-0.374940057	0.037786222	-0.349364709	0.001	-0.409833448	0.082858189	0.32575546	0.133628072							-0.349967731	3.33E-16	0.067791962	0.055657484					-0.402401284	0.001									-0.294173203	0.001	0.126466628	0.001			-0.193471245	0.001			-0.322946801	0.001
Cre12.g508900.t1.2 pacid=30792255 transcript=Cre12.g508900.t1.2 locus=Cre12.g508900 ID=Cre12.g508900.t1.2.v5.5 annot-version=v5.5					-0.36297543	0.001	-0.849279451	0.224334094			0.666733665	0.001																													-0.36297543	2.78E-16							-0.53665486
Cre01.g026600.t1.2 pacid=30789061 transcript=Cre01.g026600.t1.2 locus=Cre01.g026600 ID=Cre01.g026600.t1.2.v5.5 annot-version=v5.5	-0.011681064	0.104119802	0.085026313	0.200487377	0.003508603	0.125434685	0.002033892	0.001	-0.036416089	0.001	-0.139012214	0.001			-0.185802566	0.001	-0.004281711	0.001	0.099724931	0.001	-0.044886408	0.024307736			-0.257197841	3.33E-16			0.126638864	0.001	-0.078865674	0.001					-0.056090678	0.001	0.202544947	0.154269133	0.088977934	0.001	-0.029317952	0.001	-0.057438837	0.001	-0.180579187	0.001	0.002033892
Cre01.g035000.t1.2 pacid=30789536 transcript=Cre01.g035000.t1.2 locus=Cre01.g035000 ID=Cre01.g035000.t1.2.v5.5 annot-version=v5.5	-0.55969536	0.001	0.154957666	0.001	-0.122617533	0.001					0.800607143	0.001			-0.55969536	8.88E-16																							0.154957666	0.001	-0.122617533	0.001
Cre01.g023787.t1.1 pacid=30789637 transcript=Cre01.g023787.t1.1 locus=Cre01.g023787 ID=Cre01.g023787.t1.1.v5.5 annot-version=v5.5	-0.196871813	0.001																													-0.196871813	0.001
Cre08.g358950.t1.1 pacid=30774071 transcript=Cre08.g358950.t1.1 locus=Cre08.g358950 ID=Cre08.g358950.t1.1.v5.5 annot-version=v5.5__Cre08.g358950.t2.1 pacid=30774072 transcript=Cre08.g358950.t2.1 locus=Cre08.g358950 ID=Cre08.g358950.t2.1.v5.5 annot-version=v5.5			-0.237056385	0.001	-0.216879777	0.001															-0.237056385	3.61E-16																									-0.216879777	0.001
Cre01.g046652.t1.1 pacid=30789622 transcript=Cre01.g046652.t1.1 locus=Cre01.g046652 ID=Cre01.g046652.t1.1.v5.5 annot-version=v5.5__Cre08.g364650.t1.1 pacid=30773432 transcript=Cre08.g364650.t1.1 locus=Cre08.g364650 ID=Cre08.g364650.t1.1.v5.5 annot-version=v5.5	-0.028563018	0.154258357	-0.059038055	0.148217876	0.046253907	0.117119827	0.112001728	0.105873826	-0.007966021	0.197394976	-0.196438742	0.135670463			-0.202957726	2.78E-16	0.260931905	0.001	-0.11527531	0.027290184	-0.139224997	0.07293285	0.100194324	0.001			-0.105813107	0.001	-0.102740497	0.001	0.097463014	0.001	-0.222029098	0.001	0.090756396	0.029649615	-0.329454114	0.001	-0.11365801	0.137843879	0.04391369	0.001	-0.177231804	0.001	0.01954166	0.001	0.161064194	0.012685535	0.179453597
Cre06.g273300.t1.2 pacid=30780005 transcript=Cre06.g273300.t1.2 locus=Cre06.g273300 ID=Cre06.g273300.t1.2.v5.5 annot-version=v5.5	0.008096254	0.123109165	-0.015657403	0.209344973	-0.015065905	0.142081867	0.011645648	0.113666108	-0.025298465	0.111125239	-0.033292279	0.122274843			0.145653045	0.085037518	-0.000598397	0.063093937	-0.152609067	0.001	-0.168795146	0.074088857	0.280150989	0.001	0.125339663	0.040034166	-0.101248875	0.001	0.035807048	0.132063211	0.052012347	0.053829919	-0.104699478	0.001	0.135079931	0.282408659	-0.179347641	0.052858372	-0.141969466	0.166632416	9.06E-05	0.156700317	-0.128358713	0.063833841	-0.003607068	0.122217184	0.111606267	0.127104919	-0.049252382
Cre06.g275900.t1.2 pacid=30778835 transcript=Cre06.g275900.t1.2 locus=Cre06.g275900 ID=Cre06.g275900.t1.2.v5.5 annot-version=v5.5	-0.003594002	0.305539208	-0.083045825	0.442993801	-0.026648462	0.133529581	0.071876754	0.314364742	-0.021464775	0.289884763	-0.166585865	0.076632794			0.321751602	0.186336405	-0.47847767	0.087891946	0.136786797	0.15691667	0.308982762	0.047766485	-0.631915565	0.032071366	-0.574189664	0.060452983	-0.139804787	0.164808735	0.155972704	0.095027972	-0.135766016	0.001			-0.020630075	0.001	0.348985451	0.222062105	0.325459933	0.107580913	0.092149959	0.001	0.214185033	0.01873397	-0.325552318	0.079418593	0.021269443	0.060891074	-0.16672355
Cre12.g503550.t1.2 pacid=30793082 transcript=Cre12.g503550.t1.2 locus=Cre12.g503550 ID=Cre12.g503550.t1.2.v5.5 annot-version=v5.5	-0.026174124	0.093009002	0.020712916	0.281589108	0.091646362	0.148370559	-0.038665429	0.070229728	-0.042368936	0.067550123	0.045624794	0.046522441			0.12786874	0.001	-0.171828814	2.50E-16	0.214923546	3.05E-16	-0.005341853	0.001	-0.300161264	4.44E-16	-0.00056286	0.001	0.239435659	0.001	0.039110651	0.001	-0.093023029	0.001			0.385796878	6.66E-16	-0.30651739	0.001	-0.301963175	0.001	-0.100823808	0.001	-0.034628601	0.001	-0.087433605	0.001	0.007370602	0.001	0.052743434
Cre11.g467547.t1.1 pacid=30775820 transcript=Cre11.g467547.t1.1 locus=Cre11.g467547 ID=Cre11.g467547.t1.1.v5.5 annot-version=v5.5	-0.039969674	0.245119083	-0.062227697	0.251242543	0.136087661	0.257247207	0.217795456	0.181149487	-0.020443929	0.297054221	-0.283524264	0.202416732			-0.088536588	0.156792959	-0.025554049	0.216043742	-0.249079826	0.338341991	-0.144008247	0.17027705	0.074878174	0.249767066	0.071991746	0.067620274	0.134450951	0.068339366	-0.100259686	0.176047806	0.133220702	0.320484428	-0.092353488	0.145665872	0.019283733	0.18972817	-0.518404191	0.175214558	0.052102922	0.137070714	-0.015354291	0.204188265	-0.103752071	0.129847839	-0.086660046	0.22409542	0.221438404	0.359810785	0.288687239
Cre01.g062172.t1.1 pacid=30789439 transcript=Cre01.g062172.t1.1 locus=Cre01.g062172 ID=Cre01.g062172.t1.1.v5.5 annot-version=v5.5__Cre06.g264800.t1.2 pacid=30779004 transcript=Cre06.g264800.t1.2 locus=Cre06.g264800 ID=Cre06.g264800.t1.2.v5.5 annot-version=v5.5__Cre06.g264900.t1.1 pacid=30779615 transcript=Cre06.g264900.t1.1 locus=Cre06.g264900 ID=Cre06.g264900.t1.1.v5.5 annot-version=v5.5__Cre06.…	-0.071397816	0.15289269	0.052317074	0.20922805	0.025680666	0.026697126	0.167059073	0.188766341	0.107278074	0.181075008	-0.068993308	0.054874935			0.148346368	2.50E-16	-0.262611312	8.33E-16	0.260365927	9.99E-16	0.285664647	7.77E-16	-0.36859396	1.05E-15	-0.356358273	5.00E-16	0.034271491	0.001	0.110401757	0.001	-0.122604383	0.052089091	0.034353448	0.028094025	0.066504138	0.060639019	0.22278714	0.001	0.305919677	5.55E-16	0.053976608	0.001	0.168099799	2.78E-16	-0.254520776	9.44E-16	-0.016506762	0.001	-0.007386971
Cre06.g283950.t1.2 pacid=30779716 transcript=Cre06.g283950.t1.2 locus=Cre06.g283950 ID=Cre06.g283950.t1.2.v5.5 annot-version=v5.5__Cre06.g284200.t1.2 pacid=30778931 transcript=Cre06.g284200.t1.2 locus=Cre06.g284200 ID=Cre06.g284200.t1.2.v5.5 annot-version=v5.5__Cre06.g284250.t1.2 pacid=30779962 transcript=Cre06.g284250.t1.2 locus=Cre06.g284250 ID=Cre06.g284250.t1.2.v5.5 annot-version=v5.5	0.003327292	0.046457533	0.452699864	0.041716692	-0.059169325	0.001			0.250608819	0.001	-0.032898744	0.001																									0.410016634	2.78E-16	0.493471904	6.11E-16	-0.059169325	0.001	-0.054731684	0.001	0.040501602	0.001
Cre11.g467644.t1.1 pacid=30775633 transcript=Cre11.g467644.t1.1 locus=Cre11.g467644 ID=Cre11.g467644.t1.1.v5.5 annot-version=v5.5	0.180046812	0.431500412	-0.277729346	0.539944602	0.232355137	3.33E-16																									0.572384763	0.001			-0.67165143	5.55E-16			0.46236669	0.001			-0.433353801	3.33E-16	0.376566436	4.44E-16	0.232355137	3.33E-16
Cre06.g310400.t1.1 pacid=30778466 transcript=Cre06.g310400.t1.1 locus=Cre06.g310400 ID=Cre06.g310400.t1.1.v5.5 annot-version=v5.5			-0.213344257	0.163298798			-0.56574446	6.66E-16	-0.127561283	0.001	-0.120523838	0.001											-0.326159114	0.001													0.023029728	0.001											-0.56574446
Cre12.g517900.t1.1 pacid=30792082 transcript=Cre12.g517900.t1.1 locus=Cre12.g517900 ID=Cre12.g517900.t1.1.v5.5 annot-version=v5.5	0.006095123	0.233159632	-0.043489775	0.295022333	-0.199860405	0.338523579	-0.152026724	0.169285707	-0.056225436	0.182748316	0.060074846	0.089868835			-0.239804193	5.00E-16	0.156745313	0.001	-0.183496672	0.665748842	-0.083737344	0.106939271	-0.022160954	0.286761159	-0.032869038	0.001	-0.154484894	0.001	-0.316403876	0.001	0.125947559	0.001			-0.012747587	0.098047355	0.020275128	0.001	0.05212295	0.131504665	-0.077572326	0.05546373	-0.094087833	0.043120334	0.209655042	0.137151	-0.386290078	0.583596937	0.070163905
Cre17.g734100.t1.2 pacid=30782432 transcript=Cre17.g734100.t1.2 locus=Cre17.g734100 ID=Cre17.g734100.t1.2.v5.5 annot-version=v5.5	-0.016883797	0.179202312	-0.003373429	0.121884823	0.137858881	0.190964615	0.144628432	0.275382032	0.178715952	0.215999852	-0.216774427	0.201523396			-0.060092694	0.190713828	0.066438178	0.182200279	-0.017961882	0.073901736	0.047708112	0.083159307	-0.022683224	0.088034524	-0.0090442	0.106995439	0.213167595	0.182422422	-0.048745076	0.167932079	0.07685678	0.112381115	-0.05661978	0.034708412	-0.095054894	0.102328209	0.102642292	0.132548178	0.105803575	0.116895647	-0.071565608	0.099357766	-0.064862355	0.174706653	0.037284037	0.157575013	0.214446143	0.13859077	0.288140612
Cre08.g358529.t1.1 pacid=30773613 transcript=Cre08.g358529.t1.1 locus=Cre08.g358529 ID=Cre08.g358529.t1.1.v5.5 annot-version=v5.5	-0.021950297	0.080384587	-0.030473237	0.095495234	0.097421141	0.073918373	0.049252503	0.035837366	0.067435126	0.026677129	-0.121510052	0.101447934			-0.081653648	0.001	0.03916434	0.001	-0.155971732	0.001	-0.121361155	0.001	0.043613224	0.001	-0.045799924	0.001	0.136555704	3.33E-16	-0.10904255	0.001	0.083228686	0.001			0.097428701	0.001	-0.035363823	0.001	-0.120801502	3.47E-16	-0.026314008	0.001	-0.056490365	0.001	0.079370443	0.001	0.149569798	0.001	0.080870873
Cre10.g433950.t1.1 pacid=30790936 transcript=Cre10.g433950.t1.1 locus=Cre10.g433950 ID=Cre10.g433950.t1.1.v5.5 annot-version=v5.5	0.081576161	0.104444501	0.077643228	0.187326326	-0.149077813	0.075347324	-0.117699344	0.1822293	-0.048741736	0.112657024	0.247787093	0.119961033			0.220020734	0.01658486	-0.028799642	0.03078186	0.341171345	0.044256051	0.345462799	0.030125475	-0.142211763	0.0340595	-0.136055794	0.014999065	-0.180989348	0.025653976	0.15621968	0.017762624	-0.04833758	0.041128099	0.179743033	0.016190119	0.13997938	0.008211533	-0.121669623	0.008672437	-0.071106871	0.022666901	-0.033657381	0.044440967	0.128523998	0.04700574	-0.033179611	0.025971972	-0.198449539	0.039949192	-0.292536591
Cre16.g687300.t1.2 pacid=30777804 transcript=Cre16.g687300.t1.2 locus=Cre16.g687300 ID=Cre16.g687300.t1.2.v5.5 annot-version=v5.5	-0.099217675	0.22377959	0.094612813	0.289598161	-0.596690511	0.030772791	-0.504628674	0.168781048	-0.320408348	0.201785056	0.498212568	0.154412618			-0.124075294	0.001	0.110852852	0.001	0.186357338	0.01476829	0.176180601	0.00958976	0.129354063	0.01611714			-0.561670251	4.44E-16	-0.294045646	0.001			-0.242552415	0.074660281	-0.206453172	0.067838822			0.909294647	0.001	-0.611745723	0.001	-0.394125661	8.33E-16	0.158684977	0.067237297	-0.625036641	0.016094522
Cre08.g365692.t1.1 pacid=30773668 transcript=Cre08.g365692.t1.1 locus=Cre08.g365692 ID=Cre08.g365692.t1.1.v5.5 annot-version=v5.5__Cre16.g693202.t1.1 pacid=30777017 transcript=Cre16.g693202.t1.1 locus=Cre16.g693202 ID=Cre16.g693202.t1.1.v5.5 annot-version=v5.5	0.01301275	0.061486661	0.056207805	0.365955208	0.653270574	0.095235273	0.444251406	0.096484029	0.506396428	0.043836504	-0.599131165	0.103206351			0.069293992	0.001	-0.022685831	0.001	-0.125986065	0.001	-0.084770976	0.001	0.034355051	0.001	-0.238872561	3.05E-16			0.024946314	0.001	0.027575898	0.058331853			0.470885034	0.085130906	-0.477796583	3.33E-16	-0.432968733	7.77E-16	0.561059418	7.77E-16	0.039180074	0.001	-0.083011923	0.000838211	0.751629141	4.44E-16	0.305457191
Cre07.g326400.t1.2 pacid=30775239 transcript=Cre07.g326400.t1.2 locus=Cre07.g326400 ID=Cre07.g326400.t1.2.v5.5 annot-version=v5.5	-0.054927096	0.001																																									-0.054927096	0.001
Cre10.g452650.t1.2 pacid=30789914 transcript=Cre10.g452650.t1.2 locus=Cre10.g452650 ID=Cre10.g452650.t1.2.v5.5 annot-version=v5.5	0.096065496	0.105431638	-0.018831484	0.262205938	0.301541387	0.001					-0.295910467	0.001			0.141483881	2.50E-16			0.223579043	0.001									0.205016153	0.001					0.164089787	0.001	-0.464799722	2.78E-16	-0.213738102	0.001	0.301541387	0.001	0.003935159	0.001	-0.051992684	0.001
Cre06.g250100.t1.2 pacid=30778980 transcript=Cre06.g250100.t1.2 locus=Cre06.g250100 ID=Cre06.g250100.t1.2.v5.5 annot-version=v5.5__Cre09.g393200.t1.2 pacid=30781359 transcript=Cre09.g393200.t1.2 locus=Cre09.g393200 ID=Cre09.g393200.t1.2.v5.5 annot-version=v5.5	0.188041289	0.444350165	0.016136693	0.204648099	-0.077298835	0.176720051	-0.162364852	0.032332729	-0.233157583	0.287736205	0.033847817	0.067598015			0.279707159	0.001	-0.42779217	4.44E-16	0.065870036	0.184454397	-0.020943489	0.006667394	-0.294624288	0.001			-0.094399844	0.013119267	0.48056561	5.55E-16			0.276280691	0.001							0.246077521	0.001	0.719743475	0.001	-0.391916408	4.44E-16	-0.350148517	0.001	-0.118264188
Cre06.g300750.t1.1 pacid=30778538 transcript=Cre06.g300750.t1.1 locus=Cre06.g300750 ID=Cre06.g300750.t1.1.v5.5 annot-version=v5.5
Cre14.g610631.t1.1 pacid=30776450 transcript=Cre14.g610631.t1.1 locus=Cre14.g610631 ID=Cre14.g610631.t1.1.v5.5 annot-version=v5.5			0.110616515	0.001			0.060484753	0.001																	0.110616515	0.001
Cre03.g145727.t1.1 pacid=30788166 transcript=Cre03.g145727.t1.1 locus=Cre03.g145727 ID=Cre03.g145727.t1.1.v5.5 annot-version=v5.5							-0.062828155	0.001																																									-0.062828155
Cre48.g761197.t1.1 pacid=30778371 transcript=Cre48.g761197.t1.1 locus=Cre48.g761197 ID=Cre48.g761197.t1.1.v5.5 annot-version=v5.5	-0.011304077	0.111906337	0.008405021	0.105883541	0.17833534	0.170334459	0.086163357	0.158100601	0.146331416	0.145450679	-0.199619439	0.254123647			0.07555743	0.074256812	-0.102365479	0.093879797	-0.016820623	0.09194303	-0.079126528	0.03657547	-0.094629469	0.108971093	-0.062309149	0.043246187	0.27118436	0.058986849	-0.070429321	0.095917789	0.094816427	0.05836785	0.139219912	0.065854818	0.10130534	0.034785581	-0.042428828	0.053934949	-0.02060716	0.061640538	-0.096136953	0.098516084	-0.022510051	0.064758459	0.06779937	0.070751281	0.250211446	0.069106156	0.254868869
Cre06.g278086.t1.1 pacid=30778557 transcript=Cre06.g278086.t1.1 locus=Cre06.g278086 ID=Cre06.g278086.t1.1.v5.5 annot-version=v5.5	-0.027687761	0.074019206	-0.092200746	0.001	-0.276989137	0.006482672	-0.50084684	3.33E-16	-0.406116684	0.023512655	0.329362203	0.001									-0.092200746	0.001																			-0.283709348	0.001	-0.106064703	0.001	0.042215998	0.001	-0.270735607	0.001
Cre07.g328150.t1.1 pacid=30774646 transcript=Cre07.g328150.t1.1 locus=Cre07.g328150 ID=Cre07.g328150.t1.1.v5.5 annot-version=v5.5__Cre07.g328150.t2.1 pacid=30774647 transcript=Cre07.g328150.t2.1 locus=Cre07.g328150 ID=Cre07.g328150.t2.1.v5.5 annot-version=v5.5	-0.00128654	0.156109512	0.057619626	0.145353437	0.058067293	0.298447704	-0.163269362	0.021662274	0.149781768	0.137145868	-0.137478685	0.001			0.11221571	0.001	-0.094052871	0.05287301	0.21603102	0.001	0.092482659	0.001																	-0.010704294	0.155777627	-0.175340849	0.001	0.067891515	0.222785093	0.028420089	0.001	0.439677939	0.001	-0.141751988
Cre08.g375900.t1.1 pacid=30773520 transcript=Cre08.g375900.t1.1 locus=Cre08.g375900 ID=Cre08.g375900.t1.1.v5.5 annot-version=v5.5
Cre01.g008550.t1.1 pacid=30789131 transcript=Cre01.g008550.t1.1 locus=Cre01.g008550 ID=Cre01.g008550.t1.1.v5.5 annot-version=v5.5	0.025734275	0.292694066	0.051817699	0.069124352	-0.49730922	0.077785854			-0.630411802	0.025451287	0.779118152	0.266380582			-0.285702078	0.001	0.42420722	2.78E-16	0.034377459	0.001	0.059943203	0.001	0.146000293	0.001	-0.030080036	0.001	-0.441871503	5.55E-16									-0.004603337	0.001	-0.011283176	0.001	-0.606452225	0.001			-0.039463836	0.001
Cre09.g386735.t1.1 pacid=30780264 transcript=Cre09.g386735.t1.1 locus=Cre09.g386735 ID=Cre09.g386735.t1.1.v5.5 annot-version=v5.5	0.017965731	0.213406794	-0.017840229	0.086935613	0.017994722	0.083876692	-0.093292445	0.188635615	-0.142484156	0.088119664	0.10306995	0.034926038					0.241514619	0.001	-0.044767252	0.001	0.002811975	0.070411004	0.001654562	0.001	-0.01953217	0.078036428			0.278154598	0.001	0.308932973	0.001	0.025047344	0.001	0.013306676	0.096145973	-0.087020243	0.001	-0.088379314	0.082205362	0.034459988	0.001	-0.01980559	0.136997257	-0.159828234	0.164762375	0.006612011	0.107754535	-0.02873849
Cre06.g258700.t1.1 pacid=30779562 transcript=Cre06.g258700.t1.1 locus=Cre06.g258700 ID=Cre06.g258700.t1.1.v5.5 annot-version=v5.5	-0.056875761	0.145465782	-0.090554281	0.169863742	0.092766903	0.183409376	0.071929545	0.129513441	0.022964993	0.145510589	-0.182198237	0.16712392			-0.088852755	0.116816667	-0.073495189	0.133666334	-0.105857576	0.105884459	-0.123420916	0.160823692	-0.0788151	0.099940504	-0.064099135	0.095782501	0.146342684	0.04019503	-0.123431205	0.146565348	0.017849437	0.135000706	-0.029812236	0.134294587	-0.04104673	0.210255149	-0.132718313	0.198125893	-0.103431152	0.156265896	-0.050449159	0.211030752	-0.066222424	0.11224533	0.037652025	0.133899062	0.174643323	0.121327421	0.085310508
Cre13.g566000.t1.2 pacid=30783932 transcript=Cre13.g566000.t1.2 locus=Cre13.g566000 ID=Cre13.g566000.t1.2.v5.5 annot-version=v5.5	0.004053806	0.176300864	0.088238075	0.121231497	-0.499347722	0.214237506	-0.254800143	0.128053922	-0.345700711	0.132590973	0.308810135	0.240697691			-0.328623778	0.048089819	0.141182814	0.112356982	0.05471542	0.073693815	0.022394469	0.129018949	0.079073805	0.109492904	-0.001197047	0.101790455	-0.34615497	0.099991228	0.107776311	0.083608241	0.021305165	0.055311456	0.256728511	0.08997191	0.121915068	0.125307657	0.13368632	0.082609422	0.122626873	0.092170634	-0.788199753	0.097352276	0.071355274	0.072065905	-0.09655645	0.073564914	-0.447682391	0.112603281	-0.186821636
Cre06.g308900.t1.2 pacid=30779773 transcript=Cre06.g308900.t1.2 locus=Cre06.g308900 ID=Cre06.g308900.t1.2.v5.5 annot-version=v5.5	-0.078323875	0.001	-0.325162044	0.001																	-0.325162044	0.001																					-0.078323875	0.001
Cre03.g204350.t1.2 pacid=30787499 transcript=Cre03.g204350.t1.2 locus=Cre03.g204350 ID=Cre03.g204350.t1.2.v5.5 annot-version=v5.5	0.086569692	0.067070178	-0.104779825	0.135957937	-0.305879813	0.148976544	-0.08368044	0.066781661	-0.063492242	0.001	0.290465702	0.164613862			0.087562238	0.001	0.177272903	0.001	-0.096715672	0.001	-0.171586507	0.199030964	0.062959604	0.001	-0.040545503	0.001	-0.451562095	0.001							-0.197333737	0.001			-0.010248192	0.001	-0.290611373	3.89E-16	0.007077915	0.001			-0.100797174	0.001	-0.151466393
Cre17.g742200.t1.1 pacid=30782802 transcript=Cre17.g742200.t1.1 locus=Cre17.g742200 ID=Cre17.g742200.t1.1.v5.5 annot-version=v5.5	-0.08356113	0.061815059	0.159905323	0.200528559	-0.029503303	0.2212739	0.075352105	0.206011205	0.259971251	0.31851136	-0.283756724	0.111639125					0.027251123	0.001			0.136337456	0.035741011	0.17807388	0.001	-0.347048833	3.33E-16	-0.243163621	0.001	-0.120457096	0.001			0.219108096	0.001	-0.121157821	0.001	0.321474409	2.78E-16	0.344820567	0.083159277	0.276038525	0.001			-0.112501722	0.001	-0.016840127	0.001
Cre16.g685500.t1.2 pacid=30776952 transcript=Cre16.g685500.t1.2 locus=Cre16.g685500 ID=Cre16.g685500.t1.2.v5.5 annot-version=v5.5__Cre16.g685500.t2.1 pacid=30776953 transcript=Cre16.g685500.t2.1 locus=Cre16.g685500 ID=Cre16.g685500.t2.1.v5.5 annot-version=v5.5			-1391384001	0.001																															-1391384001	4.44E-16
Cre03.g171950.t1.1 pacid=30788022 transcript=Cre03.g171950.t1.1 locus=Cre03.g171950 ID=Cre03.g171950.t1.1.v5.5 annot-version=v5.5	-0.097493139	0.301940743	0.009970477	0.133537995	-0.925524791	0.06832148	-0.623156135	0.105947415	-0.738377815	0.067044879	0.660422538	0.199821285			-0.47216895	6.66E-16	0.466577019	1.22E-15	-0.096694312	0.161555839	-0.039090515	0.11790652	0.144420473	3.89E-16	0.01730741	0.110138077	-0.975983548	6.66E-16	-0.357094995	0.001	0.035635294	0.001	0.068632002	0.001	0.09707785	0.001	-0.149029165	3.05E-16	0.094414659	0.122935165	-0.83301707	1.11E-15	-0.329298594	7.77E-16	-0.096239294	0.001
Cre13.g564250.t1.2 pacid=30784684 transcript=Cre13.g564250.t1.2 locus=Cre13.g564250 ID=Cre13.g564250.t1.2.v5.5 annot-version=v5.5	-0.025956397	0.155824065	-0.041078307	0.170317032	0.229007208	0.160874018	0.204802437	0.176121468	0.206314325	0.153129593	-0.270159134	0.249424162			0.043309345	0.090240755	-0.02905336	0.107369605	-0.101223018	0.07170251	-0.13321599	0.144859532	-0.023517844	0.121731995	-0.002888143	0.18984491	0.280135583	0.124608258	-0.128450983	0.086774773	0.130203136	0.131185184	-0.149733057	0.083591054	-0.106012546	0.176918631	0.040565519	0.090678316	0.130443916	0.149074324	0.149129954	0.090963659	-0.104532562	0.16302236	0.045271008	0.175847693	0.273812761	0.208389187	0.22190174
Cre11.g468450.t1.2 pacid=30775984 transcript=Cre11.g468450.t1.2 locus=Cre11.g468450 ID=Cre11.g468450.t1.2.v5.5 annot-version=v5.5	0.004967634	0.135362464	0.029663118	0.148207983	-0.07757273	0.081730459	-0.023863218	0.187902936	-0.032151371	0.190452083	0.009657333	0.085271644			0.056398905	0.001	-0.130920441	0.001	0.149205706	4.44E-16	0.162550545	0.005293753	-0.233829174	0.010035372	-0.311002274	0.001	-0.124016294	0.001	0.058585306	0.001	-0.131463126	0.025459508	0.096276433	0.001	0.073298067	0.002682597	0.07352525	0.043768631	0.081023126	0.031234609	-0.017545218	0.121570591	0.149657239	0.12493354	-0.079396972	0.064271382	-0.065228277	0.019446025	-0.180801155
Cre09.g394547.t1.1 pacid=30780255 transcript=Cre09.g394547.t1.1 locus=Cre09.g394547 ID=Cre09.g394547.t1.1.v5.5 annot-version=v5.5	0.011604157	0.001	-0.030630134	0.137439884	-0.744843747	0.193129524	-0.599382366	0.053636384	-0.508711692	0.00712208	0.619347606	0.272267736			0.011604157	0.001			0.126410341	2.50E-16	0.070363525	0.001	-0.165107428	0.001	-0.175572643	0.001	-0.634652844	7.77E-16							0.168316154	3.33E-16	0.084266855	0.001	-0.138800322	0.064828899	-1090605627	6.66E-16					-0.641360857	5.55E-16	-0.657495923
Cre10.g461850.t1.1 pacid=30789932 transcript=Cre10.g461850.t1.1 locus=Cre10.g461850 ID=Cre10.g461850.t1.1.v5.5 annot-version=v5.5	0.072359825	0.764011975	-0.140344467	0.628289921	0.981818906	0.100052808	0.892296875	0.133322918	0.951820889	0.009091521	-0.9576198	0.151439711			0.704552898	1.11E-15	-0.903383526	8.88E-16			-0.094255384	0.001	-0.694062245	0.001	-0.586922548	5.55E-16	1056106485	6.66E-16							0.819125953	1.67E-15	-0.628680907	5.55E-16	-0.601001086	0.001			0.949877849	8.88E-16	-0.465423982	7.77E-16	0.847064692	3.33E-16	0.674463582
Cre16.g679500.t1.2 pacid=30776940 transcript=Cre16.g679500.t1.2 locus=Cre16.g679500 ID=Cre16.g679500.t1.2.v5.5 annot-version=v5.5	-0.117553697	0.053999193	0.042486602	0.142410813	-0.030244	0.001	0.186525787	0.076767678			-0.160152726	0.001							0.0959153	0.001	0.178085919	0.001	-0.296592677	5.00E-16					-0.176552938	0.001			0.070908652	0.001	0.070208353	0.001			0.10459078	0.001	-0.030244	0.001	-0.122327376	0.001	-0.041933872	0.001
Cre06.g250100.t1.2 pacid=30778980 transcript=Cre06.g250100.t1.2 locus=Cre06.g250100 ID=Cre06.g250100.t1.2.v5.5 annot-version=v5.5	0.004895251	0.110622532	-0.059347688	0.21300398	-0.332568908	0.201052567	-0.308183914	0.155862795	-0.373906326	0.140674979	0.269523553	0.18961386			-0.065024474	0.111480678	0.024171376	0.084825146	-0.083572219	0.133435124	-0.053474685	0.227615148	-0.068402449	0.113646609	-0.047708353	0.068690237	-0.292662	0.16736344	0.043748802	0.093817165	-0.046593242	0.062871044	0.187992768	0.142075923	0.210929111	0.105600978	-0.269836988	0.119325145	-0.269209805	0.114956236	-0.395534615	0.126816352	0.05643204	0.117680347	-0.047887847	0.108045142	-0.307607017	0.244810111	-0.311668706
Cre09.g409350.t1.2 pacid=30781351 transcript=Cre09.g409350.t1.2 locus=Cre09.g409350 ID=Cre09.g409350.t1.2.v5.5 annot-version=v5.5	-0.017294831	0.149322113	-0.045124076	0.186022151	0.201164312	0.224003653	0.2505798	0.210851706	0.192438649	0.228692843	-0.196029986	0.222958183			-0.055441729	0.100292863	-0.026017118	0.19596972	-0.054219964	0.106482082	-0.037903212	0.135310551	0.046292119	0.146149164	-0.152641123	0.139595199	0.264994975	0.236199686	-0.00960022	0.186860789	0.016959396	0.160468054	-0.078627025	0.137816253	-0.204216892	0.234442038	0.092118118	0.158204259	0.068466815	0.121500886	0.069562626	0.197889828	-0.03573296	0.095249202	0.041672608	0.115849106	0.256494273	0.19389107	0.342978749
Cre10.g458500.t1.2 pacid=30789762 transcript=Cre10.g458500.t1.2 locus=Cre10.g458500 ID=Cre10.g458500.t1.2.v5.5 annot-version=v5.5	0.028019315	0.211062756	0.084036959	0.001	1112851316	8.88E-16	-0.852775276	0.462306993	-1107899046	6.66E-16					-0.046195015	0.092090402	0.029063779	0.169184314											-0.030961608	0.105563996	0.215621642	0.034418903							0.084036959	0.001			-0.106674333	0.18865732	0.237022996	0.203522368	1112851316	0.001	-0.198974457
Cre07.g335400.t1.1 pacid=30774844 transcript=Cre07.g335400.t1.1 locus=Cre07.g335400 ID=Cre07.g335400.t1.1.v5.5 annot-version=v5.5	0.001704929	0.113831435	0.037935106	0.192377196	-0.073260321	0.162113473	-0.072565468	0.133323748	-0.224730977	0.266487871	0.14679127	0.204115221			-0.147665442	0.057621708	0.049084363	0.003255932	-0.146417869	0.001	-0.042107157	0.201939741	0.211327913	0.001			-0.212772865	0.001	0.008547012	0.034571026	0.120515483	0.001			0.07277522	0.180224482	0.077801427	0.051299763	-0.004949906	0.244096477	-0.173623719	0.081146104	-0.022823733	0.025960036	0.050919762	0.170308217	0.021099702	0.115748356	-0.071318744
Cre06.g281600.t1.2 pacid=30779723 transcript=Cre06.g281600.t1.2 locus=Cre06.g281600 ID=Cre06.g281600.t1.2.v5.5 annot-version=v5.5__Cre06.g281600.t2.1 pacid=30779724 transcript=Cre06.g281600.t2.1 locus=Cre06.g281600 ID=Cre06.g281600.t2.1.v5.5 annot-version=v5.5			-0.021850199	0.194560358															-0.385000383	5.00E-16	-0.148802614	0.153130555	-0.030928519	0.001	-0.06629821	0.001							0.154871445	0.127644495	0.163678391	0.065013415	-0.105653459	0.158317812	-0.064001046	0.167566078
Cre03.g199800.t1.1 pacid=30787320 transcript=Cre03.g199800.t1.1 locus=Cre03.g199800 ID=Cre03.g199800.t1.1.v5.5 annot-version=v5.5	0.105541495	0.188053922															0.209954473	0.314123588											0.050725314	0.084333648	0.096974786	0.017842352											0.065297658	0.210661233	0.095603135	0.178536099
Cre14.g627850.t1.2 pacid=30776180 transcript=Cre14.g627850.t1.2 locus=Cre14.g627850 ID=Cre14.g627850.t1.2.v5.5 annot-version=v5.5	0.03408561	0.148269098	0.070414794	0.408130627	-0.2183965	0.001			-0.322847333	0.094374579	0.251662799	0.001									-0.248497878	0.001			0.660416475	6.66E-16													-0.17014934	2.78E-16			-0.074655272	0.001	0.236251759	0.001	-0.2183965	0.001
Cre12.g539100.t1.1 pacid=30792646 transcript=Cre12.g539100.t1.1 locus=Cre12.g539100 ID=Cre12.g539100.t1.1.v5.5 annot-version=v5.5	0.006543954	0.201147348	-0.090115791	0.001													0.018120246	0.041380669																					-0.090115791	0.001			-0.374329218	0.001	0.197866112	0.033965936
Cre02.g118850.t1.2 pacid=30786434 transcript=Cre02.g118850.t1.2 locus=Cre02.g118850 ID=Cre02.g118850.t1.2.v5.5 annot-version=v5.5	0.035562107	0.101272362	0.115512976	0.208218736	-0.301812303	0.181504902	-0.113049544	0.348280725	-0.113447047	0.340388195	0.364659521	0.21705324			-0.060719642	0.09068794	0.183174939	0.042220709	-0.031255673	0.017879759	0.011679841	0.061078343	0.1465314	0.103412327	0.140228719	0.005432148	-0.360716181	0.096646738	-0.039923008	0.071763015	0.042521981	0.05832876	0.510665661	0.035112215	0.351067888	0.088763369	0.001522542	0.01249155	-0.152293521	0.038344221	-0.013672304	0.045189082	0.096107778	0.078291751	-0.001832472	0.047162686	-0.430296709	0.04248739	-0.405684888
Cre12.g511900.t1.2 pacid=30792739 transcript=Cre12.g511900.t1.2 locus=Cre12.g511900 ID=Cre12.g511900.t1.2.v5.5 annot-version=v5.5	-0.00151097	0.153986972	-0.099341635	0.103214607	-0.184729369	0.20094431	-0.252097134	0.203615297	-0.185006235	0.178393224	0.199220173	0.232711215			0.064968217	0.084044209	0.134765798	0.026353019	-0.1706244	0.071042881	-0.131177022	0.104615139	-0.061929416	0.093865978	-0.125068749	0.07437448	-0.109407568	0.103147993	-0.144337555	0.029632206	0.25464847	0.001	-0.053897983	0.107607794	-0.164359892	0.059854562	0.040680368	0.075023986	-0.030509613	0.049801651	-0.457958853	0.141943686	-0.166046755	0.08397055	0.147103468	0.063647261	-0.054213344	0.143503682	-0.130409135
Cre01.g006950.t1.1 pacid=30788755 transcript=Cre01.g006950.t1.1 locus=Cre01.g006950 ID=Cre01.g006950.t1.1.v5.5 annot-version=v5.5__Cre01.g006950.t2.1 pacid=30788756 transcript=Cre01.g006950.t2.1 locus=Cre01.g006950 ID=Cre01.g006950.t2.1.v5.5 annot-version=v5.5	-0.009439687	0.144714739	0.016591812	0.167141644	-0.458661246	0.210894688	-0.495285758	0.16113229	-0.444175954	0.186199203	0.655073195	0.149980389			-0.108405807	0.149144163	0.249009479	0.100686484	-0.108611507	0.045224397	-0.075094091	0.096954744	0.202780024	0.057891464	0.219833277	0.001	-0.566940565	0.001	-0.082239634	0.05358014	-0.068448676	0.142328717	0.22824474	0.024181389	0.149352772	0.024186754	-0.154775157	0.096295757	-0.109148159	0.095342275	-0.425051443	0.143721424	-0.008047134	0.035444156	0.070919944	0.116261734	-0.563576239	0.236212981	-0.586573777
Cre03.g204800.t1.2 pacid=30786889 transcript=Cre03.g204800.t1.2 locus=Cre03.g204800 ID=Cre03.g204800.t1.2.v5.5 annot-version=v5.5
Cre17.g722100.t1.1 pacid=30782423 transcript=Cre17.g722100.t1.1 locus=Cre17.g722100 ID=Cre17.g722100.t1.1.v5.5 annot-version=v5.5__Cre17.g722100.t2.1 pacid=30782424 transcript=Cre17.g722100.t2.1 locus=Cre17.g722100 ID=Cre17.g722100.t2.1.v5.5 annot-version=v5.5__Cre17.g722100.t3.1 pacid=30782425 transcript=Cre17.g722100.t3.1 locus=Cre17.g722100 ID=Cre17.g722100.t3.1.v5.5 annot-version=v5.5	-0.011741552	0.130802614	0.006200761	0.235394006	-0.059833263	0.138587353	0.169195798	0.008188187	0.07403712	0.001	-0.152381721	0.041208339			0.128633583	0.001	-0.271572473	0.001	0.296095626	2.78E-16	-0.117133943	0.001	-0.554200133	6.66E-16	0.180618474	2.78E-16			0.053837925	0.001	-0.16062537	0.001			0.021242193	0.001	-0.059580807	0.001	0.205651117	0.001	-0.192983685	0.001	-0.014498119	0.001	0.082864777	0.001	0.084413028	0.001
Cre16.g677026.t1.1 pacid=30778135 transcript=Cre16.g677026.t1.1 locus=Cre16.g677026 ID=Cre16.g677026.t1.1.v5.5 annot-version=v5.5	-0.04021111	0.095235385	0.026616075	0.112090989	-0.032543456	0.065616524	0.002262321	0.086408827	-0.004966791	0.094054742	0.006226869	0.064023598			0.021230665	0.017327121	-0.12213867	0.114648434	0.142213988	0.04633246	0.115600743	0.141493104	0.040118137	0.025343362	-0.007280673	0.024117309	-0.055936195	0.01420643	0.031442024	0.065798619	-0.078493934	0.04951364	0.122431504	0.019179675	0.056172602	0.078696937	-0.124760609	0.047638099	-0.083182214	0.037619177	0.027091021	0.098937522	0.041762285	0.104678578	-0.077364168	0.068462749	-0.045085259	0.02608542	0.017222184
Cre16.g669650.t1.2 pacid=30777717 transcript=Cre16.g669650.t1.2 locus=Cre16.g669650 ID=Cre16.g669650.t1.2.v5.5 annot-version=v5.5			0.081700058	0.103239829			-0.224004718	0.001	-0.1743863	0.001									0.156367291	0.001																			-0.061046123	0.001									-0.224004718
Cre12.g503650.t1.2 pacid=30792673 transcript=Cre12.g503650.t1.2 locus=Cre12.g503650 ID=Cre12.g503650.t1.2.v5.5 annot-version=v5.5			-0.331273596	5.55E-16																			-0.331273596	6.11E-16
Cre13.g566450.t1.2 pacid=30784705 transcript=Cre13.g566450.t1.2 locus=Cre13.g566450 ID=Cre13.g566450.t1.2.v5.5 annot-version=v5.5	0.098744796	0.167011048	0.059604449	0.001																																			0.059604449	0.001			-0.067118397	0.001	0.266911644	3.89E-16
Cre04.g232104.t1.1 pacid=30791553 transcript=Cre04.g232104.t1.1 locus=Cre04.g232104 ID=Cre04.g232104.t1.1.v5.5 annot-version=v5.5__Cre06.g285250.t1.2 pacid=30779463 transcript=Cre06.g285250.t1.2 locus=Cre06.g285250 ID=Cre06.g285250.t1.2.v5.5 annot-version=v5.5	0.031801154	0.049094304	0.057856902	0.100667613	0.173903998	0.016439273	0.232325034	0.041371515	0.256662991	0.028713129	-0.209850337	0.012924571			0.111029094	0.001	0.066869297	0.021026694	0.215830827	3.05E-16	0.21494638	0.009408116	0.018702932	0.031341642	0.013545523	0.001			0.025133208	0.001	-0.01285817	0.0400515	-0.006774946	0.001	-0.062798315	0.022950279			0.174650178	0.001			0.076954111	0.026576958	0.011062777	0.020490958	0.173903998	0.016439273	0.262365265
Cre03.g207650.t1.2 pacid=30787573 transcript=Cre03.g207650.t1.2 locus=Cre03.g207650 ID=Cre03.g207650.t1.2.v5.5 annot-version=v5.5__Cre10.g451950.t1.2 pacid=30790791 transcript=Cre10.g451950.t1.2 locus=Cre10.g451950 ID=Cre10.g451950.t1.2.v5.5 annot-version=v5.5	0.039980373	0.083593028	0.155552693	0.040938118	-0.720409818	0.164611011	-0.452979763	0.026020072	-0.527423731	0.056679341	0.55082089	0.141549126			-0.154382415	0.001	0.102854981	0.001	0.066814821	0.001	0.119175689	0.001	0.165832885	4.16E-16	0.164627369	0.001	-0.57029481	1.11E-15	0.065515837	0.001	0.047854377	0.001	0.13828623	0.001	0.184367099	0.001	0.220180289	0.001	0.172098368	0.001	-0.969828915	1.22E-15	0.070594916	0.001	0.105592479	0.001	-0.72470543	1.33E-15	-0.496597837
Cre13.g578650.t1.1 pacid=30784444 transcript=Cre13.g578650.t1.1 locus=Cre13.g578650 ID=Cre13.g578650.t1.1.v5.5 annot-version=v5.5	-0.030145423	0.205598079	-0.073319947	0.185738309	-0.453898683	0.147623628	-0.542994884	0.34584133	-0.88696387	0.258343672	0.91103454	0.179320126					0.178114602	0.001	-0.049425042	0.043516712	-0.173459677	0.056151401	-0.033947087	0.341247201	-0.035529282	0.162640571			-0.213093565	2.78E-16	-0.134224394	0.001			-0.107767563	0.063219711			0.006241306	0.001	-0.613015091	0.001	0.272539835	0.001			-0.316937725	7.77E-16	-0.396623667
Cre06.g306300.t1.2 pacid=30778583 transcript=Cre06.g306300.t1.2 locus=Cre06.g306300 ID=Cre06.g306300.t1.2.v5.5 annot-version=v5.5	-0.043305237	0.454588905	-0.12593124	0.619911599	0.850034806	0.164622614	0.627285648	0.651545138	0.772604781	0.100614906	-0.862168939	0.229557771			-0.15656466	0.412899537	0.084320036	0.124085405	-0.23315432	0.207092959	-0.182451547	0.125620767	0.000244532	0.248047844	-0.061809452	0.100888002	0.816571325	0.189317996	-0.117039983	0.325845782	0.018078933	0.052052971	-0.316640317	1483068776	0.133176837	0.683873596	-0.438256176	0.722811027	-0.376177235	0.463351764	0.920346274	0.199388394	-0.218392178	0.552239803	0.30699001	0.754861274	0.847584586	0.08510414	0.781314579
Cre05.g234100.t1.2 pacid=30783428 transcript=Cre05.g234100.t1.2 locus=Cre05.g234100 ID=Cre05.g234100.t1.2.v5.5 annot-version=v5.5	0.049347328	0.085763129	-0.133798058	0.187091952	0.664047233	4.44E-16			0.23419824	0.001	-0.687939711	0.001			0.011119574	0.001	0.01955907	0.001			-0.094297939	0.001			-0.149262251	0.001	0.664047233	4.44E-16	0.147252597	0.001	0.012045129	0.001			0.179980047	0.001	-0.259819348	2.78E-16	-0.3714239	2.78E-16			0.102638408	0.001	-0.105253411	0.001
Cre03.g172850.t1.2 pacid=30787470 transcript=Cre03.g172850.t1.2 locus=Cre03.g172850 ID=Cre03.g172850.t1.2.v5.5 annot-version=v5.5__Cre16.g685550.t1.2 pacid=30777564 transcript=Cre16.g685550.t1.2 locus=Cre16.g685550 ID=Cre16.g685550.t1.2.v5.5 annot-version=v5.5	-0.036314089	0.038531612	-0.091258531	0.105707387	0.270212674	0.037495213	0.163250165	0.0080744	0.10336344	0.056068597	-0.228859316	0.019261351			-0.107853864	0.001	-0.055314729	0.001	-0.168234598	0.001	-0.244821672	3.05E-16	-0.074333237	0.001			0.251106347	3.89E-16	-0.062295447	0.001	-0.010108994	0.001	-0.122265002	0.001	-0.117359334	2.91E-16	0.136173055	0.001	0.017659012	0.001	0.244845603	5.00E-16	0.018871348	0.001	-0.037848968	0.001	0.335755174	0.001	0.149528076
Cre06.g256250.t1.2 pacid=30778721 transcript=Cre06.g256250.t1.2 locus=Cre06.g256250 ID=Cre06.g256250.t1.2.v5.5 annot-version=v5.5	0.03937491	0.083010975	0.043830441	0.105314948	-0.198065114	0.134123695	-0.183361844	0.13569739	-0.202358367	0.094308138	0.292245154	0.133389438			-0.00804921	0.101310952	0.033918229	0.121808078	0.116807122	0.101599867	0.097395407	0.0542024	-0.014727857	0.099324795	0.069818576	0.112076744	-0.203537522	0.13857963	0.041239355	0.041215097	0.067449986	0.100931994	0.066300463	0.083852653	-0.018697656	0.053312788	0.036146335	0.121849693	0.061247652	0.085323114	-0.156203255	0.066384103	0.042943182	0.046391255	0.063830202	0.065485383	-0.235244248	0.135748111	-0.20817539
Cre06.g249250.t1.2 pacid=30780174 transcript=Cre06.g249250.t1.2 locus=Cre06.g249250 ID=Cre06.g249250.t1.2.v5.5 annot-version=v5.5	-0.059480806	0.090150232	-0.084869771	0.183548443	0.236628113	0.173736699	0.113422321	0.184598634	0.112027527	0.123930519	-0.246550611	0.160020022			0.066211593	0.013732983	-0.202974995	0.013425683	-0.077911293	0.059290284	-0.124597117	0.055185174	0.055469022	0.074087092	0.049343483	0.05126226	0.301414732	0.052593931	-0.105763955	0.050251034	-0.029085344	0.041146112	-0.237235859	0.037229394	-0.301987227	0.077930188	0.187442655	0.001	0.157706265	0.050275786	-0.025803548	0.035930081	-0.079991816	0.003157482	0.028972611	0.011720165	0.318010119	0.167105983	0.287527629
Cre13.g577950.t1.2 pacid=30784116 transcript=Cre13.g577950.t1.2 locus=Cre13.g577950 ID=Cre13.g577950.t1.2.v5.5 annot-version=v5.5					-0.320046278	3.89E-16																																									-0.320046278	3.89E-16
Cre10.g453450.t1.2 pacid=30789823 transcript=Cre10.g453450.t1.2 locus=Cre10.g453450 ID=Cre10.g453450.t1.2.v5.5 annot-version=v5.5	0.158623166	0.013244451					0.489741084	0.001			-0.22834878	0.001			0.140725571	0.001													0.16842423	0.001																			0.489741084
NCBI|BK000554.2|DAA00911.1|28269733|TPA_inf: TPA_exp: cytochrome b6 [Chlamydomonas reinhardtii].	0.022861988	0.096009924	0.061990043	0.146968016	-0.239274606	0.119144232	-0.149546913	0.144632198	-0.150683407	0.147948901	0.216669581	0.155126127			-0.024492837	0.035970568	0.014802282	0.073104705	0.034622291	0.064637708	0.022297516	0.047713222	0.104686883	0.072210993	0.059744916	0.086728806	-0.225512142	0.114769439	0.075741221	0.081402607	0.011873044	0.096996872	0.262249811	0.073831345	0.170391345	0.132941775	-0.099193763	0.110286505	-0.098150072	0.111631967	-0.266381541	0.091570202	0.086687835	0.110499603	-0.014431876	0.098430223	-0.231086347	0.145456144	-0.18335679
Cre05.g236050.t1.1 pacid=30783330 transcript=Cre05.g236050.t1.1 locus=Cre05.g236050 ID=Cre05.g236050.t1.1.v5.5 annot-version=v5.5__Cre15.g637216.t1.1 pacid=30783521 transcript=Cre15.g637216.t1.1 locus=Cre15.g637216 ID=Cre15.g637216.t1.1.v5.5 annot-version=v5.5	0.094476512	0.221725302	0.058904077	0.327323676	0.35469281	0.212403358	0.466255525	0.195776595	0.504717539	0.206897049	-0.219234962	0.074136619			0.342005656	2.78E-16	-0.200562469	0.001	0.196451282	3.33E-16	0.722766365	1.33E-15	0.079521239	0.001	-0.639855628	5.55E-16	0.566534011	3.33E-16	0.339161345	8.88E-16			0.043782445	0.001	-0.021537785	0.001	0.108983001	0.001	-0.098850607	0.001	0.060579612	0.001	0.066353193	0.001	-0.091665192	0.001	0.31430577	5.00E-16	0.301747847
Cre10.g462350.t1.1 pacid=30789743 transcript=Cre10.g462350.t1.1 locus=Cre10.g462350 ID=Cre10.g462350.t1.1.v5.5 annot-version=v5.5
Cre16.g665700.t1.2 pacid=30777788 transcript=Cre16.g665700.t1.2 locus=Cre16.g665700 ID=Cre16.g665700.t1.2.v5.5 annot-version=v5.5	-0.114575008	0.084111917	0.144565555	0.023632629	-0.068707023	0.10115625			0.231135484	0.079733206	0.0461323	0.048159956			-0.131938839	0.001	0.003642004	0.001			0.121107339	0.001					0.006971204	0.001	-0.200118574	0.001							0.168373893	0.001			-0.20391879	3.33E-16
Cre05.g245102.t1.1 pacid=30783139 transcript=Cre05.g245102.t1.1 locus=Cre05.g245102 ID=Cre05.g245102.t1.1.v5.5 annot-version=v5.5
Cre02.g143000.t1.2 pacid=30785697 transcript=Cre02.g143000.t1.2 locus=Cre02.g143000 ID=Cre02.g143000.t1.2.v5.5 annot-version=v5.5	0.015475655	0.139032867	0.089171578	0.113628966	-0.297060536	0.119063582	-0.148687324	0.128892124	-0.20301004	0.061271714	0.23669211	0.104139904			-0.081601482	0.124680511	0.08863998	0.136001488	-0.053635229	0.001	0.049793731	0.074912187	0.151080793	2.50E-16	0.17628558	0.122085949	-0.273786242	3.33E-16	-0.012074388	0.12931316	0.106726343	0.001			-0.011684615	0.152197562	0.112054886	0.057577306	0.120591657	0.054094064	-0.433802996	0.012088778	-0.086391514	0.099314874	0.052742615	0.125113247	-0.187632806	0.126064409	-0.134027159
Cre02.g142687.t1.1 pacid=30785270 transcript=Cre02.g142687.t1.1 locus=Cre02.g142687 ID=Cre02.g142687.t1.1.v5.5 annot-version=v5.5__Cre02.g142687.t2.1 pacid=30785269 transcript=Cre02.g142687.t2.1 locus=Cre02.g142687 ID=Cre02.g142687.t2.1.v5.5 annot-version=v5.5__Cre09.g395139.t1.1 pacid=30780451 transcript=Cre09.g395139.t1.1 locus=Cre09.g395139 ID=Cre09.g395139.t1.1.v5.5 annot-version=v5.5__Cre12.…	-0.474773207	0.001	0.352617765	0.196684073			0.413974611	0.001							-0.474773207	0.001					0.159961779	0.001																	0.553414145	0.001
Cre10.g465550.t1.1 pacid=30790230 transcript=Cre10.g465550.t1.1 locus=Cre10.g465550 ID=Cre10.g465550.t1.1.v5.5 annot-version=v5.5	-0.008123127	0.148235297	-0.040380288	0.173872752	0.042564905	0.102015718	0.009374677	0.117759506	-0.02264824	0.219382584	-0.057343547	0.123836482			-0.096518812	0.185705394	-0.02020646	0.135362201	-0.181875257	0.112488541	-0.102055187	0.030166508	0.082623492	0.136078	0.022349449	0.023246049	0.032752074	0.1317758	-0.104756014	0.103800364	0.035351044	0.129584223	-0.144490891	0.274285199	-0.035854586	0.171976322	0.075149059	0.18854029	-0.046353066	0.097999558	0.01703903	0.079688185	-0.04139256	0.033894763	0.036825758	0.075718052	0.092857741	0.021487964	0.048242689
Cre09.g401441.t1.1 pacid=30780289 transcript=Cre09.g401441.t1.1 locus=Cre09.g401441 ID=Cre09.g401441.t1.1.v5.5 annot-version=v5.5__Cre09.g401626.t1.1 pacid=30781254 transcript=Cre09.g401626.t1.1 locus=Cre09.g401626 ID=Cre09.g401626.t1.1.v5.5 annot-version=v5.5	-0.042471359	0.286538753	0.25990323	0.29206257	-0.319755669	0.172272758	-0.141630101	0.067949966	-0.202043791	0.149477467	-0.03252066	0.395650978			0.041554458	0.001	-0.141458053	3.61E-16	0.264722487	3.33E-16	0.882315961	0.001	0.041170515	0.001	-0.210759377	5.00E-16	-0.192136493	3.05E-16	-0.104154263	0.001	-0.442637646	5.00E-16	0.492574353	0.001	0.344592992	0.001	0.192810381	5.55E-16	0.061277105	0.001	-0.552306168	4.44E-16	0.592213034	1.33E-15	-0.141617835	0.001			-0.140892266
Cre12.g555250.t1.2 pacid=30793419 transcript=Cre12.g555250.t1.2 locus=Cre12.g555250 ID=Cre12.g555250.t1.2.v5.5 annot-version=v5.5	-0.003701703	0.029693509	-0.092686995	0.119386195	-0.219410911	0.083928607	-0.087063063	0.018542361	0.009251906	0.001	0.194799693	0.08539798			0.024958639	0.001	0.025299359	0.001					0.060034507	0.001			-0.229857087	0.001									-0.140157042	0.001	-0.216484624	0.001	-0.092222767	0.001	-0.034284473	0.001			-0.326256504	4.44E-16	-0.068148578
Cre14.g621450.t1.2 pacid=30776682 transcript=Cre14.g621450.t1.2 locus=Cre14.g621450 ID=Cre14.g621450.t1.2.v5.5 annot-version=v5.5	-0.00595171	0.177784503	-0.004207982	0.354116563	0.411894837	0.196032916	0.406488728	0.19915665	0.407245678	0.118274608	-0.405694751	0.331312209			-0.062980065	0.203816539	-0.012921676	0.177190187	-0.094186519	0.175379694	-0.090786907	0.084878802	-0.032839163	0.184220869	-0.083583365	0.094254764	0.488501354	0.106407632	-0.035786577	0.149691183	0.000959699	0.17881407	-0.048909269	0.166521703	0.014667591	0.046016562	0.341116463	0.955970031	0.066396655	0.121697097	0.228253059	0.149609297	-0.046353218	0.168896475	0.085010641	0.151836334	0.534312936	0.100472862	0.543000306
Cre02.g099850.t1.1 pacid=30785418 transcript=Cre02.g099850.t1.1 locus=Cre02.g099850 ID=Cre02.g099850.t1.1.v5.5 annot-version=v5.5	0.018886094	0.102458843	0.045947754	0.160508602	0.103257288	0.148837846	0.155168826	0.175166496	0.137322924	0.212208941	-0.134097083	0.173114062			0.032249224	0.081409807	0.051915132	0.123451077	0.103666309	0.164275083	0.098131516	0.122135622	0.007380592	0.180365593	0.017466761	0.191535588	0.09994771	0.155703589	0.022633746	0.091915706	-0.019574394	0.062174828	0.118194355	0.060694012	0.149094321	0.090364738	-0.105607894	0.074863499	-0.11675372	0.092475602	0.024901652	0.121564731	0.003795818	0.088514816	0.01213368	0.133935704	0.201636987	0.110367316	0.270923399
Cre08.g378150.t1.1 pacid=30773353 transcript=Cre08.g378150.t1.1 locus=Cre08.g378150 ID=Cre08.g378150.t1.1.v5.5 annot-version=v5.5	-0.169518894	0.538172846	0.607710065	6.66E-16																																			0.607710065	1.11E-15			-0.502891205	0.001	0.699269552	3.33E-16
Cre17.g734200.t1.2 pacid=30782833 transcript=Cre17.g734200.t1.2 locus=Cre17.g734200 ID=Cre17.g734200.t1.2.v5.5 annot-version=v5.5	0.00282894	0.14759512	-0.059142479	0.159241689	0.003127949	0.11834902	-0.020852979	0.120450665	-0.016906041	0.098481224	-0.046947631	0.183347163			-0.018701437	0.136338626	0.020553818	0.236060017	-0.114799914	0.1460368	-0.15706759	0.168967445	-0.079579631	0.091300487	-0.017368024	0.037442992	0.060345923	0.084343443	-0.016422473	0.061529679	0.06598719	0.216030323	0.114689307	0.102691166	-0.075117527	0.173414626	-0.017482842	0.230179826	-0.03486108	0.101204084	-0.149147487	0.081679995	0.007558953	0.052924147	-0.023716759	0.075357352	0.020208239	0.076633378	0.040429763
Cre16.g673100.t1.1 pacid=30777624 transcript=Cre16.g673100.t1.1 locus=Cre16.g673100 ID=Cre16.g673100.t1.1.v5.5 annot-version=v5.5	0.110597467	1072880638	-0.156436881	1125080147	-0.781008012	0.134806471	-0.870550702	0.162319201	-1293294622	0.685379992	0.828067519	0.332850393			-1027364295	1.11E-15	1122119032	1.55E-15	-0.610838654	7.77E-16			0.516425644	9.99E-16	0.243616812	3.33E-16	-0.879584844	1.78E-15					-2119760162	0.001					1237437616	1.78E-15							-0.596656534	5.55E-16	-1039497883
Cre07.g343433.t1.1 pacid=30775090 transcript=Cre07.g343433.t1.1 locus=Cre07.g343433 ID=Cre07.g343433.t1.1.v5.5 annot-version=v5.5__Cre07.g343700.t1.2 pacid=30774566 transcript=Cre07.g343700.t1.2 locus=Cre07.g343700 ID=Cre07.g343700.t1.2.v5.5 annot-version=v5.5	-0.05966784	0.100536943	0.112972043	0.1097949	-0.00563792	0.001	0.05083102	0.001	0.08480546	0.001	-0.030453067	0.072689084									0.304446287	3.33E-16	0.057492586	0.001	0.037485539	0.001																	-0.130758194	0.001	0.082512869	0.001	-0.00563792	0.001	0.05083102
Cre12.g492300.t1.2 pacid=30791742 transcript=Cre12.g492300.t1.2 locus=Cre12.g492300 ID=Cre12.g492300.t1.2.v5.5 annot-version=v5.5	0.087135996	0.137833633	-0.009608791	0.204009868	-0.133826233	0.14248044	-0.111605909	0.059176386	-0.179366023	0.082156171	0.096562934	0.092723798			0.195120855	0.001	-0.116932891	0.001	0.381252411	0.012284061	0.031360116	0.060950385	-0.264814672	2.78E-16	-0.040391792	0.001	-0.018602931	0.001	0.305445751	4.44E-16	-0.025091104	0.001			0.045014735	0.07371217	-0.188354688	0.034485063	-0.04103525	0.064805782	-0.084845655	0.166220755	0.118161517	0.132550895	0.111547503	0.024950036	-0.237421455	0.070749494	-0.023614007
Cre12.g549400.t1.1 pacid=30792743 transcript=Cre12.g549400.t1.1 locus=Cre12.g549400 ID=Cre12.g549400.t1.1.v5.5 annot-version=v5.5	-0.073018535	0.02385024																											-0.058780209	0.001													-0.112927607	0.001	-0.058732756	0.001
Cre06.g255450.t1.1 pacid=30778889 transcript=Cre06.g255450.t1.1 locus=Cre06.g255450 ID=Cre06.g255450.t1.1.v5.5 annot-version=v5.5	-0.088908014	0.082210458	0.05652643	0.087549016	0.148049972	0.164242986	0.19780746	0.272188796	0.222304599	0.133977977	0.077422633	0.07373552			-0.079453258	0.001	-0.046837196	0.001	0.126016056	0.001			0.00788305	0.001			0.069720611	0.001	-0.018632314	0.001	-0.166217883	0.001	-0.037635048	0.001			0.205749365	0.001	0.072851426	0.001	0.43121658	7.77E-16	-0.045333679	0.001	-0.257388686	0.001	0.023163982	0.001	-0.004540124
Cre06.g273600.t1.2 pacid=30779902 transcript=Cre06.g273600.t1.2 locus=Cre06.g273600 ID=Cre06.g273600.t1.2.v5.5 annot-version=v5.5	-0.02113672	0.132763188	-0.022801762	0.12713136	0.244578477	0.112772931	0.124736095	0.156265223	0.201309857	0.057263038	-0.48196742	0.18644731			-0.194469625	0.095218485	-0.030432721	0.096926148	-0.141670828	0.044650852	-0.105486353	0.016887297	-0.00140101	0.097825123			0.296016788	3.89E-16	0.092186671	0.072298886	-0.10377918	0.019174299	-0.093044194	0.071656293	-0.113332697	0.012951651	0.031781929	0.107993213	0.160202897	0.106959208	0.201150221	0.132458429	-0.060871649	0.058877141	0.045640204	0.150910909	0.267816322	0.11731086	0.171875378
Cre02.g141400.t1.2 pacid=30784858 transcript=Cre02.g141400.t1.2 locus=Cre02.g141400 ID=Cre02.g141400.t1.2.v5.5 annot-version=v5.5	-0.004539428	0.175705268	-0.042381348	0.556147641	1949619417	0.250551039	1930099335	0.472571502	211449686	0.546288871	-2009981088	0.253575577			0.078417729	0.066919016	0.149174901	0.13540233	0.383657921	0.045617058	0.459085966	0.069890143	0.995296619	0.072148589	0.939764332	0.037422312	1813535525	0.099809157	-0.207592094	0.097090223	0.09253077	0.100582697	-0.372723736	0.083413917	-0.369848111	0.142216069	-0.557458794	0.012967287	-0.483332435	0.096165684	2315509281	0.040442888	-0.167457763	0.098184951	0.033897301	0.124635925	179468843	0.098482707	2587148812
Cre01.g047750.t1.2 pacid=30789695 transcript=Cre01.g047750.t1.2 locus=Cre01.g047750 ID=Cre01.g047750.t1.2.v5.5 annot-version=v5.5	-0.017986604	0.120933329	-0.020422229	0.156684906	0.387778181	0.133637779	0.406747963	0.201214775	0.362748193	0.198468668	-0.433349226	0.178536083			-0.008531137	0.09254753	-0.105040274	0.087634096	-0.076019448	0.130415829	-0.025809034	0.191702261	0.009866898	0.160533913	-0.054739573	0.142701435	0.42146823	0.128518392	0.012082536	0.092389701	-0.061442868	0.101584928	-0.007755504	0.087757782	-0.065280782	0.175554806	-0.040457091	0.140874231	0.02951622	0.117379697	0.252597324	0.077814397	-0.00694811	0.145907138	0.024343846	0.15355982	0.469286511	0.10783313	0.444729404
NCBI|BK000554.2|DAA00943.1|28269765|TPA_inf: TPA_exp: RNA polymerase beta subunit I [Chlamydomonas reinhardtii].	0.072913101	0.247030326	0.265398645	0.152271832	0.088522595	0.234963194	0.176091769	0.001	0.31940339	0.001	-0.159070663	0.001			-0.081058155	0.001			0.520211913	7.77E-16	0.353699793	3.33E-16							0.390471784	0.001	-0.201821229	0.001	0.283889424	0.001	0.198633281	0.001			0.035293896	0.001	0.323485789	2.78E-16			-0.07218084	0.001	-0.146440599	0.001
Cre06.g251500.t1.2 pacid=30778601 transcript=Cre06.g251500.t1.2 locus=Cre06.g251500 ID=Cre06.g251500.t1.2.v5.5 annot-version=v5.5	-0.08168388	0.169180355	-0.07803122	0.322981368	-0.041833788	0.166185745	0.091321178	0.353663192	-0.102584494	0.264252276	0.102577225	0.332659793			0.121830505	0.001	-0.047533851	0.126770263	-0.170964527	0.067515819	-0.326307049	0.244029493	0.239639964	0.221290927	0.357244988	0.287551039	-0.062173339	0.001	-0.101568485	0.186441473	-0.035325345	0.13684325	-0.330669173	0.12168512	-0.35998955	0.184298793	0.043203602	0.087867479	0.205655987	0.089025534	-0.064661678	0.049427084	-0.192629651	0.054675308	0.021073952	0.175137063	-0.031593004	0.274007001	0.211721087
Cre07.g318450.t1.2 pacid=30774741 transcript=Cre07.g318450.t1.2 locus=Cre07.g318450 ID=Cre07.g318450.t1.2.v5.5 annot-version=v5.5	0.055059901	0.088573789	0.024047448	0.149858636	0.110198268	0.108893926	0.152000555	0.207775183	-0.021818342	0.130319707	-0.241056973	0.123383196			0.007084149	0.014631108	0.083988044	0.019611366	-0.077829363	0.014737444	-0.103498523	0.072862288	-0.127757011	0.059493596			0.107071229	0.001	0.129031502	0.050150717			0.216018951	0.037144904	0.197682828	0.026057335	0.019476084	0.029107219	-0.115027983	0.02244314	0.196380016	0.07302671	0.126104012	0.037005589	-0.064465743	0.086288579	0.031444819	0.134568024	-0.02226131
Cre17.g717900.t1.2 pacid=30781993 transcript=Cre17.g717900.t1.2 locus=Cre17.g717900 ID=Cre17.g717900.t1.2.v5.5 annot-version=v5.5			0.050838351	0.001																			0.050838351	0.001
Cre01.g000350.t1.1 pacid=30788481 transcript=Cre01.g000350.t1.1 locus=Cre01.g000350 ID=Cre01.g000350.t1.1.v5.5 annot-version=v5.5	0.193021453	0.323860537	0.057832106	0.220917571	-0.46560432	0.094784356	-0.36033417	0.068994661	-0.415588572	0.110073155	0.350500334	0.20588743					0.121692482	0.194180764	0.092477655	0.1130899	-0.061078322	0.081979213	-0.055191176	0.287219901	0.246761553	0.109336735									0.234673611	0.046497402	-0.201803201	0.130676211	0.051825206	0.211477241	-0.579118165	0.094186882	-0.089691487	0.001	0.691568568	8.88E-16	-0.411167825	0.00622733	-0.39557737
Cre17.g740950.t1.2 pacid=30782702 transcript=Cre17.g740950.t1.2 locus=Cre17.g740950 ID=Cre17.g740950.t1.2.v5.5 annot-version=v5.5			-0.543358059	0.107743021															-0.47605834	0.001													-0.523141507	5.55E-16	-0.45639642	9.99E-16			-0.728379948	9.99E-16
Cre02.g084000.t1.2 pacid=30785732 transcript=Cre02.g084000.t1.2 locus=Cre02.g084000 ID=Cre02.g084000.t1.2.v5.5 annot-version=v5.5	-0.054962036	0.133902096	-0.054535409	0.151737206	0.152347379	0.211472836	0.135117218	0.1636889	0.243735936	0.057090943	0.026285507	0.275310212			-0.075507378	0.098901252	-0.047969254	0.214878357	-0.259814885	0.00057039	-0.312457054	0.043178285	-0.038731121	0.001	0.039450378	0.001	0.287421946	2.78E-16	-0.106243949	0.110582144	-0.044077019	0.001	0.003732782	0.001366062	0.033295812	0.063079613	0.062204422	0.110933119	0.000143367	0.100223703	-0.123387176	0.12600246	-0.175495851	0.020842518	0.067282719	0.095470021	0.314642086	6.66E-16	0.347055906
Cre01.g055408.t1.1 pacid=30788826 transcript=Cre01.g055408.t1.1 locus=Cre01.g055408 ID=Cre01.g055408.t1.1.v5.5 annot-version=v5.5	0.017154743	0.277003404	-0.105750812	0.300652799	0.979164878	0.344930504	0.932740177	0.168251546	0.937703852	0.148354471	-1063308511	0.44010947			0.062143729	0.186658071	-0.059004518	0.148720682	-0.226870301	0.120816089	0.06422002	0.218483012	-0.037694535	0.016025884	0.065964789	0.016953153	117389363	0.165710822	0.067052485	0.373604598	0.022329291	0.185843759	-0.081699771	0.113865405	-0.044404112	0.207182582	-0.079675915	0.354029102	-0.265242409	0.518313152	0.676587618	0.505410317	0.012376139	0.177541206	-0.068502548	0.311870529	0.993924265	0.083141091	1070751763
Cre15.g635800.t1.1 pacid=30783526 transcript=Cre15.g635800.t1.1 locus=Cre15.g635800 ID=Cre15.g635800.t1.1.v5.5 annot-version=v5.5			0.173978386	0.001			0.394045276	0.001	0.019692788	0.001	-0.253924424	0.001									0.173978386	0.001
Cre02.g080650.t1.2 pacid=30784948 transcript=Cre02.g080650.t1.2 locus=Cre02.g080650 ID=Cre02.g080650.t1.2.v5.5 annot-version=v5.5__Cre09.g386750.t1.2 pacid=30780775 transcript=Cre09.g386750.t1.2 locus=Cre09.g386750 ID=Cre09.g386750.t1.2.v5.5 annot-version=v5.5__Cre12.g514850.t1.2 pacid=30793174 transcript=Cre12.g514850.t1.2 locus=Cre12.g514850 ID=Cre12.g514850.t1.2.v5.5 annot-version=v5.5	0.001217158	0.114047299	-0.016662479	0.201571009	0.281411581	0.05901915	0.229583607	0.139373219	0.199126844	0.104951169	-0.290485593	0.120986568			0.027660779	0.001	-0.038890373	0.001	-0.058389052	0.001	-0.077742175	2.36E-16	-0.107377268	0.001	-0.089798347	0.001	0.285596498	0.001	0.186463442	3.33E-16	-0.121132242	0.001	0.268602937	0.001	0.232757996	5.00E-16	-0.302812912	0.001	-0.268126238	7.22E-16	0.359197998	6.66E-16	0.132164329	4.16E-16	-0.072356904	0.001	0.200503089	0.001	0.082567555
NCBI|BK000554.2|DAA00941.1|28269763|TPA_inf: TPA_exp: cytochrome b559 [Chlamydomonas reinhardtii].	0.049829657	0.087214804	0.229593288	0.10422671	0.224951712	0.087630612	0.380195263	0.087706323	0.402176756	0.113167433	-0.143265712	0.088717721			0.087522547	0.106779065	0.017888545	0.089606537	0.312388792	0.12691503	0.273519829	0.088322223	0.24672405	0.066852119	0.298929051	0.076667875	0.209927848	0.089323387	0.072520773	0.082298303	0.005834982	0.079707524	0.140456727	0.14788394	0.179895624	0.040195612	0.212704026	0.11439281	0.209351655	0.049538101	0.28729671	0.062545288	0.065744153	0.048977801	0.018451003	0.057369985	0.19080669	0.077728156	0.402485099
Cre05.g245550.t1.1 pacid=30783140 transcript=Cre05.g245550.t1.1 locus=Cre05.g245550 ID=Cre05.g245550.t1.1.v5.5 annot-version=v5.5							0.271764021	0.001
Cre10.g441500.t1.2 pacid=30790744 transcript=Cre10.g441500.t1.2 locus=Cre10.g441500 ID=Cre10.g441500.t1.2.v5.5 annot-version=v5.5	-0.141545706	0.763799545	-0.250461789	0.001																			-0.250461789	2.78E-16																			0.622253838	0.001	-0.905345251	9.99E-16
Cre06.g264750.t1.2 pacid=30778682 transcript=Cre06.g264750.t1.2 locus=Cre06.g264750 ID=Cre06.g264750.t1.2.v5.5 annot-version=v5.5__Cre06.g264950.t1.2 pacid=30779952 transcript=Cre06.g264950.t1.2 locus=Cre06.g264950 ID=Cre06.g264950.t1.2.v5.5 annot-version=v5.5__Cre06.g265350.t1.2 pacid=30779523 transcript=Cre06.g265350.t1.2 locus=Cre06.g265350 ID=Cre06.g265350.t1.2.v5.5 annot-version=v5.5__Cre06.…	-0.05539659	0.184511766	0.123138406	0.234229115	0.0739095	0.21703931	-0.034486574	0.14662314	0.226812659	0.015425812	0.215559983	0.001			0.088625674	0.001	0.065812164	0.001	0.188131858	0.001	0.367954737	0.001	-0.164978442	0.001			0.106373734	0.001	-0.126041198	0.001	-0.071907098	0.001	-0.139426547	3.05E-16	0.278825015	4.44E-16	0.463937028	2.78E-16	0.182826899	0.001	-0.234673534	4.16E-16	0.179189702	0.001	-0.434040057	0.001	0.368407702	6.11E-16	0.030711226
Cre08.g359750.t1.2 pacid=30774125 transcript=Cre08.g359750.t1.2 locus=Cre08.g359750 ID=Cre08.g359750.t1.2.v5.5 annot-version=v5.5__Cre08.g359750.t2.1 pacid=30774126 transcript=Cre08.g359750.t2.1 locus=Cre08.g359750 ID=Cre08.g359750.t2.1.v5.5 annot-version=v5.5__Cre16.g661800.t1.2 pacid=30777365 transcript=Cre16.g661800.t1.2 locus=Cre16.g661800 ID=Cre16.g661800.t1.2.v5.5 annot-version=v5.5__Cre16.…	-0.091815666	0.054429231	0.011468449	0.2242115	0.246705713	0.0648975	0.259296389	0.04259094	0.030263512	0.119722781	-0.259053471	0.03735771			-0.075006734	0.001	-0.110890027	0.001	-0.156660754	2.78E-16	-0.329589919	0.001	0.083051273	0.001	0.439049784	8.33E-16	0.3181978	0.001	-0.070314033	0.001			-0.128096456	0.001	-0.180161458	0.001	0.307331505	0.001	0.053892344	0.001	0.191368361	0.001	-0.198779892	2.50E-16	-0.022513048	0.001	0.184569969	0.001	0.253056388
Cre13.g576650.t1.2 pacid=30784578 transcript=Cre13.g576650.t1.2 locus=Cre13.g576650 ID=Cre13.g576650.t1.2.v5.5 annot-version=v5.5							-0.056145344	0.001
Cre10.g463700.t1.1 pacid=30790543 transcript=Cre10.g463700.t1.1 locus=Cre10.g463700 ID=Cre10.g463700.t1.1.v5.5 annot-version=v5.5			0.080238461	0.001																	0.080238461	0.001
Cre02.g091700.t1.2 pacid=30785960 transcript=Cre02.g091700.t1.2 locus=Cre02.g091700 ID=Cre02.g091700.t1.2.v5.5 annot-version=v5.5	-0.113319213	0.179792257	0.13458506	0.20335111	-0.094840971	0.163057452	0.010073569	0.118986674	0.030165099	0.111324791	0.283388797	0.042910373			0.174679346	2.78E-16	-0.203565199	0.108577713	0.418040849	0.106315762	0.193224691	2.50E-16	-0.091168398	0.001	-0.156883241	0.001	0.077367741	0.001	-0.096490874	0.001	-0.443688579	2.78E-16	0.094038876	0.001	0.336818252	3.89E-16	0.149549272	0.001	0.074360339	0.001	-0.254323647	0.001	-0.032335135	0.001	0.022752862	0.001	-0.244379524	3.33E-16	-0.174693987
Cre11.g467773.t1.1 pacid=30775663 transcript=Cre11.g467773.t1.1 locus=Cre11.g467773 ID=Cre11.g467773.t1.1.v5.5 annot-version=v5.5			0.093087317	0.124919357	-0.204850209	0.071119678	-0.403270157	0.162337428			0.434292436	0.059960404							0.019905792	0.006555984	-0.159832495	0.001	0.187248938	0.018649386																	-0.129883487	0.001					-0.27232026	3.33E-16	-0.38916341
Cre03.g144807.t1.1 pacid=30786652 transcript=Cre03.g144807.t1.1 locus=Cre03.g144807 ID=Cre03.g144807.t1.1.v5.5 annot-version=v5.5	-0.095986006	0.147788453	-0.004161827	0.391827884	0.581039816	0.182763276	0.686383108	0.201978588	0.716051898	0.16658617	-0.608593244	0.130532243			-0.001011781	0.083897965	-0.002256204	0.105811104	0.284748498	0.126415438	0.282694053	0.120233688	0.187356183	0.090631035	0.252364297	0.106207066	0.464434913	0.123762353	-0.216035901	0.083853669	0.050892515	0.10606628	-0.493011124	0.111231979	-0.543300301	0.099791181	0.230335855	0.122098695	0.298473291	0.121923258	0.760071115	0.105518429	-0.193042967	0.09535583	-0.003428963	0.074691818	0.455487097	0.102501907	0.814349232
Cre17.g727950.t1.1 pacid=30782172 transcript=Cre17.g727950.t1.1 locus=Cre17.g727950 ID=Cre17.g727950.t1.1.v5.5 annot-version=v5.5	0.143230626	0.200199145	0.011388235	0.139970283	-0.280328233	0.2208431	-0.433124229	0.129689292	-0.671994587	0.15866891	0.252310435	0.244819072			0.195908772	2.78E-16	0.17901806	0.001	-0.158019575	0.003423848	-0.100562841	0.098699805	-0.059651303	0.07310536	0.090229448	0.018142919	-0.07816236	0.001					-0.133133093	0.001	0.118405707	0.134734438			-0.032254095	0.036027969	-0.322946547	0.248062026	0.339671032	0.183228774	-0.056027271	0.065946535	-0.43546792	0.157030822	-0.56178824
Cre03.g156250.t1.2 pacid=30787461 transcript=Cre03.g156250.t1.2 locus=Cre03.g156250 ID=Cre03.g156250.t1.2.v5.5 annot-version=v5.5	0.049480845	0.082202614	-0.009595861	0.230829575	-0.406037613	0.165603379	-0.350449198	0.090597809	-0.285762489	0.061461086	0.477077206	0.124023628			0.113223839	2.36E-16	0.161732131	0.001	0.153086396	0.001	-0.049296952	0.110988055	-0.01921498	0.071843178	0.100654099	0.001	-0.342254114	3.89E-16	-0.080331499	0.001	0.071721128	0.001	0.461163402	7.22E-16	0.359635049	0.001	-0.250199277	0.151755255	-0.275763036	0.004225333	-0.379501368	0.212816416	-0.061082749	0.001	0.057440527	0.001	-0.542763485	0.046647048	-0.403669356
Cre06.g269650.t1.2 pacid=30778446 transcript=Cre06.g269650.t1.2 locus=Cre06.g269650 ID=Cre06.g269650.t1.2.v5.5 annot-version=v5.5	0.064916813	0.170202035																													-0.048334895	0.001											0.219294307	0.161012279	-0.05300845	0.001
Cre06.g267100.t1.2 pacid=30778457 transcript=Cre06.g267100.t1.2 locus=Cre06.g267100 ID=Cre06.g267100.t1.2.v5.5 annot-version=v5.5	0.130127997	0.001							0.339911433	0.001																																			0.130127997	0.001
Cre06.g278125.t1.1 pacid=30779486 transcript=Cre06.g278125.t1.1 locus=Cre06.g278125 ID=Cre06.g278125.t1.1.v5.5 annot-version=v5.5	0.077855932	0.205530265	0.146662577	0.198731202	-0.256372057	0.19804242	-0.198917481	0.281944694	-0.202172635	0.122613314	0.352600982	0.337640143			0.115125543	0.001	-0.075707918	0.118700352	0.204946479	0.147285379	0.223424337	0.104252261	-0.159908586	0.103189689	0.017811883	0.099991713	0.080040157	0.038748893	0.057501381	0.055431404	0.037519793	0.001			0.361328291	0.097995625	-0.087527684	0.006311684	0.080002632	0.169051583	-0.293813796	0.046374805	0.185277282	0.29694242	0.046185063	0.098725101	-0.386244323	0.071906311	-0.515210681
NCBI|BK000554.2|DAA00917.1|28269739|TPA_inf: TPA_exp: ribosomal protein L16 [Chlamydomonas reinhardtii].	-0.007611212	0.150067745	0.082182822	0.11918933	-0.025591589	0.267546018	0.183340211	0.050725944	0.212287631	0.265882521	-0.232868397	0.001			0.138245362	0.001	-0.040690934	0.160509933	-0.042323569	0.001	0.017519005	0.001	0.066002138	0.001					0.040522765	0.001	-0.18502653	0.001			0.168081274	0.001	0.141237636	0.197469779	0.053127499	0.067700474	-0.187303797	0.173685555	-0.212457353	3.05E-16	0.1121558	0.104764865	0.273790578	0.059374685	0.122147245
Cre03.g146187.t1.1 pacid=30787876 transcript=Cre03.g146187.t1.1 locus=Cre03.g146187 ID=Cre03.g146187.t1.1.v5.5 annot-version=v5.5	-0.002992271	0.794525124	0.022214347	0.620601597	-0.734774228	0.693819291	-0.586222447	0.502193795	-0.513269447	0.499630869	0.866190651	0.653837315			-1154897782	0.757159027	0.83294341	0.779942082	-0.544388648	0.660141192	-0.151872178	0.459616699	0.496330883	0.699339187	-0.015924227	0.100194623	-1155869479	0.705773795	-0.327403712	0.599257653	0.65965935	0.393763428	-0.117641421	0.435280638	-0.048902558	0.393368839	0.443055091	0.690097931	0.14788865	0.536448598	-0.750492103	0.796948751	-0.266512439	0.497777094	0.379494932	0.393284279	-0.276775339	0.116750651	-0.522371498
Cre10.g444800.t1.2 pacid=30790287 transcript=Cre10.g444800.t1.2 locus=Cre10.g444800 ID=Cre10.g444800.t1.2.v5.5 annot-version=v5.5	0.012527331	0.332299877	-0.227554907	0.001			-0.384768772	0.001	0.305762467	0.001	0.39522798	2.78E-16													-0.227554907	0.001																	0.245861375	3.61E-16	-0.460713547	2.78E-16
Cre03.g189250.t1.2 pacid=30788216 transcript=Cre03.g189250.t1.2 locus=Cre03.g189250 ID=Cre03.g189250.t1.2.v5.5 annot-version=v5.5	0.018465857	0.143317013	0.002714154	0.346237294	-0.241063756	0.308429597	-0.16760392	0.493511619	-0.193971413	0.377735	0.04495907	0.26765361			0.445527737	4.44E-16	0.059926436	0.001	0.285175704	0.45485742	0.205905867	0.314017088	-0.189909104	0.173603518	-0.074542777	0.166393057	-0.25362132	0.357315093	-0.067524348	0.001	-0.057307873	0.001			0.220903364	0.307325844	-0.396946695	0.252779236	-0.090309152	0.094735336	-0.353250516	0.001	-0.017950908	0.07865561	0.18876687	2.50E-16	-0.168640315	0.172961631	-0.045999721
Cre07.g339700.t1.2 pacid=30774594 transcript=Cre07.g339700.t1.2 locus=Cre07.g339700 ID=Cre07.g339700.t1.2.v5.5 annot-version=v5.5	-0.005118167	0.05199314	-0.038781743	0.16111682	0.540668226	4.44E-16	0.35705879	0.137268827	0.267238635	0.001	-0.294767674	0.001			0.049147663	0.001	-0.05209727	0.001	-0.235661528	2.78E-16	-0.013516323	0.001	0.133184016	0.001					0.077636505	0.001	-0.062161557	0.001			0.072618283	0.001	-0.336369894	0.001	0.023902551	0.001			0.011749185	0.001	0.000234387	0.001	0.540668226	8.88E-16
Cre07.g342920.t1.2 pacid=30774943 transcript=Cre07.g342920.t1.2 locus=Cre07.g342920 ID=Cre07.g342920.t1.2.v5.5 annot-version=v5.5
Cre13.g569250.t1.2 pacid=30783978 transcript=Cre13.g569250.t1.2 locus=Cre13.g569250 ID=Cre13.g569250.t1.2.v5.5 annot-version=v5.5	-0.060207197	0.135209075	-0.020006124	0.200473544			0.189238713	0.001	0.066425059	0.001	-0.182079981	0.001			-0.188703545	0.001													-0.146901162	0.001	0.204310714	0.001	-0.032948008	0.001	0.113212227	0.001	-0.423395819	3.33E-16	0.096244022	0.001			-0.112450133	0.001	0.017006516	0.001
Cre10.g435300.t1.2 pacid=30790674 transcript=Cre10.g435300.t1.2 locus=Cre10.g435300 ID=Cre10.g435300.t1.2.v5.5 annot-version=v5.5__Cre10.g435300.t2.1 pacid=30790675 transcript=Cre10.g435300.t2.1 locus=Cre10.g435300 ID=Cre10.g435300.t2.1.v5.5 annot-version=v5.5	-0.152801751	0.001	0.055255858	0.116855404					-0.403990182	0.001									-0.014305836	0.023012931			-0.014722262	0.001	0.285283495	0.001			-0.152801751	2.78E-16									0.085374175	0.001
Cre01.g029650.t1.1 pacid=30789513 transcript=Cre01.g029650.t1.1 locus=Cre01.g029650 ID=Cre01.g029650.t1.1.v5.5 annot-version=v5.5__Cre16.g676981.t1.1 pacid=30776941 transcript=Cre16.g676981.t1.1 locus=Cre16.g676981 ID=Cre16.g676981.t1.1.v5.5 annot-version=v5.5
Cre13.g581650.t1.2 pacid=30784593 transcript=Cre13.g581650.t1.2 locus=Cre13.g581650 ID=Cre13.g581650.t1.2.v5.5 annot-version=v5.5	0.007016431	0.112092014	0.000195745	0.171615835	0.05544594	0.282993503	0.047058602	0.20966446	0.087385082	0.165449874	-0.132842242	0.245014841			0.096129423	0.088549505	-0.106745089	0.158574074	-0.156667791	0.202296665	-0.054469541	0.136295033	0.032048484	0.194754676	-0.07094649	0.062302886	0.192879024	0.014153669	-0.034108311	0.065345589	0.069391496	0.067416828	0.050071686	0.111292706	0.114164099	0.058011041	0.008586133	0.157608802	0.038481453	0.128951173	-0.213827798	0.216689781	6.94E-05	0.08314864	0.047642375	0.059048318	0.2275171	0.242680726	0.201063627
Cre12.g508500.t1.2 pacid=30792805 transcript=Cre12.g508500.t1.2 locus=Cre12.g508500 ID=Cre12.g508500.t1.2.v5.5 annot-version=v5.5	-0.16088014	0.103403136	0.194322903	0.001																																			0.194322903	0.001			-0.295848118	5.00E-16	-0.081659805	0.001
Cre03.g182050.t1.2 pacid=30788299 transcript=Cre03.g182050.t1.2 locus=Cre03.g182050 ID=Cre03.g182050.t1.2.v5.5 annot-version=v5.5	-0.013217728	0.09172749	0.129584645	0.161898773			0.207741614	0.287459152																							-0.108432364	0.001	0.308458647	0.071494167	0.092616608	0.012440313	-0.045988687	0.107557641	-0.055932171	0.001			0.087249615	0.029197014	0.046151028	0.001
Cre01.g038400.t1.2 pacid=30788539 transcript=Cre01.g038400.t1.2 locus=Cre01.g038400 ID=Cre01.g038400.t1.2.v5.5 annot-version=v5.5	0.07751357	0.119236284	-0.005066034	0.24144869	0.059414001	0.188039203	-0.088794693	0.218861644	-0.033807098	0.23825244	0.031682905	0.126895137			0.104173529	0.073334301	0.018345171	0.101898215	0.018875715	0.091531775	0.040853007	0.10715292	-0.166322471	0.040122035	-0.222118814	0.069187697	-0.040393189	0.093491604	0.111434746	0.081321661	-0.042796385	0.072746133	0.331226953	0.080893718	0.316596875	0.066993722	-0.29188152	0.083729645	-0.289157638	0.092526487	0.266533872	0.085160031	0.188222583	0.087791683	-0.034407468	0.047309313	0.008760952	0.203968306	-0.204676083
Cre12.g557900.t1.2 pacid=30793269 transcript=Cre12.g557900.t1.2 locus=Cre12.g557900 ID=Cre12.g557900.t1.2.v5.5 annot-version=v5.5	0.002808208	0.001																																									0.002808208	0.001
Cre01.g004500.t1.2 pacid=30789545 transcript=Cre01.g004500.t1.2 locus=Cre01.g004500 ID=Cre01.g004500.t1.2.v5.5 annot-version=v5.5	-0.020721262	0.133704322	-0.010944253	0.715627553	1325605641	0.27042856	1032728485	0.081265938	1005753699	0.099590524	-1456511181	0.123535151			0.053165565	0.162768046	-0.148921218	0.160445073	0.00175286	0.058456287	-0.326066454	0.179370233			-0.251540596	0.022022475	1664883165	1.33E-15	0.027707849	0.046322177	0.022069299	0.088359683			0.983977991	0.008062991			-0.92087286	0.104727725			0.023108011	0.053730255	-0.082045337	0.099389195	1152041108	0.129361226	1002179946
Cre02.g088000.t1.2 pacid=30785293 transcript=Cre02.g088000.t1.2 locus=Cre02.g088000 ID=Cre02.g088000.t1.2.v5.5 annot-version=v5.5	0.030019392	0.115493563	-0.032803807	0.10235944	-0.335185747	0.167786817	-0.284195708	0.182486646	-0.295618962	0.150212784	0.320034365	0.14858599			-0.086159698	0.065787975	0.136522304	0.123607089	-0.094176578	0.058219798	-0.123246375	0.156641544	-0.001544467	0.036764498	0.092321237	0.071492635	-0.481875369	0.072765401	-0.043009541	0.058650492	0.111806125	0.071973799	0.021863122	0.071300799	-0.027580622	0.065225609	-0.065745148	0.07271862	-0.012692075	0.041132006	-0.189161688	0.128802376	0.065939582	0.091501664	-0.016347542	0.070900104	-0.363658376	0.077064835	-0.444139917
Cre01.g012350.t1.2 pacid=30788907 transcript=Cre01.g012350.t1.2 locus=Cre01.g012350 ID=Cre01.g012350.t1.2.v5.5 annot-version=v5.5
Cre13.g587050.t1.2 pacid=30784599 transcript=Cre13.g587050.t1.2 locus=Cre13.g587050 ID=Cre13.g587050.t1.2.v5.5 annot-version=v5.5	-0.041292456	0.142582472	-0.015221105	0.107345337	0.330799265	0.149340459	0.378650587	0.085499369	0.303454959	0.082923924	-0.217733892	0.241011395			0.043201425	0.023145625	-0.09670155	0.130666659	-0.07540104	0.021916245	-0.102307765	0.013168741	-0.102555191	0.139113652	0.153538327	0.056425305	0.44939393	0.068967281	-0.076789842	0.215678439	-0.031287994	0.042427297	0.062107616	0.181565859	-0.013929339	0.042010241	-0.033861937	0.001	-0.004844738	0.029202219	0.136474881	0.091701368	-0.076394513	0.04487718	0.050025732	0.016143323	0.326951258	0.004604879	0.468299284
Cre09.g394251.t1.1 pacid=30781012 transcript=Cre09.g394251.t1.1 locus=Cre09.g394251 ID=Cre09.g394251.t1.1.v5.5 annot-version=v5.5
Cre03.g193750.t1.1 pacid=30787415 transcript=Cre03.g193750.t1.1 locus=Cre03.g193750 ID=Cre03.g193750.t1.1.v5.5 annot-version=v5.5	0.031859891	0.218620605	0.08865838	0.309332802	-0.592124395	0.364087843	-0.384178369	0.226926217	-0.535332753	0.204467159	0.456101054	0.167816714			0.024819634	0.023660048	-0.025327988	0.270316837	0.050302786	0.272310825	0.041052753	0.109990761	0.138709658	0.409591067	-0.024158212	0.211617587	-0.589393324	0.417247424	0.124280909	0.158839729	-0.033942202	0.253639953	0.630268476	0.106475353	0.355406907	0.301835197	-0.141945114	0.176310708	-0.073616556	0.139503576	-0.480054939	0.097433801	0.081088056	0.169624673	-0.026443026	0.268847476	-0.606793821	0.324209126	-0.424556365
Cre12.g532550.t1.1 pacid=30791692 transcript=Cre12.g532550.t1.1 locus=Cre12.g532550 ID=Cre12.g532550.t1.1.v5.5 annot-version=v5.5	0.002860331	0.118297048	-0.027513715	0.164696952	0.494599951	0.178795117	0.458312467	0.205107524	0.400269015	0.147525746	-0.542384582	0.232633013			0.041148479	0.086461219	-0.100714099	0.10581088	-0.003799304	0.176341878	0.026710528	0.198045169	-0.144592491	0.190740167	-0.032065897	0.09112598	0.559090265	0.157195555	0.01342609	0.109332893	0.029371854	0.138689067	0.048957772	0.061940803	-0.013256483	0.076703535	0.039072812	0.119788367	0.020443099	0.086543844	0.330551901	0.116554496	-0.033614406	0.092424622	0.055023766	0.0952784	0.536926806	0.128672322	0.606265672
Cre01.g016514.t1.1 pacid=30788603 transcript=Cre01.g016514.t1.1 locus=Cre01.g016514 ID=Cre01.g016514.t1.1.v5.5 annot-version=v5.5	-0.022729288	0.209439378	0.044677245	0.144398831	-0.150358529	0.230570944	-0.084505966	0.206948502	-0.04354999	0.212451536	0.13387446	0.210786442			0.008342662	0.149975391	0.05154917	0.159314567	0.036336153	0.111873249	0.03135269	0.136140275	0.054337641	0.130375231	-0.010676937	0.161303948	-0.141438441	0.206801911	-0.051321242	0.094492811	0.0467391	0.091052664	0.03579095	0.165193188	0.126861655	0.141992868	0.0017013	0.135092673	0.047573103	0.098928564	-0.255596935	0.23301412	-0.227799332	0.342340043	0.050610422	0.114290443	-0.007366171	0.182776412	-0.052255507
Cre16.g659150.t1.1 pacid=30777470 transcript=Cre16.g659150.t1.1 locus=Cre16.g659150 ID=Cre16.g659150.t1.1.v5.5 annot-version=v5.5											-0.041233013	0.001
Cre13.g562450.t1.2 pacid=30784672 transcript=Cre13.g562450.t1.2 locus=Cre13.g562450 ID=Cre13.g562450.t1.2.v5.5 annot-version=v5.5							0.51713098	3.33E-16			-0.265362529	0.001
Cre04.g217955.t1.1 pacid=30791587 transcript=Cre04.g217955.t1.1 locus=Cre04.g217955 ID=Cre04.g217955.t1.1.v5.5 annot-version=v5.5__Cre04.g217959.t1.1 pacid=30791223 transcript=Cre04.g217959.t1.1 locus=Cre04.g217959 ID=Cre04.g217959.t1.1.v5.5 annot-version=v5.5__Cre04.g217959.t2.1 pacid=30791224 transcript=Cre04.g217959.t2.1 locus=Cre04.g217959 ID=Cre04.g217959.t2.1.v5.5 annot-version=v5.5
Cre03.g145507.t1.1 pacid=30787161 transcript=Cre03.g145507.t1.1 locus=Cre03.g145507 ID=Cre03.g145507.t1.1.v5.5 annot-version=v5.5	-0.134478963	0.293478889	-0.09238615	0.352486864	-0.255663641	0.001	-0.682545873	0.001	-0.44575568	0.040282913	0.344840269	0.135098876							-0.645094992	6.66E-16	-0.476651869	0.001			-0.167762697	0.001			-0.451225755	0.001	0.297015157	5.55E-16			0.234308989	0.001			0.228769722	3.33E-16			-0.10965156	0.184140335	0.176182395	0.001	-0.255663641	0.001
Cre01.g001750.t1.2 pacid=30788712 transcript=Cre01.g001750.t1.2 locus=Cre01.g001750 ID=Cre01.g001750.t1.2.v5.5 annot-version=v5.5	-0.022470586	0.123770289	-0.077746416	0.251020296	0.30084655	0.153630341	0.074195197	0.153960492	0.218329824	0.252803408	-0.104075054	0.249688754			-0.001755517	0.001	-0.072200773	0.174138949	-0.495977376	4.44E-16	0.227735222	0.001			0.024045774	0.287325654			-0.030978724	0.07257073					-0.075854406	0.001			-0.024325001	0.001	0.308674794	0.001	0.133340341	0.001	-0.091256453	0.001	0.305081849	0.184593954
Cre12.g525200.t1.2 pacid=30792563 transcript=Cre12.g525200.t1.2 locus=Cre12.g525200 ID=Cre12.g525200.t1.2.v5.5 annot-version=v5.5	-0.056750658	0.123333131	-0.008222394	0.152792542	0.065379773	0.203972671	0.130984273	0.167314486	0.137229898	0.179941319	-0.142524657	0.218007494			0.007333596	0.066730671	-0.114034145	0.105321301	-0.104160714	0.132510486	-0.112982097	0.07252435	-0.004348849	0.086446116	0.06915767	0.090822289	0.169761261	0.21754887	-0.0845396	0.124421555	-0.042173292	0.109978053	-0.167590336	0.043135996	-0.185893304	0.077404406	0.165442746	0.104530148	0.139888951	0.05255332	-0.100146743	0.080217311	-0.086319408	0.144960547	0.024275393	0.083606049	0.208230001	0.083572873	0.194796893
Cre09.g396100.t1.2 pacid=30780921 transcript=Cre09.g396100.t1.2 locus=Cre09.g396100 ID=Cre09.g396100.t1.2.v5.5 annot-version=v5.5	0.191126113	0.481461752	0.145381781	0.656794003	0.146445991	0.122971474	0.047203161	0.166941823	0.384595174	0.093014827	0.078708523	0.079482272			0.90401207	0.082445765	-0.360380862	0.107283762	0.84471333	0.121980869	0.924315042	0.066975679	-0.405157475	0.135714448	-0.522609065	0.047332907	0.133888642	0.03420635	0.51860254	0.122099612	-0.209440371	0.11739414	0.873658244	5.55E-16	0.866743269	0.008387833	-0.347493695	0.220792689	-0.467176726	0.074972553	0.24113731	0.202941879	0.472820577	0.17890198	-0.304051843	0.025160334	0.136492821	0.063000115	0.11947292
Cre06.g278148.t1.1 pacid=30778448 transcript=Cre06.g278148.t1.1 locus=Cre06.g278148 ID=Cre06.g278148.t1.1.v5.5 annot-version=v5.5	-0.040440782	0.145040857	0.055842703	0.143490745	-0.037694652	0.178412847	0.040459567	0.107400023	0.032637565	0.193589853	-0.029856646	0.261750492			0.040310779	0.104163364	-0.077616731	0.165145925	0.035406698	0.07675325	0.135392773	0.139489734	0.04521654	0.096447179	0.065883907	0.090058287	0.027874183	0.17597136	0.156076068	0.067019454	-0.100790992	0.025574779			-0.138649289	0.034280795	0.072300779	0.085239539	0.197805011	0.148747606	-0.05189931	0.031748567	0.053425827	0.069648121	-0.161724219	0.125011218	-0.138403257	0.182113723	0.00500354
Cre16.g652550.t1.2 pacid=30778177 transcript=Cre16.g652550.t1.2 locus=Cre16.g652550 ID=Cre16.g652550.t1.2.v5.5 annot-version=v5.5	-0.038167462	0.160492106	-0.043529476	0.174910029	0.16881615	0.25840494	0.175364886	0.170796897	0.040879572	0.258604181	-0.037864771	0.305799055			0.064797377	0.158062793	-0.063470507	0.128832813	0.007692706	0.146618558	-0.215124677	0.101000639	-0.114643569	0.169744212	-0.02793247	0.050942908	0.348267329	0.224471456	0.029500877	0.11033875			0.218389042	0.060291196	0.026034197	0.018894	-0.049543093	0.186807766	0.006399495	0.08294753	-0.000128436	0.175930794	-0.111936802	0.174542254	-0.102052144	0.110272766	0.120846687	0.132994516	0.275925896
Cre16.g676197.t1.1 pacid=30777418 transcript=Cre16.g676197.t1.1 locus=Cre16.g676197 ID=Cre16.g676197.t1.1.v5.5 annot-version=v5.5	-0.074886795	0.107908434	-0.056222597	0.095216857	-0.227534429	0.098070639	-0.292071917	0.063759258	-0.068692018	0.222581474	0.267795131	0.156833669			-0.102204199	0.103664447			-0.026870132	0.055770676	-0.049269288	0.095804795	-0.062637744	0.001	-0.039439475	0.001	-0.15118654	0.001			-0.049527198	0.003817505	0.081398821	0.001	0.032823187	0.001	-0.06610268	0.001	-0.180454598	0.086653968			0.080561817	0.001	-0.133663399	0.124259977	-0.353508445	0.001	-0.310877991
Cre09.g398067.t1.1 pacid=30781547 transcript=Cre09.g398067.t1.1 locus=Cre09.g398067 ID=Cre09.g398067.t1.1.v5.5 annot-version=v5.5	0.061022885	0.260676398	-0.10315995	0.001																											-0.088637028	0.001			-0.10315995	0.001							-0.076491312	0.028010832	0.512994335	1.22E-15
Cre03.g199647.t1.1 pacid=30786562 transcript=Cre03.g199647.t1.1 locus=Cre03.g199647 ID=Cre03.g199647.t1.1.v5.5 annot-version=v5.5	0.051662168	0.272746733	-0.020721259	0.230460261	-0.061599509	0.064815187	-0.069690188	0.18964736	0.080404118	0.147354879	-0.181137983	0.223853396			-0.058693377	0.009398366	0.190056302	0.346626635	-0.247011348	0.332859321	0.012446155	0.127959114	0.209190782	0.128927414	0.074800436	0.128064505	-0.088503629	0.042006912	0.042675505	0.091821825	-0.082723466	0.182972342	0.076157561	0.001	-0.057246302	0.001			-0.03554784	0.019323195	0.068284836	0.001	0.017185521	0.048351893	-0.098965724	0.001	-0.07425508	0.033856018	-0.214260875
Cre10.g436550.t1.2 pacid=30790090 transcript=Cre10.g436550.t1.2 locus=Cre10.g436550 ID=Cre10.g436550.t1.2.v5.5 annot-version=v5.5	0.009762362	0.115616395	-0.088185486	0.197450939	-0.34083179	0.327486379	-0.442830273	0.323549053	-0.489126333	0.32581316	0.227558271	0.335351723			0.062765541	0.073412175	0.077714709	0.110560928	-0.094306756	0.104006978	-0.100633468	0.152243285	-0.001289371	0.071540559	0.04928565	0.171430521	-0.166391195	0.010154314	-0.044622547	0.123106894	0.027626514	0.082548669	-0.262910695	0.218475448	-0.255319446	0.161950885	0.036387036	0.100477657	0.052810526	0.155272081	-0.783427642	0.122939083	-0.047132193	0.128195915	0.011329493	0.063379511	-0.121279026	0.241145927	-0.149239145
Cre12.g514950.t1.1 pacid=30792065 transcript=Cre12.g514950.t1.1 locus=Cre12.g514950 ID=Cre12.g514950.t1.1.v5.5 annot-version=v5.5	-0.08986114	0.142928733	-0.420672736	0.265452957	-0.136797607	0.009871542	0.729605718	8.88E-16	-0.248829881	0.001	-0.3053885	0.218606212			-0.053560435	0.001	-0.148906289	0.001			-0.724176877	6.66E-16			0.049713735	0.001			-0.215940476	0.001					-0.553856317	4.44E-16			-0.259200834	4.44E-16	-0.126779811	0.001			0.152067491	2.50E-16	-0.146525031	0.001
Cre06.g262850.t1.2 pacid=30778653 transcript=Cre06.g262850.t1.2 locus=Cre06.g262850 ID=Cre06.g262850.t1.2.v5.5 annot-version=v5.5	0.040164146	0.098634047	0.010275526	0.001																									0.013034438	0.001									0.010275526	0.001			-0.065704057	0.001	0.171557994	0.001
Cre01.g007850.t1.2 pacid=30789496 transcript=Cre01.g007850.t1.2 locus=Cre01.g007850 ID=Cre01.g007850.t1.2.v5.5 annot-version=v5.5									-0.039633839	0.001
Cre16.g677450.t1.2 pacid=30777428 transcript=Cre16.g677450.t1.2 locus=Cre16.g677450 ID=Cre16.g677450.t1.2.v5.5 annot-version=v5.5	0.00695809	0.144147733	-0.0526868	0.20679764	-0.483373175	0.375443095	-0.420626618	0.257213947	-0.391647508	0.127623837	0.395767508	0.247307412							-0.326185136	0.252730725	0.057438517	0.125565308	-0.025363847	0.001	-0.147387204	0.001	-0.964191294	7.77E-16	0.10320687	0.001			0.13434157	0.001	0.181319583	0.05635695	-0.108128927	0.001	-0.114032701	0.018843788	-0.110734777	0.001	0.120889494	0.044058273	-0.144171131	0.084219667	-0.228773315	0.012990213	-0.467704639
Cre07.g332950.t1.2 pacid=30774533 transcript=Cre07.g332950.t1.2 locus=Cre07.g332950 ID=Cre07.g332950.t1.2.v5.5 annot-version=v5.5	-0.004780762	0.001	0.367965325	0.001																	0.367965325	0.001																					-0.004780762	0.001
Cre13.g573250.t1.2 pacid=30784329 transcript=Cre13.g573250.t1.2 locus=Cre13.g573250 ID=Cre13.g573250.t1.2.v5.5 annot-version=v5.5	0.02361511	0.152111805	0.0134053	0.226448567	-0.295492368	0.206563703	-0.190839118	0.135916196	-0.321362077	0.082939813	0.310018285	0.140513657			0.003249714	0.147607246	0.05701349	0.131443915	0.039908835	0.057576207	0.06566568	0.07959978	-0.106622443	0.018581587	-0.21105936	0.136530413	-0.185403063	0.029577375	0.137984257	0.157966826	-0.143298586	0.117035993	0.326592583	0.075883693	0.330128363	0.072042008	-0.207851246	0.051545433	-0.180783613	0.110284718	-0.595508385	0.071683332	0.084859804	0.075684062	-0.113556204	0.042174329	-0.143812648	0.116084797	-0.185457348
Cre02.g095059.t1.1 pacid=30785890 transcript=Cre02.g095059.t1.1 locus=Cre02.g095059 ID=Cre02.g095059.t1.1.v5.5 annot-version=v5.5__Cre02.g095060.t1.1 pacid=30784814 transcript=Cre02.g095060.t1.1 locus=Cre02.g095060 ID=Cre02.g095060.t1.1.v5.5 annot-version=v5.5__Cre02.g095063.t1.1 pacid=30785077 transcript=Cre02.g095063.t1.1 locus=Cre02.g095063 ID=Cre02.g095063.t1.1.v5.5 annot-version=v5.5__Cre02.…	0.01122678	0.147486888	0.018063377	0.1964289	-0.061594486	0.182232231	-0.129184483	0.050801235	-0.083785297	0.030700679	-0.084687092	0.174228037			-0.241241379	0.001	0.223974861	2.50E-16	-0.139577569	0.001	-0.019591955	0.001	0.310406075	0.001	-0.287735859	3.33E-16	-0.240671315	0.001	-0.056553442	0.001	0.127726972	0.001			-0.045190004	0.001			0.044066831	0.001	0.055316143	0.001	-0.025298208	0.001	-0.104366173	0.001	0.169052153	0.001	-0.07338749
Cre13.g603500.t1.2 pacid=30784490 transcript=Cre13.g603500.t1.2 locus=Cre13.g603500 ID=Cre13.g603500.t1.2.v5.5 annot-version=v5.5	-0.003505235	0.200533872	0.17887708	0.245951573	1212525078	0.001	0.651864429	4.44E-16													0.363137913	2.78E-16			0.559247506	0.001			0.155428838	0.001	0.074151123	0.155645019			-0.074750445	0.001			0.11323686	0.001	1212525078	1.33E-15	-0.169854247	0.001	-0.06011894	0.236211041
Cre17.g734150.t1.1 pacid=30781989 transcript=Cre17.g734150.t1.1 locus=Cre17.g734150 ID=Cre17.g734150.t1.1.v5.5 annot-version=v5.5	-0.071428826	0.001	-0.280004758	0.262669573			0.262782041	0.001									-0.071428826	0.001			-0.001156031	0.001																	-0.527433911	0.001
Cre06.g308950.t1.2 pacid=30779526 transcript=Cre06.g308950.t1.2 locus=Cre06.g308950 ID=Cre06.g308950.t1.2.v5.5 annot-version=v5.5			0.069911974	0.001	0.405865157	0.001	-0.414065744	0.001													0.069911974	0.001																									0.405865157	0.001
Cre08.g358556.t1.1 pacid=30773441 transcript=Cre08.g358556.t1.1 locus=Cre08.g358556 ID=Cre08.g358556.t1.1.v5.5 annot-version=v5.5__Cre08.g358556.t2.1 pacid=30773442 transcript=Cre08.g358556.t2.1 locus=Cre08.g358556 ID=Cre08.g358556.t2.1.v5.5 annot-version=v5.5	-0.009023358	0.207415271	0.014867602	0.16763283	0.558860285	0.24008837	0.556421701	0.350762438	0.468198937	0.155433838	-0.541962971	0.502674451			0.071974857	0.022981919	-0.06464118	0.165982003	0.078659993	0.105873456	-0.075811645	0.044262079	-0.166658824	0.111083674	-0.200798426	0.11790775	0.707687112	0.089692733	-0.005122203	0.226247468	0.053194472	0.303672425	0.11157175	0.113883608	0.006215855	0.093430862	0.248134246	0.013929813	0.160363012	0.087760143	0.199805605	0.102782678	-0.195705883	0.097415216	0.108901266	0.11753184	0.561124941	0.210898999	0.76557372
Cre02.g098250.t1.2 pacid=30785659 transcript=Cre02.g098250.t1.2 locus=Cre02.g098250 ID=Cre02.g098250.t1.2.v5.5 annot-version=v5.5	0.047789045	0.085605817									-0.048503567	0.001																															0.047789045	0.085605817
Cre02.g118600.t1.2 pacid=30786266 transcript=Cre02.g118600.t1.2 locus=Cre02.g118600 ID=Cre02.g118600.t1.2.v5.5 annot-version=v5.5	0.565080953	0.001																																									0.565080953	0.001
Cre09.g391023.t1.1 pacid=30781131 transcript=Cre09.g391023.t1.1 locus=Cre09.g391023 ID=Cre09.g391023.t1.1.v5.5 annot-version=v5.5	-0.12648778	0.458445074	0.055224462	0.148276275	-0.093523217	0.069886398	-0.103800247	0.079135454	-0.139806361	0.144880512	0.096944288	0.040892509			-0.049381844	0.001	-0.03454607	0.001	0.006920672	0.001	0.042635852	0.004971709	0.021449408	0.001	0.029411797	0.001	-0.13991884	3.05E-16	-0.481134057	0.444998547			-0.11974437	0.001	0.095881836	0.081554986	0.05345312	0.001	0.10135765	0.26316488	-0.159429954	0.001	-0.162345407	0.270316187	0.327816728	0.34200767	-0.003623737	0.011957262	-0.003737479
Cre02.g077850.t1.2 pacid=30785838 transcript=Cre02.g077850.t1.2 locus=Cre02.g077850 ID=Cre02.g077850.t1.2.v5.5 annot-version=v5.5	-0.081299321	0.183198393	-0.039520237	0.330153803	-0.000380792	0.176292074	0.242091125	0.130894374	0.029583731	0.056054371	-0.28056503	0.001									0.222713822	0.004958052			-0.454933618	3.33E-16															-0.197082736	0.001	0.040026556	0.192537764	-0.205872328	0.001	0.157619147	0.001	0.375927313
Cre02.g088900.t1.2 pacid=30785043 transcript=Cre02.g088900.t1.2 locus=Cre02.g088900 ID=Cre02.g088900.t1.2.v5.5 annot-version=v5.5	-0.02336865	0.177498839	0.002546896	0.135579162	0.101146399	0.224057601	0.092500483	0.197014164	0.06601242	0.215758388	-0.142635668	0.282970005			0.079487245	0.212281464	-0.083695833	0.076045514	-0.092473084	0.178727511	-0.071810135	0.091225862	-0.03489247	0.188158571	0.008471308	0.065026248	0.167140211	0.239466361	-0.054364796	0.173855923	0.028164021	0.253106575	0.047323348	0.130270879	0.079709466	0.058306945	0.037475204	0.140384206	-0.01701477	0.094165379	-0.094301742	0.122092706	-0.059439229	0.098355105	0.03023077	0.073336061	0.201136072	0.099993707	0.183772087
Cre10.g421600.t1.2 pacid=30790345 transcript=Cre10.g421600.t1.2 locus=Cre10.g421600 ID=Cre10.g421600.t1.2.v5.5 annot-version=v5.5	0.047541005	0.265920776	-0.051879156	0.184871451	-0.125047667	0.082324786	-0.062011781	0.102480458	0.008670849	0.159772655	-0.095618012	0.098829683			-0.118964298	0.376569841	0.295968567	0.123636061	-0.143244605	0.001	-0.098660419	0.212572418	0.127209945	0.001	-0.028842172	0.012011567			-0.150495053	0.047497696	0.199298397	0.171864052	-0.139535312	0.034429536	-0.229101878	0.198758587	0.236519896	0.126319994	-0.080265841	0.077374777	-0.174115872	0.104572927	-0.032095934	0.118857579	0.118166874	0.116001078	-0.087241751	0.032790295	0.004360703
Cre14.g611300.t1.1 pacid=30776530 transcript=Cre14.g611300.t1.1 locus=Cre14.g611300 ID=Cre14.g611300.t1.1.v5.5 annot-version=v5.5	-0.387891461	0.047604126	0.111748358	0.001																																			0.111748358	0.001			-0.436161411	3.89E-16	-0.340943975	0.001
Cre06.g253350.t1.2 pacid=30778652 transcript=Cre06.g253350.t1.2 locus=Cre06.g253350 ID=Cre06.g253350.t1.2.v5.5 annot-version=v5.5	-0.063501854	0.091500765	0.113570044	0.437080489	-0.408022428	0.15504592	-0.508070488	0.236906742	-0.552818952	0.185734333	0.31869158	0.27821888			-0.064569409	0.001	0.13479788	2.50E-16	0.043404108	0.001	0.044873927	0.041769352	-0.128923535	0.045822644	-0.306909904	4.44E-16	-0.329822441	3.33E-16	-0.178680833	0.001	0.002429185	0.001			0.645173264	0.282111005	0.38693226	0.001	-0.455242774	0.178903956	-0.681130495	1.44E-15	-0.089955732	0.055902079	-0.091727555	0.027238417	-0.333121795	0.093441451
Cre01.g009250.t1.1 pacid=30789357 transcript=Cre01.g009250.t1.1 locus=Cre01.g009250 ID=Cre01.g009250.t1.1.v5.5 annot-version=v5.5	-0.236325794	0.057556706													-0.293066051	0.001																											-0.177940892	2.50E-16
Cre12.g484200.t1.2 pacid=30791982 transcript=Cre12.g484200.t1.2 locus=Cre12.g484200 ID=Cre12.g484200.t1.2.v5.5 annot-version=v5.5	0.023429219	0.232163393	-0.124137462	0.203916979	0.890360581	0.226616475	0.809853429	0.312383764	0.773031597	0.299646142	-0.893333339	0.262996449			-0.106002236	0.072531438	0.156536029	0.191096233	-0.312418709	0.115571671	-0.212215074	0.123385603	-0.082462913	0.001	0.043187793	0.001	0.996742396	9.99E-16	-0.10098525	0.056369332	0.256896149	0.106428284			0.087297445	0.091722471	-0.13912663	0.001	-0.356565657	0.12822591	0.622882208	0.03465709	0.140898211	0.375878019	-0.029250871	0.247636375	1053554557	0.189090287	0.99372382
Cre04.g217550.t1.1 pacid=30791382 transcript=Cre04.g217550.t1.1 locus=Cre04.g217550 ID=Cre04.g217550.t1.1.v5.5 annot-version=v5.5	-0.030353106	0.170500684	0.001128527	0.188857769	0.189224669	0.224706073	0.227219619	0.175571734	0.158186741	0.133148164	-0.284741484	0.247836199			-0.033319062	0.232577076	-0.068309791	0.159122068	-0.071906287	0.191660979	-0.110113056	0.145360736	-0.014676213	0.171519974	0.043316721	0.054833275	0.148132861	0.248879557	-0.039330307	0.121169416	0.056360584	0.159268171	-0.01862147	0.133994999	-0.032489296	0.101806168	0.044525338	0.167587559	0.152218157	0.240863476	0.236872794	0.243504451	-0.06609383	0.170033316	0.020002439	0.156943608	0.198112493	0.208756873	0.183319466
Cre10.g456000.t1.2 pacid=30790097 transcript=Cre10.g456000.t1.2 locus=Cre10.g456000 ID=Cre10.g456000.t1.2.v5.5 annot-version=v5.5	0.196314737	0.014873334	0.005720053	0.225768351			0.035529051	0.001	-0.11032769	0.001	-0.04473972	0.001									0.166309733	0.074001364			-0.304247907	0.009404584													0.161005111	0.036303797			0.191468009	0.017815464
Cre01.g052100.t1.2 pacid=30788991 transcript=Cre01.g052100.t1.2 locus=Cre01.g052100 ID=Cre01.g052100.t1.2.v5.5 annot-version=v5.5	-0.090576486	0.291172421	-0.027102816	0.106135295	-0.030318726	0.143000761	0.047392894	0.126786047	0.00187685	0.114660183	-0.043978113	0.182959339			-0.003152499	0.087191945	0.020937346	0.139264786	-0.08791582	0.100101427	-0.094888021	0.052388399	-0.044158176	0.055963031	0.104176853	0.032461703			-0.167023522	0.106518331	0.086911574	0.046476092	-0.05194984	0.001	0.110875407	0.073905645	-0.076000828	0.05734772	0.006523022	0.13219135	-0.102060747	0.048815961	-0.475247549	0.549271191	0.078290806	0.162222964	0.077823673	0.187003865	0.157077452
Cre09.g415700.t1.2 pacid=30780619 transcript=Cre09.g415700.t1.2 locus=Cre09.g415700 ID=Cre09.g415700.t1.2.v5.5 annot-version=v5.5			0.054986351	0.163900918	-0.760527435	0.196999404	-0.583833783	0.033702511	-0.478225554	0.107694559	0.745272021	0.325031205							0.14142291	0.091150342	0.018847514	0.075362244	-0.028784796	0.065448685			-0.717953953	0.264883782					0.410268818	0.001	0.214824943	0.001	0.037546764	0.001	-0.122836384	0.019650654							-0.783134919	0.103930382
Cre16.g660800.t1.2 pacid=30777932 transcript=Cre16.g660800.t1.2 locus=Cre16.g660800 ID=Cre16.g660800.t1.2.v5.5 annot-version=v5.5
Cre05.g247600.t1.2 pacid=30783043 transcript=Cre05.g247600.t1.2 locus=Cre05.g247600 ID=Cre05.g247600.t1.2.v5.5 annot-version=v5.5	-0.066265802	0.079884638	-0.011019977	0.189228187	-0.08863777	0.240484903	-0.011699465	0.072451648	-0.034792101	0.035619317	-0.076115878	0.024416278							0.348561234	0.001	0.037388793	0.136939831			-0.077966876	0.116367082									0.044584402	0.001			-0.223921581	0.137010728	-0.355192286	0.001	-0.035010475	0.060744214	-0.182920972	0.001	0.123524356	0.047949916	0.064066724
Cre10.g418100.t1.1 pacid=30789792 transcript=Cre10.g418100.t1.1 locus=Cre10.g418100 ID=Cre10.g418100.t1.1.v5.5 annot-version=v5.5			-0.265113646	0.001																	-0.265113646	0.001
Cre17.g705850.t1.2 pacid=30782095 transcript=Cre17.g705850.t1.2 locus=Cre17.g705850 ID=Cre17.g705850.t1.2.v5.5 annot-version=v5.5	-0.455287135	3.89E-16																																									-0.455287135	3.89E-16
Cre12.g528000.t1.2 pacid=30793504 transcript=Cre12.g528000.t1.2 locus=Cre12.g528000 ID=Cre12.g528000.t1.2.v5.5 annot-version=v5.5	0.013955028	0.144658217	0.06234422	0.143118625	0.125456046	0.13809322	0.17368765	0.183304274	0.234059761	0.15445881	-0.059617559	0.192906445			0.013747403	0.109485099	0.089253636	0.148048713	0.046448667	0.121068627	0.036081541	0.078109181	0.110242487	0.165546535	0.122353621	0.122910356	0.189879037	0.143069084	-0.023136182	0.162793581	0.039113524	0.154904078	-0.018906232	0.173092735	-0.038766312	0.066177228	0.106961858	0.135323721	0.188435099	0.110178795	0.068557255	0.121600459	-0.039507656	0.14673546	0.045760098	0.083182254	0.102762342	0.098670466	0.204785052
Cre08.g368900.t1.2 pacid=30773527 transcript=Cre08.g368900.t1.2 locus=Cre08.g368900 ID=Cre08.g368900.t1.2.v5.5 annot-version=v5.5__Cre08.g368900.t2.1 pacid=30773528 transcript=Cre08.g368900.t2.1 locus=Cre08.g368900 ID=Cre08.g368900.t2.1.v5.5 annot-version=v5.5	0.092738242	0.257709413	0.011138591	0.279939983			-0.278024822	0.001							0.419666847	0.001	-0.00126852	0.001	-0.309359918	0.001									-0.228510836	2.50E-16	0.277979749	0.001					-0.021887121	0.001	0.374024239	0.001					0.277472356	7.22E-16
Cre08.g367400.t1.1 pacid=30773729 transcript=Cre08.g367400.t1.1 locus=Cre08.g367400 ID=Cre08.g367400.t1.1.v5.5 annot-version=v5.5__Cre08.g367500.t1.1 pacid=30774166 transcript=Cre08.g367500.t1.1 locus=Cre08.g367500 ID=Cre08.g367500.t1.1.v5.5 annot-version=v5.5			0.098875239	0.21328921															0.25526695	0.173336621	0.284610774	0.204166278	0.307774751	0.295246957	0.178117137	0.053436858							-0.026682478	0.006915193	-0.050064289	0.086984545	-0.031353478	0.061127456	-0.02551001	0.07298882
Cre12.g500150.t1.1 pacid=30792251 transcript=Cre12.g500150.t1.1 locus=Cre12.g500150 ID=Cre12.g500150.t1.1.v5.5 annot-version=v5.5	0.013436213	0.228597602	0.26626775	0.278827401	-0.338865483	0.177351801	-0.324472255	0.144414628	0.268806479	0.21028335	0.490498728	0.184525138			-0.010501774	0.355114994			0.463101576	0.029846968	0.262771751	0.161685459			0.395308948	0.220793327	-0.133540218	0.001					0.063697591	0.001	-0.399072672	3.89E-16			0.387020574	0.088062897	-0.347766871	2.78E-16	0.029066062	0.135472783	-0.012397414	0.248203121	-0.38790484	0.143455156
Cre12.g512600.t1.2 pacid=30792347 transcript=Cre12.g512600.t1.2 locus=Cre12.g512600 ID=Cre12.g512600.t1.2.v5.5 annot-version=v5.5	-0.009297652	0.054949456	-0.047963473	0.108651505	0.319005828	0.103371853	0.304991986	0.142398333	0.292119732	0.111066118	-0.283589724	0.315787532			-0.014295304	0.034663086	-0.00258777	0.052307292	-0.168397742	0.021610647	-0.141410228	0.062376251	0.024006509	0.06100898	-0.052583723	0.078408397	0.33215847	0.056978146	-0.03705198	0.044313863	0.028256202	0.093734916	-0.099984621	0.114046725	0.01113026	0.011335039	0.012915052	0.047358002	-0.000622165	0.143891106	0.254588419	0.073322382	-0.00916796	0.026096797	0.026064495	0.053125459	0.405305136	0.078394743	0.339850297
Cre12.g560150.t1.2 pacid=30793394 transcript=Cre12.g560150.t1.2 locus=Cre12.g560150 ID=Cre12.g560150.t1.2.v5.5 annot-version=v5.5__Cre15.g641800.t1.2 pacid=30783722 transcript=Cre15.g641800.t1.2 locus=Cre15.g641800 ID=Cre15.g641800.t1.2.v5.5 annot-version=v5.5	-0.041845314	0.132736402	0.083509037	0.064027664	-0.194351893	0.001	-0.190350671	0.001	-0.186626431	0.001											0.010135542	0.001													0.148190473	0.001			0.030843239	0.001			-0.170141108	2.50E-16	0.095485395	0.001	-0.194351893	0.001
Cre08.g368950.t1.2 pacid=30773454 transcript=Cre08.g368950.t1.2 locus=Cre08.g368950 ID=Cre08.g368950.t1.2.v5.5 annot-version=v5.5	0.069102943	0.38466735	-0.075737216	0.29097334	-0.599363979	0.080224748	-0.568203836	0.344276546	-0.443859916	0.24057215	0.191259367	0.583234245			-0.059304265	0.001	0.433378673	5.55E-16	-0.04362455	0.001	-0.612097795	0.001	0.341863358	0.001	0.067004882	0.001	-0.652062959	8.88E-16	-0.35546201	5.00E-16	0.658162135	6.66E-16	-0.268281432	4.44E-16	-0.1865556	4.16E-16			0.324208135	3.33E-16	-0.477236184	0.001	-0.234456503	5.83E-16	0.370358447	4.44E-16			-0.009793976
Cre17.g725750.t1.2 pacid=30782390 transcript=Cre17.g725750.t1.2 locus=Cre17.g725750 ID=Cre17.g725750.t1.2.v5.5 annot-version=v5.5__Cre17.g726850.t1.2 pacid=30782445 transcript=Cre17.g726850.t1.2 locus=Cre17.g726850 ID=Cre17.g726850.t1.2.v5.5 annot-version=v5.5	-0.048139376	0.001	-0.762926804	0.193025501	-0.933105341	0.495026995	-1189246697	0.056962824	-2178734801	0.673783546	0.765631396	0.819924649					-0.048139376	0.001	-1035827887	1.11E-15	-1042784319	0.001	-0.582839287	7.77E-16	-0.528661202	0.001	-0.590651323	1.11E-15					-0.634275243	6.66E-16	-0.845570975	7.77E-16			-0.594159488	0.001	-1648680901	0.001							-1245847848
Cre09.g400367.t1.1 pacid=30780907 transcript=Cre09.g400367.t1.1 locus=Cre09.g400367 ID=Cre09.g400367.t1.1.v5.5 annot-version=v5.5
Cre07.g339250.t1.2 pacid=30774675 transcript=Cre07.g339250.t1.2 locus=Cre07.g339250 ID=Cre07.g339250.t1.2.v5.5 annot-version=v5.5	-0.023654334	0.167422441	0.137733745	0.001			-0.050309546	0.022813303																					-0.22991162	0.001	0.22183942	0.001							0.137733745	0.001			-0.004475968	0.001	0.017448801	0.087330955
Cre09.g392500.t1.2 pacid=30780965 transcript=Cre09.g392500.t1.2 locus=Cre09.g392500 ID=Cre09.g392500.t1.2.v5.5 annot-version=v5.5	0.021611507	0.097310511	-0.062259788	0.135419772	0.105504387	0.001	-0.024312737	0.240369018	0.134983373	0.001									-0.26801416	0.001	0.03759023	0.082158724																	-0.028387465	0.001			0.117458618	0.001	-0.077184747	0.001	0.105504387	0.001
Cre16.g675650.t1.2 pacid=30777413 transcript=Cre16.g675650.t1.2 locus=Cre16.g675650 ID=Cre16.g675650.t1.2.v5.5 annot-version=v5.5	0.026328274	0.195670134	0.147380448	0.220540537	-0.311953974	0.198126903	-0.22948591	0.18805597	-0.149967556	0.147907925	0.418877418	0.180597033			0.082732974	0.059049405	-0.000812451	0.138350165	0.316884347	0.167559179	0.292324984	0.092751219	0.133275327	0.146105917	0.199066018	0.232896069	-0.414552765	0.094954592	0.17937163	0.240678681	-0.097424142	0.093955134	-0.05941284	0.001	-0.11553714	0.115857168	0.179436926	0.163965585	0.235077399	0.128964187	-0.089177621	0.133678667	-0.013729811	0.157649062	-0.009732625	0.104077883	-0.410275373	0.129263363	-0.211316235
Cre12.g514850.t1.2 pacid=30793174 transcript=Cre12.g514850.t1.2 locus=Cre12.g514850 ID=Cre12.g514850.t1.2.v5.5 annot-version=v5.5	0.01584051	0.233124912	-0.077183945	0.231121661	0.227453086	0.226340581	0.264501381	0.157017163	0.131129307	0.083978769	-0.393874164	0.167795393			-0.140359026	0.040889826	-0.056164696	0.225933752	-0.163610414	0.025463703	-0.125634905	0.233184652	0.077781199	0.221578334	0.137736618	0.095252449	0.178444181	0.001	0.11662273	0.227160737	0.362640558	0.286188776			0.020934539	0.109882057	-0.477446749	0.001	-0.286559881	0.110453685	0.431049024	0.217908879	0.044171358	0.118424367	-0.135779079	0.066016651	0.15950825	0.176919412	0.158147841
Cre08.g380300.t1.1 pacid=30773965 transcript=Cre08.g380300.t1.1 locus=Cre08.g380300 ID=Cre08.g380300.t1.1.v5.5 annot-version=v5.5
Cre02.g104350.t1.2 pacid=30784938 transcript=Cre02.g104350.t1.2 locus=Cre02.g104350 ID=Cre02.g104350.t1.2.v5.5 annot-version=v5.5__Cre02.g104350.t2.1 pacid=30784939 transcript=Cre02.g104350.t2.1 locus=Cre02.g104350 ID=Cre02.g104350.t2.1.v5.5 annot-version=v5.5	1139517665	8.88E-16	-0.355627576	0.458457028																	-0.684608549	0.001																	0.28326301	0.001					1139517665	8.88E-16
Cre06.g278256.t1.1 pacid=30779235 transcript=Cre06.g278256.t1.1 locus=Cre06.g278256 ID=Cre06.g278256.t1.1.v5.5 annot-version=v5.5	0.960431462	3.33E-16	0.126674913	0.025052137							0.186901242	0.001									0.153259332	0.001			0.103066739	0.001																			0.960431462	0.001
Cre08.g381702.t1.1 pacid=30773755 transcript=Cre08.g381702.t1.1 locus=Cre08.g381702 ID=Cre08.g381702.t1.1.v5.5 annot-version=v5.5			0.254724312	0.035280083																	0.231549115	0.001			0.308431913	3.33E-16
Cre10.g444700.t1.1 pacid=30790834 transcript=Cre10.g444700.t1.1 locus=Cre10.g444700 ID=Cre10.g444700.t1.1.v5.5 annot-version=v5.5	0.029882172	0.149022191	-0.06818291	0.159906186	-0.534346549	0.105171194	-0.67328747	0.213183985	-0.584089228	0.126583249	0.559368638	0.124001154			0.003550996	0.083337241	0.190868417	0.128173928	-0.090032133	0.079031137	-0.133283252	0.121909632	0.028933391	0.037466423	-0.011124035	0.032292253	-0.566777144	0.097467814	0.075274319	0.110842892	-0.06251844	0.091343102	0.098896784	0.149907738	-0.007329117	0.190647222	-0.267989732	0.107517294	-0.152637505	0.091379097	-0.447539346	0.081870184	-0.015726339	0.07846859	0.008138902	0.134093445	-0.557484555	0.077013879	-0.732658907
Cre17.g724200.t1.2 pacid=30781820 transcript=Cre17.g724200.t1.2 locus=Cre17.g724200 ID=Cre17.g724200.t1.2.v5.5 annot-version=v5.5	-0.032539695	0.144517886	-0.105449912	0.242734854	0.14655271	0.069360084	0.156365361	0.084644063	0.167082551	0.06460379	-0.202221875	0.198534323			-0.026638462	0.02332075	0.011767722	0.202286636	-0.112525606	0.031296628	-0.182525196	0.059481451	-0.160306912	0.096637584	0.11876058	0.055607554	0.106928205	0.001	-0.086380496	0.118394376	0.11325781	0.147905273			-0.166136223	0.322396443			-0.009646313	0.145708384	0.081897342	0.008060766	-0.117367372	0.03573485	0.0124727	0.063730491	0.196648689	0.066497247	0.149625829
Cre13.g603850.t1.2 pacid=30784224 transcript=Cre13.g603850.t1.2 locus=Cre13.g603850 ID=Cre13.g603850.t1.2.v5.5 annot-version=v5.5	-0.032822087	0.146804668	0.059237473	0.174225846	0.110200925	0.274935479	-0.142092336	0.093029237	-0.109295857	0.016372818	0.003134297	0.027372751			-0.055639614	0.001	0.044254908	0.001	0.044207181	0.001	-0.129693601	0.191386242	-0.04789682	0.001	0.16522544	0.062197079	-0.147575394	0.001	-0.078657515	0.091884523					0.13612219	0.001	0.198050082	0.179305667	-0.001143211	0.224369221	0.229202246	0.248513321	-0.067978727	0.062854456	0.067676225	0.197830167	0.013029244	0.001	-0.194772456
Cre03.g144564.t1.1 pacid=30787195 transcript=Cre03.g144564.t1.1 locus=Cre03.g144564 ID=Cre03.g144564.t1.1.v5.5 annot-version=v5.5			1063531165	4.44E-16	-0.329707485	0.001	-0.354919192	3.33E-16													1063531165	0.001																									-0.329707485	6.66E-16
Cre06.g288500.t1.2 pacid=30778692 transcript=Cre06.g288500.t1.2 locus=Cre06.g288500 ID=Cre06.g288500.t1.2.v5.5 annot-version=v5.5	0.36252195	0.128555317	-0.199223799	0.403326534													0.230292885	2.50E-16			0.35328103	3.33E-16																	-0.493650715	7.77E-16			0.487505587	3.89E-16
NCBI|NC_001638.1|NP_042565.1|11467090|NADH dehydrogenase subunit 4 [Chlamydomonas reinhardtii].	0.041239252	0.152472054	0.019073852	0.22136889	-0.128569294	0.157319686	-0.106735378	0.117723416	-0.020075407	0.001	0.391958368	0.001			-0.036967963	0.001	0.070685405	0.001	0.234612519	4.72E-16	0.257543385	0.001	-0.245659602	0.001			-0.009018309	0.001	-0.123876183	2.64E-16	0.1626908	2.78E-16	-0.136894078	0.001	-0.15462137	0.001	0.167843364	0.001	0.285857275	2.78E-16	-0.387618848	7.77E-16	-0.201307775	0.001	0.240127662	3.33E-16	-0.109222107	0.001	0.091522397
Cre02.g080600.t1.2 pacid=30785719 transcript=Cre02.g080600.t1.2 locus=Cre02.g080600 ID=Cre02.g080600.t1.2.v5.5 annot-version=v5.5__Cre02.g080700.t1.2 pacid=30785571 transcript=Cre02.g080700.t1.2 locus=Cre02.g080700 ID=Cre02.g080700.t1.2.v5.5 annot-version=v5.5__Cre08.g372100.t1.2 pacid=30774022 transcript=Cre08.g372100.t1.2 locus=Cre08.g372100 ID=Cre08.g372100.t1.2.v5.5 annot-version=v5.5	0.016281541	0.088110534	-0.052206939	0.211048542	0.094623507	0.117109883	-0.128318098	0.423669853	-0.077721805	0.338506839	-0.092652516	0.089690987			-0.011515205	0.040454415	0.019655739	0.087872404	-0.005177854	0.160237889	-0.178851249	0.340411956	-0.097844734	0.029784479	-0.068887293	0.043422694	0.059816417	0.02025388	0.051228205	0.081856888	0.011786993	0.086817866	0.086191013	0.065117928	0.092786709	0.052594637	-0.15344364	0.096425653	-0.157769434	0.096904317	0.205085367	0.117323361	0.067267106	0.02663712	-0.069733408	0.095797479	0.050884798	0.140196502	-0.380402993
Cre01.g066917.t1.1 pacid=30788321 transcript=Cre01.g066917.t1.1 locus=Cre01.g066917 ID=Cre01.g066917.t1.1.v5.5 annot-version=v5.5	0.037184879	0.142650766	0.089306527	0.138115312	0.098685321	0.145425904	0.122650209	0.086341478	0.168175659	0.064157272	0.014331829	0.113740234			0.099362051	0.08465129	-0.071210278	0.195378823	0.247019334	0.100672335	0.216676384	0.096193617	0.054974142	0.08444395	0.078159656	0.074899338	0.144608379	0.229969663	0.103326971	0.17236238	0.008479287	0.090583389	-0.0633039	0.081820365	-0.065472317	0.045322003	0.140670104	0.071114578	0.154667976	0.046974647	0.063016419	0.057867518	0.033326961	0.068688592	-0.003424241	0.07902963	0.087027158	0.086615089	0.147043984
Cre05.g246552.t1.1 pacid=30783180 transcript=Cre05.g246552.t1.1 locus=Cre05.g246552 ID=Cre05.g246552.t1.1.v5.5 annot-version=v5.5__Cre08.g369150.t1.1 pacid=30773787 transcript=Cre08.g369150.t1.1 locus=Cre08.g369150 ID=Cre08.g369150.t1.1.v5.5 annot-version=v5.5__Cre13.g570350.t1.1 pacid=30784007 transcript=Cre13.g570350.t1.1 locus=Cre13.g570350 ID=Cre13.g570350.t1.1.v5.5 annot-version=v5.5__Cre13.…			0.10622125	0.001																			0.10622125	0.001
Cre10.g458550.t1.2 pacid=30790469 transcript=Cre10.g458550.t1.2 locus=Cre10.g458550 ID=Cre10.g458550.t1.2.v5.5 annot-version=v5.5	0.057361572	0.165620638	0.105718034	0.199053014	-0.418724001	0.004647667	-0.056984256	0.102821954	-0.262568576	0.001	0.480577855	3.89E-16									-0.045325769	0.073687576	0.282991071	4.44E-16	-0.281368339	3.33E-16	-0.415606251	0.001	-0.183520221	0.001	0.110683422	0.111936265			0.070287016	0.001	0.235122599	0.001	0.308367644	5.00E-16			-0.141167396	0.001	0.135512084	0.097141692	-0.425652333	0.001
Cre16.g657650.t1.2 pacid=30777545 transcript=Cre16.g657650.t1.2 locus=Cre16.g657650 ID=Cre16.g657650.t1.2.v5.5 annot-version=v5.5	-0.06417489	0.001	0.32090841	0.033573982																											-0.06417489	0.001	0.285542573	3.89E-16	0.352781324	3.33E-16
Cre06.g255450.t1.1 pacid=30778889 transcript=Cre06.g255450.t1.1 locus=Cre06.g255450 ID=Cre06.g255450.t1.1.v5.5 annot-version=v5.5__Cre06.g279150.t1.2 pacid=30780105 transcript=Cre06.g279150.t1.2 locus=Cre06.g279150 ID=Cre06.g279150.t1.2.v5.5 annot-version=v5.5	-0.210459589	0.312131813	-0.057176062	0.17983811	0.056432325	0.190585225	0.348077283	0.001	-0.034704685	0.001	-0.080948992	0.130567991			-0.458242361	9.99E-16	0.236752644	0.001			-0.278781255	0.001			0.026421796	0.001			-0.39401491	0.001							0.136623811	0.001			-0.1341529	0.001					0.247017549	0.001
Cre02.g108900.t1.2 pacid=30786016 transcript=Cre02.g108900.t1.2 locus=Cre02.g108900 ID=Cre02.g108900.t1.2.v5.5 annot-version=v5.5	0.149419921	0.21986638	0.007860435	0.139842077	-0.089469568	0.091193338	-0.088988224	0.267444545	0.04941365	0.068667594	0.142378454	0.049569889			0.015435065	0.001	0.145197148	0.228498576	0.075047293	0.001	0.17545826	0.096775111	0.024451664	0.001	0.018821346	0.080533688	-0.161671633	0.001	-0.003782465	0.001	0.078524371	0.001	-0.073562148	0.001	0.006331583	0.001			-0.164683587	0.118620334			0.354791182	0.217713782	-0.000681876	0.001	-0.077376669	0.099970079	-0.387896694
Cre02.g098450.t1.2 pacid=30785067 transcript=Cre02.g098450.t1.2 locus=Cre02.g098450 ID=Cre02.g098450.t1.2.v5.5 annot-version=v5.5	-0.039015826	0.143522467	-0.012506108	0.125742206	0.091310042	0.125731505	0.057078483	0.084297424	0.084184579	0.130995683	-0.103810724	0.148383359			-0.130146657	0.118162766	0.024162228	0.053076438	-0.082132235	0.035292186	-0.124266581	0.130449267	0.086819565	0.050761334	-0.040663893	0.084963375	0.132927624	0.118466837	-0.088993041	0.104993142	0.047550158	0.106298122	-0.124646758	0.113239169	-0.013177314	0.062112905	0.107881108	0.161917032	0.077850363	0.099054705	-0.029229874	0.111747396	-0.127960849	0.151432698	0.043751575	0.154284812	0.152817421	0.046536345	0.049471424
Cre06.g284550.t1.2 pacid=30779278 transcript=Cre06.g284550.t1.2 locus=Cre06.g284550 ID=Cre06.g284550.t1.2.v5.5 annot-version=v5.5	0.616772226	2261223321	-1067752052	2163211082	-2076454442	0.517286064	-2103917202	0.088170136	-2496379619	0.410165902	1872092576	0.285672476			-1998794209	2.66E-15	2625438235	4.00E-15	-2368372107	3.11E-15	-2081813144	4.44E-16	2218276037	2.66E-15	2384420448	8.88E-16	-1737449616	0.001			2628247216	4.00E-15	-2714243224	2.66E-15	-2512156762	1.33E-15							-219068947	4.44E-16	2259709477	2.22E-15	-2865779112	4.44E-16	-219091947
Cre09.g411100.t1.2 pacid=30781073 transcript=Cre09.g411100.t1.2 locus=Cre09.g411100 ID=Cre09.g411100.t1.2.v5.5 annot-version=v5.5__Cre09.g411100.t2.1 pacid=30781074 transcript=Cre09.g411100.t2.1 locus=Cre09.g411100 ID=Cre09.g411100.t2.1.v5.5 annot-version=v5.5	-0.087821469	0.179140437	-0.036457329	0.174858415	0.212025646	0.117552408	0.169793604	0.217507084	0.209277453	0.084644564	-0.248988856	0.197238128			-0.155374337	0.026358985	0.046135232	0.064490492	-0.202242089	0.089624189	-0.099168248	0.139487464	0.006618978	0.087890169	-0.04162017	0.036710567	0.274102742	0.071929808	-0.15012756	0.0835221	-0.175120495	0.34223491	0.010208998	0.295190025	-0.101403157	0.051414534	0.112887611	0.071697532	0.210267408	0.195421969	0.098500438	0.070923336	-0.092770579	0.118344229	0.060817066	0.2847474	0.286462767	0.110489015	0.253966003
Cre10.g466650.t1.2 pacid=30789868 transcript=Cre10.g466650.t1.2 locus=Cre10.g466650 ID=Cre10.g466650.t1.2.v5.5 annot-version=v5.5	0.032895553	0.08109699	0.066590358	0.113101893	-0.103620417	0.21813484	-0.462942866	0.001	-0.118074881	0.001									0.138061642	0.001	0.1465331	0.068447906	-0.002058197	0.001	-0.159774522	0.001									0.029146946	0.001			0.157139253	0.099307			-0.04940294	0.001	0.112808582	0.001	-0.103620417	0.21813484	-0.462942866
Cre09.g391949.t1.1 pacid=30781196 transcript=Cre09.g391949.t1.1 locus=Cre09.g391949 ID=Cre09.g391949.t1.1.v5.5 annot-version=v5.5			-0.420800422	0.001	-0.346137472	0.001															-0.420800422	0.001																									-0.346137472	0.001
Cre01.g021600.t1.2 pacid=30789366 transcript=Cre01.g021600.t1.2 locus=Cre01.g021600 ID=Cre01.g021600.t1.2.v5.5 annot-version=v5.5	0.222142563	0.861104622	-0.1902645	0.446785313	-0.515665365	0.541025221	-0.695482253	0.570893114	-0.432910007	0.419672281	0.858757859	0.055360761			-1154030472	0.001	0.827566749	9.99E-16	-0.678787928	5.55E-16	-0.133724623	0.160216944	0.490771247	0.001					-0.774899094	4.44E-16	1016724146	1.11E-15			-0.81283851	0.001			0.10390046	0.263822227	-0.854427075	8.88E-16			0.326789743	4.44E-16	-0.339393042	0.589933446	-0.955168603
Cre03.g151700.t1.2 pacid=30786836 transcript=Cre03.g151700.t1.2 locus=Cre03.g151700 ID=Cre03.g151700.t1.2.v5.5 annot-version=v5.5__Cre03.g151700.t2.1 pacid=30786837 transcript=Cre03.g151700.t2.1 locus=Cre03.g151700 ID=Cre03.g151700.t2.1.v5.5 annot-version=v5.5
Cre14.g625400.t1.1 pacid=30776673 transcript=Cre14.g625400.t1.1 locus=Cre14.g625400 ID=Cre14.g625400.t1.1.v5.5 annot-version=v5.5	-0.000822352	0.227584128	0.024398823	0.235797528			-0.32862657	0.157213403			0.395042041	0.008338584			-0.098926953	0.001			0.060416006	0.001	-0.011803892	0.001	0.475383481	0.001	-0.140512852	0.130042893									0.03803126	0.001			0.050080413	0.19946119			-0.147027427	0.093593115	0.122154873	0.2568905
Cre13.g569350.t1.2 pacid=30783933 transcript=Cre13.g569350.t1.2 locus=Cre13.g569350 ID=Cre13.g569350.t1.2.v5.5 annot-version=v5.5			0.130195394	0.001																	0.130195394	0.001
NCBI|BK000554.2|DAA00949.2|32880374|TPA_inf: TPA_exp: photosystem I P700 chlorophyll A apoprotein A2 [Chlamydomonas reinhardtii].	0.031202054	0.123455549	0.13173258	0.153578465	0.202801986	0.238309794	0.321586715	0.284166869	0.323455443	0.31238908	-0.220583285	0.366473047			0.008602011	0.1053461	0.050419981	0.099959234	0.151690141	0.230149152	0.207587743	0.132705231	0.127452574	0.192241676	0.115790441	0.107634027	0.226905828	0.280238973	0.031183082	0.121797685	0.022456888	0.123960922	0.083137842	0.175056865	0.074158767	0.118662204	0.15250399	0.113086183	0.169867903	0.124555435	0.141254639	0.142137435	0.010216421	0.125262608	0.090233516	0.132975149	0.279271852	0.239612591	0.359727355
Cre10.g424100.t1.2 pacid=30790490 transcript=Cre10.g424100.t1.2 locus=Cre10.g424100 ID=Cre10.g424100.t1.2.v5.5 annot-version=v5.5	0.01867935	0.135308251	0.005601928	0.147056418	-0.051317446	0.112559448	-0.158496847	0.156045643	-0.089162574	0.109617979	0.074598035	0.192613117			-0.049993838	0.058301641	0.081073869	0.128643992	-0.059742328	0.071738382	-0.093431318	0.082280476	-0.016353151	0.09058829	-0.031481773	0.057988427	-0.003300457	0.087028688	-0.039464022	0.132250139	0.053490577	0.143351178	0.255301644	0.027697919	0.134376383	0.053552246	-0.136794965	0.074920021	-0.122538552	0.100862085	-0.116709561	0.078012978	-0.051896392	0.084391613	0.067703644	0.105663901	-0.081971213	0.133074052	-0.138331649
Cre17.g734300.t1.1 pacid=30782406 transcript=Cre17.g734300.t1.1 locus=Cre17.g734300 ID=Cre17.g734300.t1.1.v5.5 annot-version=v5.5__Cre17.g734300.t2.1 pacid=30782407 transcript=Cre17.g734300.t2.1 locus=Cre17.g734300 ID=Cre17.g734300.t2.1.v5.5 annot-version=v5.5	0.221052341	0.319736363	0.244932702	0.26233592	0.084862413	0.238126808	-0.001367718	0.010873548	0.206643495	0.001	-0.163184784	0.001					0.265540239	0.159876574	0.350287804	0.001	0.038878852	0.034928494					0.405703538	2.78E-16	0.786299218	4.44E-16					0.097306953	0.001			0.373606303	0.290499748	-0.127496971	0.03998962	-0.119852328	0.074542778	0.116800774	0.100057049	-0.016566752	0.001
Cre12.g536800.t1.2 pacid=30793533 transcript=Cre12.g536800.t1.2 locus=Cre12.g536800 ID=Cre12.g536800.t1.2.v5.5 annot-version=v5.5			0.38904267	0.350290909					-0.501188942	9.99E-16	0.997250007	9.99E-16									0.576554106	4.44E-16			0.526857437	4.44E-16									0.025044379	0.001			0.928212409	8.88E-16
Cre12.g519180.t1.1 pacid=30791737 transcript=Cre12.g519180.t1.1 locus=Cre12.g519180 ID=Cre12.g519180.t1.1.v5.5 annot-version=v5.5__Cre12.g519180.t2.1 pacid=30791738 transcript=Cre12.g519180.t2.1 locus=Cre12.g519180 ID=Cre12.g519180.t2.1.v5.5 annot-version=v5.5__Cre12.g519180.t4.1 pacid=30791739 transcript=Cre12.g519180.t4.1 locus=Cre12.g519180 ID=Cre12.g519180.t4.1.v5.5 annot-version=v5.5	0.011149265	0.129159971	-0.015222879	0.123298419	0.092299324	0.206713393	0.071911899	0.2286663	0.12663653	0.148058753	-0.151591457	0.194253844			0.056909044	0.012948347	-0.066162964	0.137002842	-0.122541034	0.069425864	-0.15704074	0.065355357	0.03979467	0.098582024	0.030357783	0.065750762	0.186856493	0.123577987	-0.080347918	0.099414379	0.114885501	0.126928282	0.026096927	0.083383123	0.040531345	0.102719287	0.089950561	0.100779973	-0.029332295	0.10320482	-0.145575254	0.040267935	-0.034579458	0.053994142	0.04479966	0.044286176	0.243882784	0.143660177	0.199836576
Cre07.g347100.t1.2 pacid=30774502 transcript=Cre07.g347100.t1.2 locus=Cre07.g347100 ID=Cre07.g347100.t1.2.v5.5 annot-version=v5.5	0.051697777	0.001																																									0.051697777	0.001
Cre01.g049000.t1.2 pacid=30789427 transcript=Cre01.g049000.t1.2 locus=Cre01.g049000 ID=Cre01.g049000.t1.2.v5.5 annot-version=v5.5	-0.000875006	0.063747836	-0.007206783	0.105823903	0.544656698	0.001	0.589139112	0.107740211			-0.300393828	0.130368038					-0.07429261	0.001			0.090198485	0.001							-0.084665332	0.001	0.039437792	0.001			-0.122176935	0.001							0.091224585	0.001	-0.02226783	0.001	0.544656698	4.44E-16	0.69229251
Cre01.g016050.t1.2 pacid=30789071 transcript=Cre01.g016050.t1.2 locus=Cre01.g016050 ID=Cre01.g016050.t1.2.v5.5 annot-version=v5.5	-0.17358142	0.155623192	0.047176087	0.196949671					0.03881333	0.039296515	0.056969962	0.339213206							-0.140732752	0.001	0.073766702	0.247394411	0.016588439	0.001	0.175308414	0.001																	-0.169541763	0.154139643
Cre09.g394850.t1.2 pacid=30780576 transcript=Cre09.g394850.t1.2 locus=Cre09.g394850 ID=Cre09.g394850.t1.2.v5.5 annot-version=v5.5	0.049481312	0.109138653	-0.187805285	0.072173188	-0.103022214	0.001	0.075226124	0.101785413	0.177729217	0.001	-0.005747232	0.001			0.145230628	0.001	0.109533556	0.001	-0.145360204	0.001							-0.103022214	0.001			-0.100960346	0.001			-0.253674474	0.001			-0.08549831	0.001									-0.064775702
Cre14.g621751.t1.1 pacid=30776143 transcript=Cre14.g621751.t1.1 locus=Cre14.g621751 ID=Cre14.g621751.t1.1.v5.5 annot-version=v5.5	-0.026267902	0.161839964	-0.023324714	0.182687082	0.03457456	0.169391189	-0.106940436	0.205647638	-0.048963278	0.160129551	-0.04623135	0.120135765			-0.121947079	0.134337699	0.081935244	0.146967556	-0.013399814	0.206923201	-0.001674988	0.1399239	0.13021868	0.027139336	-0.093598775	0.19297609	0.173845483	0.084991855	-0.074126615	0.120345999	-0.23755338	3.05E-16			-0.242399561	0.001			0.095820816	0.119196987			0.067544139	0.005672034	-0.058891984	0.163263462	-0.114945981	0.097378961	0.013750326
Cre10.g428200.t1.2 pacid=30790390 transcript=Cre10.g428200.t1.2 locus=Cre10.g428200 ID=Cre10.g428200.t1.2.v5.5 annot-version=v5.5	0.020788481	0.193762237	0.015389456	0.126859456			0.026466354	0.001			-0.17321948	0.001							0.121609743	2.36E-16					-0.204936602	0.001													0.035817713	0.001			0.211802178	0.001	-0.175761845	0.001
Cre05.g234700.t1.1 pacid=30783177 transcript=Cre05.g234700.t1.1 locus=Cre05.g234700 ID=Cre05.g234700.t1.1.v5.5 annot-version=v5.5__Cre12.g493250.t1.2 pacid=30791877 transcript=Cre12.g493250.t1.2 locus=Cre12.g493250 ID=Cre12.g493250.t1.2.v5.5 annot-version=v5.5	0.007975655	0.157817133	-0.19641235	0.405115969	-0.713479044	0.22701575					0.789409119	0.001									-0.389994645	4.44E-16			0.444754084	0.001									-0.673501822	5.55E-16			-0.155556362	2.50E-16	-0.488090668	5.00E-16	-0.159271563	0.001	0.156894411	2.50E-16	-0.942133918	4.44E-16
Cre01.g002300.t1.2 pacid=30788660 transcript=Cre01.g002300.t1.2 locus=Cre01.g002300 ID=Cre01.g002300.t1.2.v5.5 annot-version=v5.5__Cre06.g284900.t1.2 pacid=30778769 transcript=Cre06.g284900.t1.2 locus=Cre06.g284900 ID=Cre06.g284900.t1.2.v5.5 annot-version=v5.5__Cre06.g284900.t2.1 pacid=30778770 transcript=Cre06.g284900.t2.1 locus=Cre06.g284900 ID=Cre06.g284900.t2.1.v5.5 annot-version=v5.5	0.046203285	0.14365096	0.197114611	0.087598857	0.595519331	3.33E-16	0.277788228	0.244074418	0.366018208	0.149964676	-0.351836715	0.038522784			0.060512025	0.17816861			0.200976413	0.001					-0.045265606	0.001			0.058726183	0.186267409	0.120349093	0.001	0.257167681	3.89E-16	0.272286277	0.019529512	0.183101851	5.00E-16	0.099909112	0.016866273	0.595519331	3.33E-16	-0.023212411	0.079056535	0.046269842	0.076059416			0.17270231
Cre04.g216950.t1.2 pacid=30791398 transcript=Cre04.g216950.t1.2 locus=Cre04.g216950 ID=Cre04.g216950.t1.2.v5.5 annot-version=v5.5			-0.365684759	0.001																															-0.365684759	4.44E-16
Cre09.g394065.t1.1 pacid=30781233 transcript=Cre09.g394065.t1.1 locus=Cre09.g394065 ID=Cre09.g394065.t1.1.v5.5 annot-version=v5.5__Cre09.g394065.t2.1 pacid=30781234 transcript=Cre09.g394065.t2.1 locus=Cre09.g394065 ID=Cre09.g394065.t2.1.v5.5 annot-version=v5.5	-0.0638865	0.142076802	-0.541532057	3.33E-16			0.240221308	0.001			-1039505958	1.11E-15									-0.541532057	3.33E-16							-0.01900895	0.048041961	-0.142228927	0.090133632											0.16542414	0.092844741	-0.14370318	0.018621372
Cre12.g548400.t1.2 pacid=30793460 transcript=Cre12.g548400.t1.2 locus=Cre12.g548400 ID=Cre12.g548400.t1.2.v5.5 annot-version=v5.5__Cre12.g548950.t1.2 pacid=30793494 transcript=Cre12.g548950.t1.2 locus=Cre12.g548950 ID=Cre12.g548950.t1.2.v5.5 annot-version=v5.5	0.013065113	0.108649217	0.067263025	0.199770938	0.145481739	0.107971907	0.191432382	0.152486329	0.257617965	0.137911304	-0.082352747	0.172442993			-0.026565841	0.147296693	0.165596303	0.060883675	0.235879583	0.025128626	0.244955993	0.044928235	0.027201893	0.058344553	0.088795952	0.081384069	0.168858928	0.120145051	-0.020273614	0.061785963	0.034843175	0.102369434	-0.128724002	0.059737187	-0.184255627	0.07920046	0.276263877	0.041249977	0.290692181	0.119269778	0.095567413	0.114382044	-0.048307618	0.079394536	0.050796291	0.081180772	0.194905404	0.077641054	0.24581995
Cre06.g264600.t1.2 pacid=30778471 transcript=Cre06.g264600.t1.2 locus=Cre06.g264600 ID=Cre06.g264600.t1.2.v5.5 annot-version=v5.5__Cre06.g265050.t1.2 pacid=30779745 transcript=Cre06.g265050.t1.2 locus=Cre06.g265050 ID=Cre06.g265050.t1.2.v5.5 annot-version=v5.5__Cre06.g265200.t1.2 pacid=30779324 transcript=Cre06.g265200.t1.2 locus=Cre06.g265200 ID=Cre06.g265200.t1.2.v5.5 annot-version=v5.5__Cre06.…	-0.120314492	0.392699339	0.288984849	0.354092335	-0.081266995	0.001	-0.434038934	0.001	-0.592667688	0.001	0.321702038	4.44E-16			-0.470382372	0.001	0.402153538	0.001			0.12576364	0.001			-0.032181499	0.001			-0.348294786	4.44E-16									0.796605975	3.33E-16	-0.081266995	0.001	-0.461483563	6.11E-16	0.349452567	5.00E-16
Cre12.g514750.t1.2 pacid=30791992 transcript=Cre12.g514750.t1.2 locus=Cre12.g514750 ID=Cre12.g514750.t1.2.v5.5 annot-version=v5.5	-0.054600418	0.225142157	0.004651863	0.162346519	-0.20211584	0.084280498	-0.221057771	0.107384709	-0.112004386	0.202452144	0.324062813	0.158535571			-0.20881868	0.214221514	0.18980083	0.152127674	0.085173013	0.194485821	0.084959303	0.086287048	-0.097225948	0.194606727	-0.001978889	0.080253078	-0.227414506	0.09477876	-0.132819198	0.235963353	-0.16564795	0.001	-0.27528239	0.050588534	-0.0467544	0.015475523			0.115486198	0.13147152	-0.164516735	0.008307388	-0.227811165	0.048158749	0.043220977	0.080040987	-0.18412139	0.082390536	-0.272508341
Cre03.g199647.t1.1 pacid=30786562 transcript=Cre03.g199647.t1.1 locus=Cre03.g199647 ID=Cre03.g199647.t1.1.v5.5 annot-version=v5.5__Cre06.g298650.t1.2 pacid=30780155 transcript=Cre06.g298650.t1.2 locus=Cre06.g298650 ID=Cre06.g298650.t1.2.v5.5 annot-version=v5.5	0.003380886	0.331498018	-0.061315468	0.326885661	-0.029154037	0.34610198	-0.008353819	0.336317867	-0.128686309	0.56762192	-0.199633751	0.297177524			-0.308439337	0.290381925	0.179498176	0.293061989	-0.173154153	0.209371366	-0.127679449	0.043502367	0.076263967	0.275338456	0.002365374	0.251964387	0.03369702	0.419246312	-0.26073788	0.231023104	0.13476013	0.256113795	0.14852927	0.001	-0.275752536	0.355307206	0.433782955	2.78E-16	0.161689631	0.220952253	-0.089045211	0.372997609	-0.127271134	0.240681577	0.220739211	0.245146064	0.036126957	0.184689192	0.057367072
Cre16.g685217.t1.1 pacid=30777435 transcript=Cre16.g685217.t1.1 locus=Cre16.g685217 ID=Cre16.g685217.t1.1.v5.5 annot-version=v5.5			-0.402748248	0.001																																			-0.402748248	0.001
Cre06.g261500.t1.2 pacid=30778859 transcript=Cre06.g261500.t1.2 locus=Cre06.g261500 ID=Cre06.g261500.t1.2.v5.5 annot-version=v5.5			0.381151143	0.159853352																					0.489303069	0.001													0.144880784	0.001
Cre17.g717950.t1.2 pacid=30781682 transcript=Cre17.g717950.t1.2 locus=Cre17.g717950 ID=Cre17.g717950.t1.2.v5.5 annot-version=v5.5__Cre17.g717950.t2.1 pacid=30781683 transcript=Cre17.g717950.t2.1 locus=Cre17.g717950 ID=Cre17.g717950.t2.1.v5.5 annot-version=v5.5
Cre10.g430150.t1.2 pacid=30790156 transcript=Cre10.g430150.t1.2 locus=Cre10.g430150 ID=Cre10.g430150.t1.2.v5.5 annot-version=v5.5			0.129719592	0.1984993	-0.365122636	0.001	-0.240361692	0.001	-0.145372084	0.044442396	0.332132695	0.001							0.369020779	5.00E-16	0.145772416	0.001205857			-0.24057864	3.33E-16													0.212500211	0.001							-0.365122636	3.33E-16
Cre18.g749447.t1.1 pacid=30783852 transcript=Cre18.g749447.t1.1 locus=Cre18.g749447 ID=Cre18.g749447.t1.1.v5.5 annot-version=v5.5__Cre18.g749447.t2.1 pacid=30783853 transcript=Cre18.g749447.t2.1 locus=Cre18.g749447 ID=Cre18.g749447.t2.1.v5.5 annot-version=v5.5	-0.004317852	0.10891746	-0.033690005	0.123858356	0.067841475	0.127365655	0.085085598	0.104716013	0.071581836	0.082089716	-0.134686725	0.105859046			0.008208777	0.069372994	-0.034865414	0.090857845	-0.049233626	0.076995797	-0.081788874	0.075701195	-0.006734722	0.092901857	0.026730488	0.064088915	0.050833097	0.112903569	-0.032058712	0.112206274	-0.006043987	0.106238953	-0.060241167	0.065108588	-0.135409187	0.072367826	-0.004658514	0.096034173	0.028977215	0.193683671	0.071702352	0.125604287	-0.070833197	0.078392558	0.093208275	0.098696354	0.076884962	0.142205461	0.092001028
Cre16.g653700.t1.1 pacid=30777599 transcript=Cre16.g653700.t1.1 locus=Cre16.g653700 ID=Cre16.g653700.t1.1.v5.5 annot-version=v5.5			-0.009228507	0.001																															-0.009228507	0.001
Cre04.g217921.t1.1 pacid=30791161 transcript=Cre04.g217921.t1.1 locus=Cre04.g217921 ID=Cre04.g217921.t1.1.v5.5 annot-version=v5.5	-0.004402843	0.185779942	0.007935549	0.160839524	-0.091149814	0.190518126	-0.250731414	0.167726822	-0.289309675	0.17624387	0.327394067	0.159449804			-0.124053745	0.159491505	0.116939558	0.166778461	-0.047084041	0.071551494	0.049589361	0.095012461	-0.060432962	0.123206207	-0.062849808	0.186285003	-0.138673688	0.110498078	-0.198702634	0.209925806	0.073847875	0.172213495	-0.120544021	0.001	0.048061279	0.177698597	0.101921343	0.001	-0.010962636	0.218121048	-0.042571684	0.311057362	-0.029303996	0.149595753	-0.079251687	0.06971651	-0.116508142	0.131850072	-0.300881669
NCBI|BK000554.2|DAA00931.1|28269753|TPA_inf: TPA_exp: photosystem II reaction center protein N [Chlamydomonas reinhardtii].	0.020937723	0.042213768	0.072266396	0.106010067			-0.058171267	0.001	0.281475192	0.001					-0.053244051	0.001					-0.072385086	0.001																	0.144838646	0.093554229			0.045193144	0.001	0.04439834	0.001
Cre01.g026550.t1.1 pacid=30789046 transcript=Cre01.g026550.t1.1 locus=Cre01.g026550 ID=Cre01.g026550.t1.1.v5.5 annot-version=v5.5	-0.012729754	0.158548893	-0.010732758	0.137655789	0.007448621	0.084784588	-0.015250184	0.236647599	-0.022768886	0.178684528	-0.14382509	0.095239754			-0.21684572	0.104143828	0.1481292	0.150816325	-0.119777842	0.193628632	-0.020583398	0.10140447	-0.035591264	0.201466928	0.036090872	0.114454786	0.004357968	0.012035106	-0.057837943	0.060970572	-0.152746507	0.045452458	-0.02982157	0.042579575	0.058139136	0.062191264	-0.005412364	0.089395643	0.01390724	0.08349214	0.014676438	0.105241551	0.102056966	0.087092053	-0.020554554	0.164494687	-0.047218381	0.064744559	-0.082940424
Cre14.g629500.t1.2 pacid=30776240 transcript=Cre14.g629500.t1.2 locus=Cre14.g629500 ID=Cre14.g629500.t1.2.v5.5 annot-version=v5.5	-0.1586371	0.001					0.19559057	0.001									-0.1586371	0.001
Cre16.g687182.t1.1 pacid=30777686 transcript=Cre16.g687182.t1.1 locus=Cre16.g687182 ID=Cre16.g687182.t1.1.v5.5 annot-version=v5.5							0.888683234	4.44E-16
Cre06.g250902.t1.1 pacid=30779395 transcript=Cre06.g250902.t1.1 locus=Cre06.g250902 ID=Cre06.g250902.t1.1.v5.5 annot-version=v5.5	0.006908629	0.26696029	-0.312168476	0.001	1503417865	6.66E-16	133581882	0.188762939	1139456193	0.170614119	-1796587721	1.11E-15			0.00139303	0.337246125	-0.012917138	0.159755699			-0.312168476	3.33E-16							-0.141790286	0.203651725	0.136741143	0.207252139											-0.175925101	0.190783559	0.145171341	0.198857727	1503417865	1.33E-15	1342973479
Cre09.g400516.t1.1 pacid=30780391 transcript=Cre09.g400516.t1.1 locus=Cre09.g400516 ID=Cre09.g400516.t1.1.v5.5 annot-version=v5.5	-0.434263207	0.001	0.272930658	0.001	0.305647388	0.061827121	0.851958699	3.33E-16													0.272930658	2.78E-16					0.261929011	0.001			-0.434263207	0.001															0.393084141	4.44E-16
Cre06.g278236.t1.1 pacid=30778952 transcript=Cre06.g278236.t1.1 locus=Cre06.g278236 ID=Cre06.g278236.t1.1.v5.5 annot-version=v5.5
Cre09.g393728.t1.1 pacid=30781271 transcript=Cre09.g393728.t1.1 locus=Cre09.g393728 ID=Cre09.g393728.t1.1.v5.5 annot-version=v5.5	0.054128028	0.132071609													0.250237271	3.33E-16															-0.089495998	0.001											0.112189384	0.001	0.052328464	0.001
Cre08.g379300.t1.1 pacid=30774087 transcript=Cre08.g379300.t1.1 locus=Cre08.g379300 ID=Cre08.g379300.t1.1.v5.5 annot-version=v5.5	0.644731998	0.001	-0.233483175	0.625077404	0.443748561	0.33870739	0.767495813	0.203182655	0.264458462	0.215182782	-0.039622869	0.008900026			0.644731998	1.67E-15			108876477	1.78E-15	-0.011354108	0.001	-0.654904237	1.67E-15	-0.389807307	4.44E-16	0.693900547	0.001									-0.7689777	6.66E-16	-0.647383946	1.22E-15							-0.014863414	0.001	0.970678469
Cre12.g493250.t1.2 pacid=30791877 transcript=Cre12.g493250.t1.2 locus=Cre12.g493250 ID=Cre12.g493250.t1.2.v5.5 annot-version=v5.5	0.055270227	0.149679845	0.125668531	0.402197471	-0.041234196	0.185684593	-0.12234713	0.001	-0.322772505	0.091813714	0.139581704	0.001			0.069878275	0.001	0.140227433	0.001	-0.096654891	0.165251057	0.319357345	0.001	0.494229966	0.646729254					-0.091552588	0.001					0.108044485	0.001			-0.168470015	0.198794711	-0.034173021	0.001	0.218817631	0.028813463	-0.105450715	0.06817068	-0.056204503	0.256965341
Cre03.g182900.t1.2 pacid=30788122 transcript=Cre03.g182900.t1.2 locus=Cre03.g182900 ID=Cre03.g182900.t1.2.v5.5 annot-version=v5.5	-0.094924129	0.380455822	-0.22035051	0.071795331			-0.662313492	8.88E-16											-0.331084574	2.78E-16																	-0.159145188	0.001	-0.196411608	0.001			-0.489741794	2.78E-16	0.271692274	0.001
Cre09.g414050.t1.2 pacid=30781252 transcript=Cre09.g414050.t1.2 locus=Cre09.g414050 ID=Cre09.g414050.t1.2.v5.5 annot-version=v5.5	-0.075852396	0.0721855	0.193074296	0.024104956			-0.530105678	0.001	-0.73875815	3.33E-16																											0.218251101	0.001	0.169995558	0.001			-0.004736371	0.001	-0.149123453	0.001
Cre01.g002400.t1.1 pacid=30788816 transcript=Cre01.g002400.t1.1 locus=Cre01.g002400 ID=Cre01.g002400.t1.1.v5.5 annot-version=v5.5	0.525281514	0.001									0.438538258	0.001																																	0.525281514	7.77E-16
Cre09.g387875.t1.1 pacid=30781201 transcript=Cre09.g387875.t1.1 locus=Cre09.g387875 ID=Cre09.g387875.t1.1.v5.5 annot-version=v5.5	-0.034203036	0.129896595	0.033381472	0.263755419	0.39427729	0.178876738	0.397591103	0.241291591	0.678444473	0.209128575	-0.418570395	0.255982704			0.035633697	0.14745063	-0.084797379	0.127889018	0.431441019	0.125369319	0.193500259	0.199690927	-0.116574803	0.236535987	0.013252298	0.104148369	0.175826156	0.055563045	0.031091847	0.129501774	-0.06832363	0.120999316	-0.272552531	0.104762656	-0.166772173	0.122392082	0.182426312	0.001	0.248218923	0.102916437	0.522061646	0.085972968	-0.035124021	0.090139083	-0.044037237	0.124017517	0.419377441	0.160083386	0.572680166
Cre12.g485150.t1.2 pacid=30792279 transcript=Cre12.g485150.t1.2 locus=Cre12.g485150 ID=Cre12.g485150.t1.2.v5.5 annot-version=v5.5	0.020224143	0.34118291	-0.178515696	0.495011665	0.989585266	1051923559	0.56160822	0.740887463	0.703556475	0.817170203	-0.963394268	0.857908813			-0.442868745	0.235487027	0.48960838	0.299901396	-0.43438754	0.482065614	-0.561176169	0.44764658	0.045678155	0.113707309	-0.020854451	0.077602109	0.442876521	0.440466841	0.217204376	0.121584209	-0.176305099	0.131249522	0.152378869	0.053110106	0.255553223	0.1604239	-0.479274461	0.345316017	-0.697368311	0.418557678	1732747619	1158571794	0.213879478	0.13277257	-0.132370123	0.135702714	0.391963154	0.541316839	0.263794061
Cre12.g520200.t1.1 pacid=30793136 transcript=Cre12.g520200.t1.1 locus=Cre12.g520200 ID=Cre12.g520200.t1.1.v5.5 annot-version=v5.5	0.057117312	0.1597036	-0.035160272	0.132117294	-0.145723318	0.389303949	0.065384007	0.024024778	0.249775339	0.001	-0.028304385	0.097037443			0.148937635	0.001	-0.166848201	0.001	-0.025394157	0.001			-0.005060384	0.158866299			0.259810938	0.001	-0.045336808	0.001	0.030635087	0.101773991					-0.152235142	0.001			-0.668519775	5.55E-16	0.277191505	0.210046947	0.019606236	0.001618388	-0.095026121	0.001	0.089740177
Cre05.g234639.t1.1 pacid=30783461 transcript=Cre05.g234639.t1.1 locus=Cre05.g234639 ID=Cre05.g234639.t1.1.v5.5 annot-version=v5.5	0.075675427	0.202804451	0.064514948	0.213049606	0.212512434	0.249531307	-0.126651897	0.133134489	-0.002684949	0.206890098	-0.009517051	0.306612055			0.386990683	0.001	0.025561326	0.242302064	-0.185497114	0.070197571	-0.082847552	0.103381638	-0.152011068	0.269457245	0.027672887	0.005322051	0.456608696	0.102569155	0.221858197	0.157964729	-0.113891592	0.029726838	0.410582562	4.44E-16	0.228974907	0.109288721	0.179605036	0.001	-0.036873006	0.129381657	0.23443876	0.015416593	0.12245684	0.059000417	-0.19226309	0.061431376	-0.053814679	0.081156146
Cre07.g318750.t1.2 pacid=30774955 transcript=Cre07.g318750.t1.2 locus=Cre07.g318750 ID=Cre07.g318750.t1.2.v5.5 annot-version=v5.5	-0.098903264	0.347603965	-0.089861165	0.320684135	0.61795729	0.302706246	0.405149029	0.140407985	0.431950662	0.111996528	-0.555445714	0.228839296			0.052989586	0.158568564	-0.061807129	0.091960276	-0.219545894	0.180781089	-0.14645991	0.23897167	-0.21580769	0.103658197	-0.299274827	0.178428016	0.926124562	9.99E-16	-0.279930793	0.179444331	-0.083164338	0.52359496	0.044551615	0.001	-0.042158205	0.152772614	-0.038293892	0.132031454	0.105536482	0.605678749	0.234808501	0.176642939	-0.25182433	0.386013101	0.202586234	0.300498342	0.706927131	0.139012543	0.480925808
Cre13.g571150.t1.2 pacid=30784482 transcript=Cre13.g571150.t1.2 locus=Cre13.g571150 ID=Cre13.g571150.t1.2.v5.5 annot-version=v5.5	0.021120266	0.247233593	0.085631334	0.109948094	-0.238588977	0.102531167	-0.242146158	0.006134096	-0.154749447	0.001714674	0.335011138	2.78E-16					0.268353859	6.11E-16	0.287576517	5.55E-16	0.092462936	0.027800699	0.037520332	0.001	-0.086680845	0.001	-0.321891465	0.001	-0.226113327	0.001									0.092824243	0.019419571	-0.253726824	0.001					-0.071787823	0.001	-0.248785247
Cre07.g320200.t1.1 pacid=30774765 transcript=Cre07.g320200.t1.1 locus=Cre07.g320200 ID=Cre07.g320200.t1.1.v5.5 annot-version=v5.5			-0.33939331	0.001																																			-0.33939331	0.001
Cre08.g359750.t1.2 pacid=30774125 transcript=Cre08.g359750.t1.2 locus=Cre08.g359750 ID=Cre08.g359750.t1.2.v5.5 annot-version=v5.5__Cre08.g359750.t2.1 pacid=30774126 transcript=Cre08.g359750.t2.1 locus=Cre08.g359750 ID=Cre08.g359750.t2.1.v5.5 annot-version=v5.5	-0.034824867	0.110334542	-0.032661113	0.112277044	0.30414935	0.117715626	0.349954368	0.140003327	0.28001491	0.096847587	-0.314618012	0.173366074			-0.096464536	0.124870366	-0.032010149	0.110872909	-0.107154119	0.095061498	-0.16332251	0.104323792	0.004489645	0.126030997	0.033608315	0.092147772	0.319088169	0.116858123	-0.038285975	0.092014641	0.020460118	0.123146798	-0.056675089	0.037574553	-0.031339258	0.051751847	0.059515482	0.102478828	0.019483358	0.045594243	0.227146945	0.069355844	0.007326046	0.07584066	-0.033034467	0.074830601	0.341694951	0.116262329	0.371751639
Cre01.g007700.t1.1 pacid=30788708 transcript=Cre01.g007700.t1.1 locus=Cre01.g007700 ID=Cre01.g007700.t1.1.v5.5 annot-version=v5.5	0.072639733	0.050755267	0.039654577	0.164464834	-0.612520737	0.10487686	-0.715963085	0.27589931	-0.563655655	0.198289297	0.551849774	0.025696962							-0.029306926	0.277999968	0.023721917	0.123460431	0.347335667	6.66E-16	-0.061829476	0.11859657					0.146952916	0.001			0.08245348	0.084794139			0.090107037	0.001			0.026744762	0.001	0.049111366	0.001	-0.612520737	0.10487686	-1025196051
Cre09.g409100.t1.2 pacid=30781293 transcript=Cre09.g409100.t1.2 locus=Cre09.g409100 ID=Cre09.g409100.t1.2.v5.5 annot-version=v5.5	0.078187342	0.154449751	0.020071465	0.249451353	0.582484721	0.125200492	0.495701533	0.011825545	0.558030617	7.77E-16	-0.467617044	0.244214671			0.109335442	0.03821502	0.259709796	0.123543725			0.114099877	0.019307334	0.145472253	0.001					-0.026694163	0.117034614	0.135212717	0.073001014	0.112319075	0.001	0.20410038	0.001			-0.409383263	0.165981164	0.395555393	0.001	-0.057023829	0.055748412	0.20641067	0.116385748	0.648779425	0.066685575	0.506889843
Cre02.g078507.t1.2 pacid=30785671 transcript=Cre02.g078507.t1.2 locus=Cre02.g078507 ID=Cre02.g078507.t1.2.v5.5 annot-version=v5.5	0.007009088	0.119970275	-0.004311063	0.199575222	-0.549187464	0.118175766	-0.494092039	0.144247373	-0.555240918	0.054968856	0.528938207	0.105579349			-0.149961691	0.045355308	0.136203094	0.037369301	-0.221203414	0.000845238	-0.189936717	0.069263077	0.083943306	0.048477471	0.034113537	0.013963454	-0.66361224	0.001037075	0.096721869	0.001	0.017388925	0.001	0.0933665	0.001	-0.085627294	0.004734272			0.368854478	0.109948658	-0.409195385	0.019611856	-0.060322897	0.126594613	0.014103828	0.056305344	-0.452025233	0.023096586	-0.605990422
Cre10.g456250.t1.2 pacid=30790877 transcript=Cre10.g456250.t1.2 locus=Cre10.g456250 ID=Cre10.g456250.t1.2.v5.5 annot-version=v5.5			1387679347	6.66E-16																																			1387679347	2.00E-15
Cre01.g003376.t1.1 pacid=30788350 transcript=Cre01.g003376.t1.1 locus=Cre01.g003376 ID=Cre01.g003376.t1.1.v5.5 annot-version=v5.5
Cre07.g321300.t1.2 pacid=30775021 transcript=Cre07.g321300.t1.2 locus=Cre07.g321300 ID=Cre07.g321300.t1.2.v5.5 annot-version=v5.5			0.081621061	0.001	-0.165758421	0.001	-0.373717712	0.001	-0.002238744	0.001											0.081621061	0.001																									-0.165758421	0.001
Cre03.g194850.t1.2 pacid=30788115 transcript=Cre03.g194850.t1.2 locus=Cre03.g194850 ID=Cre03.g194850.t1.2.v5.5 annot-version=v5.5	0.030534584	0.077654545	0.038303181	0.122942357	0.118697644	0.111116876	0.041509389	0.092839242	0.132039521	0.087289548	-0.013037513	0.093808502			0.04969631	0.079102691	0.020276204	0.07953785	0.157416195	0.060671414	0.143773075	0.029707015	0.027821487	0.077154093	0.029789134	0.075335215	0.107478961	0.081202801	0.046790962	0.079310784	0.011547389	0.072124213	-0.082400366	0.097021114	-0.107647564	0.062660585	0.102611843	0.078549145	0.133835214	0.071016608	0.164479418	0.098248272	0.041957022	0.066804054	-0.017304844	0.043517991	0.098329503	0.135748955	0.062213332
Cre17.g718850.t1.1 pacid=30781874 transcript=Cre17.g718850.t1.1 locus=Cre17.g718850 ID=Cre17.g718850.t1.1.v5.5 annot-version=v5.5__Cre17.g734500.t1.2 pacid=30782782 transcript=Cre17.g734500.t1.2 locus=Cre17.g734500 ID=Cre17.g734500.t1.2.v5.5 annot-version=v5.5	0.064549727	0.162124135	-0.048114702	0.242862069	0.216557068	0.071514831	0.336438427	0.184175088	0.169492699	0.047471293	-0.307170777	0.045052712			0.231925448	2.78E-16	-0.181953361	0.001	-0.086683645	0.001	0.089691772	0.001	-0.265051933	3.33E-16			0.27230575	0.001	0.233994159	0.001					0.236953025	3.61E-16	-0.157503183	0.001	-0.447520268	0.001	0.098660693	0.001	0.062773608	0.001	-0.040842983	0.001	0.231286686	3.61E-16	0.129270329
Cre02.g075900.t1.1 pacid=30785470 transcript=Cre02.g075900.t1.1 locus=Cre02.g075900 ID=Cre02.g075900.t1.1.v5.5 annot-version=v5.5__Cre11.g477000.t1.2 pacid=30775935 transcript=Cre11.g477000.t1.2 locus=Cre11.g477000 ID=Cre11.g477000.t1.2.v5.5 annot-version=v5.5
Cre12.g519100.t1.2 pacid=30792077 transcript=Cre12.g519100.t1.2 locus=Cre12.g519100 ID=Cre12.g519100.t1.2.v5.5 annot-version=v5.5	-0.005380367	0.397261446	-0.033695789	0.363788477	-0.198599029	0.326283469	-0.063839368	0.160064195	-0.125402318	0.256160012	0.073117731	0.166496935			-0.30162496	0.505114667	0.24325392	0.456134796	0.041401997	0.147851265	-0.058941126	0.185721001	0.083600507	0.170570619	0.005396213	0.029174692	-0.076458813	0.061600235	-0.124286479	0.196589691	0.156879262	0.001	-0.206723142	0.470927725	0.063847048	0.048475051	0.007412264	0.032057281	0.021827811	0.5681564	-0.468678919	0.419305095	-0.113410257	0.167320635	0.203703372	0.353836043	-0.075673701	0.219973141	0.022049646
Cre03.g156950.t1.1 pacid=30788126 transcript=Cre03.g156950.t1.1 locus=Cre03.g156950 ID=Cre03.g156950.t1.1.v5.5 annot-version=v5.5	0.01428901	0.084314258	0.02395545	0.079540302	-0.070959375	0.086619975	-0.000279544	0.005934058	-0.031237654	0.001	-0.009731726	0.011678111			-0.104547257	0.001	0.083335462	0.001	0.097497067	0.001	0.104629518	0.001	-0.100432311	0.001			-0.160833836	0.001	-0.057431855	0.001	0.115419899	0.001	-0.014189387	0.001			-0.043362899	0.001	0.091296697	0.001	0.032388034	0.001	0.016314679	0.001	-0.053511461	0.001	-0.013094584	0.001	-0.010009902
Cre01.g047700.t1.2 pacid=30788574 transcript=Cre01.g047700.t1.2 locus=Cre01.g047700 ID=Cre01.g047700.t1.2.v5.5 annot-version=v5.5	-0.135480976	0.133557231																																									-0.035686247	0.017785663	-0.310458824	4.44E-16
Cre02.g113100.t1.2 pacid=30785967 transcript=Cre02.g113100.t1.2 locus=Cre02.g113100 ID=Cre02.g113100.t1.2.v5.5 annot-version=v5.5
gi|11935049|gb|AAG41947.1|AF304164_1 keratin 1 [Homo sapiens]__gi|119395750|ref|NP_006112.3| keratin 1 [Homo sapiens]__gi|119617048|gb|EAW96642.1| keratin 1 (epidermolytic hyperkeratosis) [Homo sapiens]__gi|186772|gb|AAB47721.1| keratin 1 [Homo sapiens]__gi|189054178|dbj|BAG36698.1| unnamed protein product [Homo sapiens]__gi|238054406|sp|P04264.6|K2C1_HUMAN RecName: Full=Keratin	type II cytoskeletal 1; AltName: Full=Cytokeratin-1; Short=CK-1; AltName: Full=Keratin-1; Short=K1; AltName: Full=67 kDa cytokeratin; AltName: Full=Type-II keratin Kb1; AltName: Full=Hair alpha protein__gi|39794653|gb|AAH63697.1| Keratin 1 [Homo sapiens]__gi|7331218|gb|AAF60327.1|AF237621_1 keratin 1 [Homo sapiens]			1660525843	1.11E-15																	1660525843	2.44E-15
Cre17.g728800.t1.2 pacid=30781932 transcript=Cre17.g728800.t1.2 locus=Cre17.g728800 ID=Cre17.g728800.t1.2.v5.5 annot-version=v5.5
Cre07.g325500.t1.1 pacid=30775304 transcript=Cre07.g325500.t1.1 locus=Cre07.g325500 ID=Cre07.g325500.t1.1.v5.5 annot-version=v5.5	0.051782467	0.305065763	-0.137074126	0.508896471	0.921267959	0.255804271	0.777853113	0.256560391	0.71468695	0.408721903	-0.985476812	0.343725461			0.02076312	0.292302523	0.070987294	0.315311758	-0.285124889	0.161254848	-0.161216522	0.318109555	-0.02085848	0.001	-0.022905953	0.128021804	1020592566	0.152197385	0.087177984	0.311625317	-0.144106214	0.456528108			0.732704764	0.029203835	-0.796233387	0.001	-0.815739084	0.344045072	1222761059	1.33E-15	0.095760564	0.305180466	0.066049734	0.168063706	0.816549519	0.280935483	0.91948802
Cre08.g374750.t1.1 pacid=30773423 transcript=Cre08.g374750.t1.1 locus=Cre08.g374750 ID=Cre08.g374750.t1.1.v5.5 annot-version=v5.5__Cre09.g393800.t1.1 pacid=30780779 transcript=Cre09.g393800.t1.1 locus=Cre09.g393800 ID=Cre09.g393800.t1.1.v5.5 annot-version=v5.5__Cre12.g483700.t1.2 pacid=30793634 transcript=Cre12.g483700.t1.2 locus=Cre12.g483700 ID=Cre12.g483700.t1.2.v5.5 annot-version=v5.5__Cre12.…	-0.036556917	0.074660195	-0.017766052	0.134589956	0.373052856	0.018394246	0.418190178	0.091971908	0.341476273	0.049001079	-0.359399619	0.02477234			0.010677643	0.001	-0.15402674	0.001	-0.055405132	0.001	-0.039113931	0.001	-0.116608733	0.001	-0.031328595	0.001	0.362588948	0.001	0.020050367	0.001			-0.087119185	0.001	-0.155217911	2.50E-16	0.187173702	2.78E-16	0.246954868	0.001	0.362802572	3.33E-16	0.035675335	0.001	-0.101966192	0.001	0.405621903	7.22E-16
Cre01.g021251.t1.1 pacid=30789389 transcript=Cre01.g021251.t1.1 locus=Cre01.g021251 ID=Cre01.g021251.t1.1.v5.5 annot-version=v5.5	0.017137468	0.424401693	-0.051029704	0.329725028	-0.241988242	0.19882935	-0.244901341	0.265198916	-0.532658149	0.543844488	0.30326872	0.370080149			-0.203421611	0.249460013	0.116690037	0.178506466	-0.237272295	0.174287901	-0.008513317	0.097931734	0.236301558	0.152470491	0.092249004	0.068229459	-0.34187589	0.202954276	-0.295123046	0.199490258	0.284756516	0.232523505	-0.527226365	0.233099143	-0.40099394	0.435567545	0.230785056	2.50E-16	0.035993905	0.208717132	-0.052626511	0.027518202	-0.285994467	0.205190069	0.662940046	0.596448602	-0.169923499	0.001	-0.217528642
Cre05.g237700.t1.2 pacid=30783042 transcript=Cre05.g237700.t1.2 locus=Cre05.g237700 ID=Cre05.g237700.t1.2.v5.5 annot-version=v5.5	-0.037230087	0.074698357	-0.043934828	0.13778223	0.097735322	0.093675053	0.009771372	0.125620531	0.068631385	0.079209569	-0.047235987	0.117263032			0.072174739	0.001	-0.178103708	2.50E-16	-0.106690417	0.001	-0.095673804	0.001	0.035921372	0.001	0.06825847	0.001	0.154198295	0.001	-0.072013766	0.001	0.029223576	0.001	-0.22797848	0.001	-0.182392547	0.001	0.113048478	0.001	0.187803915	0.001	-0.055609399	0.001	-0.049964762	0.001	-0.000665905	0.001	0.156607763	0.001	0.188638302
Cre05.g243800.t1.2 pacid=30783447 transcript=Cre05.g243800.t1.2 locus=Cre05.g243800 ID=Cre05.g243800.t1.2.v5.5 annot-version=v5.5	0.01760502	0.120645825	0.108984391	0.164117815	-0.368665643	0.20059794	-0.302054788	0.107176555	-0.242182201	0.091289227	0.293336294	0.083348245			-0.124256065	0.104091176	0.011818071	0.082224824	0.096192412	0.091434926	0.158371408	0.072339096	0.03561003	0.1485454	0.033566042	0.035572551	-0.38698564	0.080464524	-0.012430286	0.084088079	0.098705262	0.062387953	-0.151661788	0.083624956	0.001717291	0.079340847	0.266974955	0.054748605	0.34386768	0.129584576	-0.415681203	0.229097837	-0.022612627	0.121914453	0.095510947	0.110354731	-0.264786461	0.166089126	-0.315088111
Cre03.g193850.t1.2 pacid=30787137 transcript=Cre03.g193850.t1.2 locus=Cre03.g193850 ID=Cre03.g193850.t1.2.v5.5 annot-version=v5.5	-0.031942749	0.168999356	0.177874265	0.132583474	-0.181406056	0.315381271	-0.237500175	0.001	-0.408162587	0.237739095	0.106368544	0.249112613									0.042603126	0.001	0.406024642	3.33E-16			-0.536056818	3.33E-16	-0.112246625	0.173494424							0.102486229	0.031781682	0.19741595	0.001	0.166167754	0.001	0.08683756	0.142567592	0.047435762	0.001	-0.187580323	0.001
Cre12.g517100.t1.1 pacid=30791836 transcript=Cre12.g517100.t1.1 locus=Cre12.g517100 ID=Cre12.g517100.t1.1.v5.5 annot-version=v5.5	0.061870828	0.105878154	-0.029649843	0.135025201	-0.609939923	0.001			-0.397929085	0.001											0.097459947	0.001									-0.029193842	0.001	0.113838541	0.001	-0.004814758	0.001	-0.255083871	0.001	-0.16630575	0.001			0.222831455	0.001	0.098156151	0.001	-0.609939923	0.001
Cre02.g093650.t1.2 pacid=30786274 transcript=Cre02.g093650.t1.2 locus=Cre02.g093650 ID=Cre02.g093650.t1.2.v5.5 annot-version=v5.5	0.030895062	0.097722538	0.007117266	0.151806745	-0.115286046	0.139558022	-0.095971473	0.081979633	-0.052287538	0.130439232	0.136563033	0.048323186			0.042637981	0.012927649	0.002045796	0.107173776	0.183094342	0.033063668	0.13037619	0.039992695	-0.103319029	0.107814075	-0.04276762	0.037062256	-0.114186983	0.056343567	0.06763079	0.028580207	-0.120959298	0.033184312	-0.01307942	0.010075715	-0.022679077	0.04351693	0.023764807	0.010017366	-0.077498357	0.259010175	-0.080721783	0.232754704	0.13227034	0.082302101	-0.029443405	0.024916951	-0.165335161	0.030279379	-0.133630353
NCBI|BK000554.2|DAA00920.1|28269742|TPA_inf: TPA_exp: ribosomal protein S8 [Chlamydomonas reinhardtii].	-0.00180433	0.07741976	0.013282698	0.037426028	0.135393229	0.133076049	0.088076462	0.141316827	0.072652029	0.133024473	-0.126652117	0.129672695			0.052678815	0.010386554	0.001313335	0.042498177	-0.037263362	0.001	-0.038826444	0.001	0.015312257	0.001	0.071052177	0.001	0.233496851	0.001	-0.065645807	0.053015768	0.070950881	0.002267785	0.009995515	0.027021579	0.032684337	0.002475102	-0.02668252	0.013546353	0.053804684	0.006464867	-0.087194042	0.001	-0.096267161	0.001754672	0.081576653	0.011663827	0.173233457	0.001	0.261172097
Cre12.g553100.t1.1 pacid=30792585 transcript=Cre12.g553100.t1.1 locus=Cre12.g553100 ID=Cre12.g553100.t1.1.v5.5 annot-version=v5.5__Cre12.g553100.t2.1 pacid=30792586 transcript=Cre12.g553100.t2.1 locus=Cre12.g553100 ID=Cre12.g553100.t2.1.v5.5 annot-version=v5.5			0.314866689	0.001																					0.314866689	0.001
Cre13.g571700.t1.1 pacid=30784725 transcript=Cre13.g571700.t1.1 locus=Cre13.g571700 ID=Cre13.g571700.t1.1.v5.5 annot-version=v5.5			0.101049742	0.025644939															0.082208843	0.001																			0.135955873	0.001
Cre12.g516950.t1.2 pacid=30792949 transcript=Cre12.g516950.t1.2 locus=Cre12.g516950 ID=Cre12.g516950.t1.2.v5.5 annot-version=v5.5	0.02770515	0.093402989	0.025110892	0.124833985	0.163905441	0.136479689	0.284441395	0.038051606	0.204106881	0.019454372	-0.131911506	0.296334256			0.009647257	0.001	-0.077256643	0.001	-0.085747435	2.36E-16	-0.132899332	0.001	-0.08073007	0.001	0.052961388	0.001	0.292761418	4.44E-16	-0.006618565	0.001	0.145984879	2.50E-16	0.178144769	0.001	0.230333104	0.001	0.039298506	0.001	0.121859082	3.75E-16	-0.037246991	0.001	-0.107871612	0.001	0.079373293	0.001	0.140966743	0.001	0.350191985
Cre06.g250250.t1.2 pacid=30779781 transcript=Cre06.g250250.t1.2 locus=Cre06.g250250 ID=Cre06.g250250.t1.2.v5.5 annot-version=v5.5	0.063640888	0.323876425	0.0919047	0.359954425	-0.022305717	0.69275117	-0.108392118	0.541183036	-0.289456168	0.020556913	0.262798891	0.469017106			0.162427855	0.39809241	-0.164757659	0.424584524	-0.083357529	0.530855342	-0.00157514	0.082974581	-0.137260302	0.001			0.141582865	0.897628259	0.191633885	0.222245836			0.690010107	4.44E-16	0.290852666	0.289025599			-0.062392306	0.078807301	0.132784099	0.300329137	0.102516411	0.101984576	-0.072700044	0.171306627	-0.280763595	0.153008187	-0.310353752
Cre08.g358526.t1.1 pacid=30774039 transcript=Cre08.g358526.t1.1 locus=Cre08.g358526 ID=Cre08.g358526.t1.1.v5.5 annot-version=v5.5	-0.009795377	0.214426895	-0.020583982	0.233694466	-0.110378796	0.133327739	-0.194029409	0.277227549	-0.139800577	0.114406215	0.115104563	0.142850581			-0.024734367	0.150291143	-0.086593794	0.089092627	0.023358835	0.038475169	-0.007047617	0.103637534	-0.04051633	0.22598196	-0.056570559	0.255770675	-0.077948326	0.062763784	0.035988557	0.057934031	0.063360248	0.211175658	0.200678795	0.044007815	0.112084641	0.192395899	-0.181162865	0.235305944	-0.233749711	0.261405307	-0.098035136	0.066340917	-0.163723523	0.291459028	0.020740959	0.226114693	-0.150590673	0.202947234	-0.223546451
Cre17.g721450.t1.1 pacid=30782598 transcript=Cre17.g721450.t1.1 locus=Cre17.g721450 ID=Cre17.g721450.t1.1.v5.5 annot-version=v5.5	0.074373783	0.205865534	0.458095554	0.248460165			1446007849	6.66E-16							0.303511001	3.89E-16	-0.36556905	0.001			0.205898937	0.001							0.10997941	0.001	0.062455429	0.001							0.702874624	0.001					0.173855809	0.001
Cre03.g182950.t1.2 pacid=30787736 transcript=Cre03.g182950.t1.2 locus=Cre03.g182950 ID=Cre03.g182950.t1.2.v5.5 annot-version=v5.5	0.084356914	0.196923331			0.126641603	0.001	0.438881788	0.001									0.11407143	0.001											0.171573198	0.001													0.052913696	0.300597292	0.013863872	0.001	0.126641603	0.001
Cre16.g672350.t1.1 pacid=30777117 transcript=Cre16.g672350.t1.1 locus=Cre16.g672350 ID=Cre16.g672350.t1.1.v5.5 annot-version=v5.5			0.04735247	0.001							-0.069904982	0.001																									0.04735247	0.001
Cre10.g451950.t1.2 pacid=30790791 transcript=Cre10.g451950.t1.2 locus=Cre10.g451950 ID=Cre10.g451950.t1.2.v5.5 annot-version=v5.5	-0.006320452	0.174381934	0.150629604	0.123388061	-0.809541645	0.187953991	-0.495119492	0.119390556	-0.573270291	0.106402138	0.648629351	0.320932652			-0.202274073	0.131442614	0.137793891	0.130272732	0.03586676	0.054672813	0.096258606	0.108285597	0.122964386	0.09877792	0.207348226	0.093681157	-0.711874129	0.049929862	0.093272776	0.049640907	-0.057847113	0.069217518	0.174632329	0.088444116	0.180039244	0.055743079	0.220947008	0.014868431	0.186565035	0.174924527	-0.980998997	0.131854774	0.085169493	0.197270647	-0.072551427	0.092179106	-0.673995812	0.144465585	-0.534327298
NCBI|BK000554.2|DAA00910.1|28269732|TPA_inf: TPA_exp: Clp protease proteolytic subunit [Chlamydomonas reinhardtii].	-0.080157493	0.001	-0.452455725	0.638323916	-0.074239493	0.044300482	-0.008412792	0.068942058	0.049074952	0.001	0.06904366	0.001					-0.080157493	0.001			0.104382961	0.001	-0.240062072	0.001									-1598942511	8.88E-16	-1026959493	0.001			0.047016593	0.173896031	-0.040984845	0.001					-0.133254784	0.001	0.061991097
Cre06.g278169.t1.1 pacid=30779466 transcript=Cre06.g278169.t1.1 locus=Cre06.g278169 ID=Cre06.g278169.t1.1.v5.5 annot-version=v5.5	-0.225217599	0.31786356	0.491882979	0.534884349					145252234	8.88E-16							0.149690179	0.001			102350004	1.33E-15																	-0.046288739	0.001					-0.494716523	3.89E-16
Cre02.g085450.t1.2 pacid=30785718 transcript=Cre02.g085450.t1.2 locus=Cre02.g085450 ID=Cre02.g085450.t1.2.v5.5 annot-version=v5.5	0.058779358	0.776638798	-0.056505857	1165102086	1561403814	0.53291405	1423231781	0.410319226	1587667437	0.326329703	-1523685786	0.477189597			0.561050044	0.728914147	-0.278942591	0.744346633	1138036514	1105893443	0.799597019	0.955940575	-0.716809629	0.77995005	-0.543341192	0.859757798	1622225943	0.353716517	0.336271571	0.695963276	-0.419506013	0.692481888	0.184590654	0.001	0.586462125	0.508838393	-0.88798177	106558784	-1124898173	0.958159511	1825940262	0.694946037	0.144997968	0.677745979	-0.344074961	0.678918921	1239365632	0.358173333	1629381389
Cre03.g169150.t1.2 pacid=30787980 transcript=Cre03.g169150.t1.2 locus=Cre03.g169150 ID=Cre03.g169150.t1.2.v5.5 annot-version=v5.5__Cre03.g169150.t2.1 pacid=30787981 transcript=Cre03.g169150.t2.1 locus=Cre03.g169150 ID=Cre03.g169150.t2.1.v5.5 annot-version=v5.5__Cre09.g405701.t1.1 pacid=30780639 transcript=Cre09.g405701.t1.1 locus=Cre09.g405701 ID=Cre09.g405701.t1.1.v5.5 annot-version=v5.5
Cre10.g424150.t1.2 pacid=30790793 transcript=Cre10.g424150.t1.2 locus=Cre10.g424150 ID=Cre10.g424150.t1.2.v5.5 annot-version=v5.5	-0.035496189	0.109416798	0.046551769	0.178050085	0.018073481	0.107943067	0.099628851	0.00134301	0.227407012	0.037181316	0.04957811	0.1192067			0.074226198	0.001	0.051556538	0.001	0.276600562	3.89E-16	0.312261374	0.001	-5.67E-06	0.001	0.019463608	0.001	-0.063856853	0.001	-0.056055098	0.001	-0.291568339	0.001	-0.20736854	0.001	-0.098904761	2.36E-16	0.166469973	0.001			0.198206603	0.001	0.040180617	0.001	-0.044728269	0.001	-0.004215548	0.001	0.097857168
Cre07.g330350.t1.1 pacid=30774391 transcript=Cre07.g330350.t1.1 locus=Cre07.g330350 ID=Cre07.g330350.t1.1.v5.5 annot-version=v5.5__Cre13.g592200.t1.2 pacid=30784587 transcript=Cre13.g592200.t1.2 locus=Cre13.g592200 ID=Cre13.g592200.t1.2.v5.5 annot-version=v5.5	0.32307372	0.001																													0.32307372	5.00E-16
Cre10.g425900.t1.2 pacid=30790196 transcript=Cre10.g425900.t1.2 locus=Cre10.g425900 ID=Cre10.g425900.t1.2.v5.5 annot-version=v5.5	0.035318619	0.116639371	0.085971736	0.133884547	0.287133677	0.133596344	0.373849149	0.147985867	0.410580296	0.124026214	-0.292259025	0.191907087			0.011429059	0.044233045	0.025667413	0.138937596	0.131861901	0.045389232	0.156737475	0.033689651	0.070940622	0.076485612	0.053633672	0.087772123	0.337952583	0.110467711	0.08059749	0.079325412	-0.011057218	0.127683003	-0.143409557	0.078799062	-0.102189462	0.062429235	0.213158433	0.08435737	0.255351654	0.05138277	0.18138621	0.117958567	0.112537837	0.062507749	-0.019202841	0.07996296	0.353788855	0.084250707	0.383434597
Cre07.g352350.t1.2 pacid=30774541 transcript=Cre07.g352350.t1.2 locus=Cre07.g352350 ID=Cre07.g352350.t1.2.v5.5 annot-version=v5.5	-0.130637817	0.009269103	-0.325082452	0.001													-0.116644534	0.001							-0.325082452	0.001																	-0.136777639	0.001
Cre02.g073200.t1.2 pacid=30784929 transcript=Cre02.g073200.t1.2 locus=Cre02.g073200 ID=Cre02.g073200.t1.2.v5.5 annot-version=v5.5	-0.071734603	0.098091408	-0.081482436	0.100796452	-0.382901928	0.001	0.147273535	0.001	0.058423786	0.342789898	-0.053215722	0.004483381			-0.067651782	0.001	-0.129152236	0.001	-0.130758164	0.001	0.102137097	0.001			-0.099195126	0.001			0.005634688	0.122796144	-0.0580141	0.001			-0.092812139	0.001			-0.195245489	0.001			-0.037010696	0.060931173	-0.114295061	0.115514488	-0.382901928	0.001
Cre10.g451900.t1.1 pacid=30790227 transcript=Cre10.g451900.t1.1 locus=Cre10.g451900 ID=Cre10.g451900.t1.1.v5.5 annot-version=v5.5__Cre10.g452950.t1.1 pacid=30789968 transcript=Cre10.g452950.t1.1 locus=Cre10.g452950 ID=Cre10.g452950.t1.1.v5.5 annot-version=v5.5	-0.010549883	0.044360834	-0.05174535	0.048535702	0.289549168	0.09493745	0.229546106	0.028694277	0.353947999	0.015997788	-0.244929509	0.052198447			-0.041624628	0.001	-0.068921326	0.001	-0.077462249	0.001	-0.08480628	0.001	-0.098421016	0.001	0.009625381	0.001	0.38431473	3.33E-16	-0.035785709	0.001	0.054906745	0.001			0.011508086	0.001	-0.08556753	0.001	0.011294353	0.001	0.155306259	2.78E-16	-0.029069436	0.001	0.007180742	0.001	0.282214613	0.001	0.201375173
Cre16.g665364.t1.1 pacid=30778178 transcript=Cre16.g665364.t1.1 locus=Cre16.g665364 ID=Cre16.g665364.t1.1.v5.5 annot-version=v5.5	-0.027847819	0.170173455	-0.04852176	0.416681284	-0.40583012	0.652513137	-0.184147901	0.463298987	-0.411960068	0.572220765	0.101261014	0.27535451			-0.04309793	0.001	0.123524182	0.001	-0.15902375	0.001	-0.091625973	0.317473204	0.320080242	4.44E-16	0.249491799	0.252576658			0.068734317	0.001	0.014228642	0.001			-0.589800433	0.217614556	0.333335875	3.89E-16	0.289647509	0.150067233	-0.055176236	0.001	-0.190406551	0.22739652	0.082781507	0.001	-0.704688788	0.723402317	0.035988884
Cre09.g396300.t1.2 pacid=30781023 transcript=Cre09.g396300.t1.2 locus=Cre09.g396300 ID=Cre09.g396300.t1.2.v5.5 annot-version=v5.5	0.031935401	0.275520498	-0.089399186	0.186994802	0.310155383	0.13637844	0.294378224	0.307025324	0.145347867	0.214213309	-0.324783327	0.128237433			-0.453917998	0.222686762	0.226446485	0.193240456	0.022264866	0.001	-0.168961157	0.137719303	0.241617373	0.001	0.018541972	0.100221063	0.174055322	0.001	-0.006513722	0.049184137	0.360163631	0.10340776			0.005425551	0.001			-0.341854527	0.04441722			-0.048826961	0.098730075	-0.002074323	0.123266904	0.369040242	0.120426157	-0.067976608
Cre16.g676550.t1.2 pacid=30778157 transcript=Cre16.g676550.t1.2 locus=Cre16.g676550 ID=Cre16.g676550.t1.2.v5.5 annot-version=v5.5
Cre01.g050950.t1.2 pacid=30789075 transcript=Cre01.g050950.t1.2 locus=Cre01.g050950 ID=Cre01.g050950.t1.2.v5.5 annot-version=v5.5	0.022309554	0.158477698	-0.031689609	0.34993085	0.737333746	0.155003765	0.689467192	0.224591387	0.679941005	0.129890624	-0.757926632	0.215278378			-0.035361147	0.161250079	0.102063782	0.202612757	-0.101731604	0.093455419	-0.119577419	0.107587037	-0.094695854	0.115281844	-0.052900305	0.080178687	0.763894059	0.158249805	0.053416344	0.124118939	-0.036167615	0.119849155	0.3846379	0.143275995	0.433295344	0.085427667	-0.508035578	0.185058815	-0.44865351	0.098453946	0.722239548	0.143548003	0.004291911	0.140505568	0.003744112	0.125283522	0.70105127	0.141803915	0.787784081
Cre06.g299650.t1.2 pacid=30779921 transcript=Cre06.g299650.t1.2 locus=Cre06.g299650 ID=Cre06.g299650.t1.2.v5.5 annot-version=v5.5	0.040816432	0.15628346	-0.238787693	0.191122813	-0.264980651	0.108519036	0.263432553	0.001	-0.124749529	0.29797991	-0.083153966	0.21328871					0.132415133	0.132087242	-0.426776715	0.261628889	-0.22524212	0.182571075			-0.313071063	0.072949403			0.094455126	0.001					-0.134573157	0.001	-0.058274872	0.001	-0.174253302	0.135063228	-0.37489999	0.001	-0.076172671	0.12363276	0.158181954	0.075729743	-0.15784408	0.001
Cre09.g404500.t1.1 pacid=30780428 transcript=Cre09.g404500.t1.1 locus=Cre09.g404500 ID=Cre09.g404500.t1.1.v5.5 annot-version=v5.5			0.164158168	0.050631119	-1760201848	1.11E-15					175583559	1.33E-15									0.230848015	0.001			0.12571888	0.001																					-1760201848	2.00E-15
Cre11.g467640.t1.1 pacid=30775531 transcript=Cre11.g467640.t1.1 locus=Cre11.g467640 ID=Cre11.g467640.t1.1.v5.5 annot-version=v5.5	-0.034301422	0.128764096	0.034743449	0.114531677	-0.192456442	0.080845195	-0.200117366	0.054914949	-0.090913773	0.113913664	0.174688954	0.074421599			-0.094705909	0.001	0.122013694	0.001	0.108603705	0.001	0.141164536	0.023395837	0.030520357	0.001	-0.028915392	0.028457977	-0.122752781	0.001	-0.147677063	0.001	0.16848241	0.001			-0.097416183	0.026025366	0.084450459	0.001	0.198690136	0.02524733	-0.204786322	0.001	-0.135221949	0.023124374	-0.052615883	0.001	-0.265246119	0.080293614	-0.277650232
Cre02.g105950.t1.2 pacid=30786023 transcript=Cre02.g105950.t1.2 locus=Cre02.g105950 ID=Cre02.g105950.t1.2.v5.5 annot-version=v5.5			-0.038894582	0.05185435	-0.433717733	0.248895632	-0.383030038	0.097625236	-0.347022652	0.154965154	0.540069658	7.77E-16							-0.040612252	0.001	-0.108217467	0.001	-0.073242499	0.001	-0.015708199	0.001	-0.25643258	0.001											0.043053533	0.001							-0.783149338	4.44E-16	-0.478709061
Cre14.g626200.t1.1 pacid=30776763 transcript=Cre14.g626200.t1.1 locus=Cre14.g626200 ID=Cre14.g626200.t1.1.v5.5 annot-version=v5.5	0.146317821	0.170714122	-0.141019151	0.001			-0.192466505	0.001	0.138611928	0.001	0.094633262	0.001													-0.141019151	0.001			0.288598542	2.78E-16													0.110997359	0.001	-0.126621478	0.001
Cre01.g034000.t1.2 pacid=30789060 transcript=Cre01.g034000.t1.2 locus=Cre01.g034000 ID=Cre01.g034000.t1.2.v5.5 annot-version=v5.5	0.039089543	0.283046314	-0.051583776	0.299046732	0.078261191	0.120297156	0.166769409	0.295810857	-0.134595452	0.077917111	0.279042707	0.271791424			-0.113114462	0.212983372	0.007144933	0.018152647	0.06953719	0.156890705	-0.046585636	0.117068299	0.004761704	0.09271659					0.147403524	0.273075243			-0.962649996	9.99E-16	-0.232208926	0.301179668	0.216694475	0.001	0.117626208	0.083188609	0.044229624	0.064189401	-0.000881264	0.167281066	0.104158377	0.390062697	0.048388818	0.156449281	0.069727725
Cre06.g278261.t1.1 pacid=30779312 transcript=Cre06.g278261.t1.1 locus=Cre06.g278261 ID=Cre06.g278261.t1.1.v5.5 annot-version=v5.5
Cre16.g682300.t1.2 pacid=30776938 transcript=Cre16.g682300.t1.2 locus=Cre16.g682300 ID=Cre16.g682300.t1.2.v5.5 annot-version=v5.5	-0.04066385	0.100060251	-0.023688001	0.104112953	0.279723306	0.062106406	0.323951421	0.015538956	0.256432904	0.034368867	-0.378661053	0.038452209			-0.147723258	0.001	0.009055183	0.001	-0.192868584	0.001	-0.172215449	0.001	0.019984679	0.001	0.069758693	0.001	0.314876553	3.89E-16	-0.114358513	0.001	0.104916443	0.001	0.004928304	0.001	-0.057209675	0.001	0.119263364	0.001	0.079740528	0.001	0.172624949	0.001	-0.126647725	0.001	0.083441179	0.001	0.317127899	6.66E-16	0.333061628
Cre10.g461750.t1.1 pacid=30790124 transcript=Cre10.g461750.t1.1 locus=Cre10.g461750 ID=Cre10.g461750.t1.1.v5.5 annot-version=v5.5	0.05884086	0.337892037	-0.086657668	0.271499082	-0.055003472	0.910979943	-0.045492576	0.881040428	-0.573986673	0.000487873	0.593446829	0.045845149			-0.126077524	0.001	0.185263067	2.78E-16	-0.129645812	3.05E-16	-0.155306946	0.001	-0.059527742	0.001	-0.088520984	0.001	0.25789712	0.971343936	0.385868635	0.001			0.290197618	0.001	0.402345751	2.78E-16	-0.390691034	2.78E-16	-0.535835243	9.99E-16	-0.594257724	0.001	0.303509162	2.78E-16	-0.235384288	0.413946858	-0.755318276	3.33E-16	0.016362282
Cre06.g303300.t1.2 pacid=30778778 transcript=Cre06.g303300.t1.2 locus=Cre06.g303300 ID=Cre06.g303300.t1.2.v5.5 annot-version=v5.5			0.021038859	0.001																																			0.021038859	0.001
Cre02.g080200.t1.2 pacid=30786367 transcript=Cre02.g080200.t1.2 locus=Cre02.g080200 ID=Cre02.g080200.t1.2.v5.5 annot-version=v5.5	-0.000585341	0.148994704	-0.064377622	0.184148316	0.285182553	0.195763855	0.188593164	0.17973797	0.206049121	0.154333677	-0.304999136	0.212214033			0.014493632	0.125472675	0.05104885	0.159975719	-0.215714431	0.2477357	-0.217683101	0.093903596	-0.072139937	0.201563179	-0.053336879	0.081651958	0.351154822	0.165466528	-0.028251326	0.16113682	-0.03156175	0.145140122	0.028874999	0.147383776	-0.008180515	0.177164849	-0.006729888	0.092449499	0.019272802	0.088498455	0.116604553	0.167563271	-0.019872578	0.117571536	0.02752144	0.143941985	0.385939216	0.130472863	0.246453832
Cre12.g520500.t1.1 pacid=30793097 transcript=Cre12.g520500.t1.1 locus=Cre12.g520500 ID=Cre12.g520500.t1.1.v5.5 annot-version=v5.5	-0.015255587	0.116835295	-0.033106506	0.14410279	0.392036382	0.247222552	0.384791847	0.249149012	0.380822852	0.242265827	-0.448406019	0.328029056			-0.005257951	0.057652155	-0.058095208	0.164269283	-0.061818063	0.083774356	-0.203061763	0.218824199	-0.011737183	0.093103143	0.031207403	0.141753309	0.449276663	0.102442882	-0.038514166	0.108401988	0.052219734	0.132407467	-0.027420913	0.063546815	-0.045826936	0.047614035	0.057108623	0.134452621	0.025155857	0.101689142	0.22682563	0.089620834	-0.003730491	0.085686553	0.004932875	0.103667488	0.494991081	0.384360784	0.556201002
Cre10.g439350.t1.2 pacid=30789999 transcript=Cre10.g439350.t1.2 locus=Cre10.g439350 ID=Cre10.g439350.t1.2.v5.5 annot-version=v5.5	-0.374966504	0.001	-0.545199801	0.001																																			-0.545199801	4.44E-16					-0.374966504	3.89E-16
Cre09.g391450.t1.2 pacid=30781016 transcript=Cre09.g391450.t1.2 locus=Cre09.g391450 ID=Cre09.g391450.t1.2.v5.5 annot-version=v5.5__Cre09.g391650.t1.2 pacid=30781146 transcript=Cre09.g391650.t1.2 locus=Cre09.g391650 ID=Cre09.g391650.t1.2.v5.5 annot-version=v5.5__Cre09.g393506.t1.1 pacid=30780681 transcript=Cre09.g393506.t1.1 locus=Cre09.g393506 ID=Cre09.g393506.t1.1.v5.5 annot-version=v5.5__Cre09.…	0.265098404	0.31231415	0.347121679	0.023658585													0.575141149	5.55E-16	0.314701315	0.001					0.372653521	3.33E-16													0.345325952	4.44E-16			-0.049503792	0.001
Cre03.g207825.t1.1 pacid=30786531 transcript=Cre03.g207825.t1.1 locus=Cre03.g207825 ID=Cre03.g207825.t1.1.v5.5 annot-version=v5.5__Cre03.g207825.t2.1 pacid=30786532 transcript=Cre03.g207825.t2.1 locus=Cre03.g207825 ID=Cre03.g207825.t2.1.v5.5 annot-version=v5.5__Cre03.g207825.t3.1 pacid=30786533 transcript=Cre03.g207825.t3.1 locus=Cre03.g207825 ID=Cre03.g207825.t3.1.v5.5 annot-version=v5.5	0.023978223	0.061735828	-0.276372273	0.354378909			0.378262549	0.001	0.092605643	4.91E-05	-0.222145725	0.020365446									-0.093794549	0.001	-0.901842079	3.33E-16	-0.110157538	0.001			-0.006145068	0.001	-0.020148803	0.001	0.120177715	0.001					-0.368808617	0.001			0.147527644	0.001	0.006541287	0.001
Cre02.g087700.t1.2 pacid=30785120 transcript=Cre02.g087700.t1.2 locus=Cre02.g087700 ID=Cre02.g087700.t1.2.v5.5 annot-version=v5.5	-0.028983734	0.172208014	-0.001059996	0.410732703	-0.351662209	0.210940175	-0.263701005	0.267746218	-0.435677463	0.286186168	0.26601415	0.185814537			-0.056623773	0.001	0.089182458	0.01907828	-0.207123531	0.279718296	-0.045209022	0.087463602	-0.06575623	0.04025397	-0.143265884	0.10602779	-0.504067004	0.117076809	0.090753432	0.1543159	-0.17272689	0.174322214	0.459616575	0.073788348	0.541790936	0.071252933	-0.657157909	8.88E-16	-0.482031245	0.094897503	-0.17850514	0.084187809	0.040884801	0.086597021	-0.104535293	0.167940287	-0.414475634	0.203764316	-0.441876703
Cre12.g497300.t1.2 pacid=30792664 transcript=Cre12.g497300.t1.2 locus=Cre12.g497300 ID=Cre12.g497300.t1.2.v5.5 annot-version=v5.5__Cre12.g497300.t2.1 pacid=30792663 transcript=Cre12.g497300.t2.1 locus=Cre12.g497300 ID=Cre12.g497300.t2.1.v5.5 annot-version=v5.5	0.074261718	0.211954691	-0.008948948	0.14881853	-0.120934241	0.15916694	-0.145147682	0.161065373	-0.170205396	0.122408184	0.192406766	0.15112876			-0.007846478	0.143045697	0.089774661	0.18748195	-0.077868353	0.129570818	-0.084238477	0.118275259	0.045301387	0.089385167	0.038153437	0.066335399	-0.157352934	0.114767229	0.183559624	0.211586487	-0.057498837	0.160062765	-0.017501776	0.182539717	0.072183625	0.069372678	-0.056949967	0.17605035	-0.001304372	0.19388616	-0.026477093	0.205495858	0.156444039	0.222381182	-0.037700174	0.176772682	-0.177276859	0.093750081	-0.228827524
Cre07.g338050.t1.2 pacid=30774560 transcript=Cre07.g338050.t1.2 locus=Cre07.g338050 ID=Cre07.g338050.t1.2.v5.5 annot-version=v5.5	0.002513893	0.101517782	-0.000384771	0.109328608	0.009871331	0.120630732	0.024162647	0.152665749	-0.004835882	0.146611453	0.013004247	0.154376246			-0.018951011	0.088516384	0.02694574	0.114187257	0.038630766	0.160257599	0.065308002	0.074084029	0.014257266	0.137249612	-0.022108862	0.106923572	0.011047611	0.113425478	0.048447006	0.090136788	-0.037475494	0.068649903	-0.101404582	0.080934157	-0.044555057	0.052549587	0.023908125	0.07376635	0.014809584	0.080389966	0.063928434	0.109217599	0.021444108	0.073164929	-0.084248493	0.07510905	-0.059205767	0.079289918	-0.041495465
Cre10.g428750.t1.1 pacid=30790321 transcript=Cre10.g428750.t1.1 locus=Cre10.g428750 ID=Cre10.g428750.t1.1.v5.5 annot-version=v5.5
Cre07.g313250.t1.2 pacid=30774970 transcript=Cre07.g313250.t1.2 locus=Cre07.g313250 ID=Cre07.g313250.t1.2.v5.5 annot-version=v5.5			-0.288429283	0.001															-0.288429283	0.001
Cre03.g146527.t1.1 pacid=30787753 transcript=Cre03.g146527.t1.1 locus=Cre03.g146527 ID=Cre03.g146527.t1.1.v5.5 annot-version=v5.5	0.181020748	0.356881264	-0.087929061	0.303256334	-0.60229172	3.33E-16	-0.095897149	0.314242425	-0.038801544	0.069014121	0.126015246	0.001			0.290309991	0.001	-0.264285055	0.001	-0.384388241	0.316474519	0.067706459	0.09766913									0.530103621	7.77E-16							0.079870642	0.039304764	-0.60229172	0.001	-0.230167336	2.50E-16					-0.028125387
Cre07.g356600.t1.2 pacid=30774325 transcript=Cre07.g356600.t1.2 locus=Cre07.g356600 ID=Cre07.g356600.t1.2.v5.5 annot-version=v5.5	0.046059736	0.16596962	-0.044554416	0.197539281	-0.098823143	0.136142135	-0.052772989	0.169938537	-0.004875401	0.11009357	0.140016002	0.236246963			-0.176553418	0.000973391	0.274859307	0.138418518	-0.189415744	0.186422909	-0.18970418	0.164134244	-0.011422964	0.147144191	0.184397833	0.087004042	-0.073855178	0.001	-0.054715967	0.001	0.018424715	0.001	-0.130695067	0.016862667	-0.121720258	0.136350831	0.109796262	0.001	0.073031935	0.164626518	-0.074951513	0.179582424	-0.037533878	0.037081002	0.004051905	0.027863162	-0.090899022	0.1361685	-0.124417963
Cre11.g467767.t1.1 pacid=30775853 transcript=Cre11.g467767.t1.1 locus=Cre11.g467767 ID=Cre11.g467767.t1.1.v5.5 annot-version=v5.5	0.034360469	0.139231786	-0.004698927	0.186845821	-0.072137708	0.001	-0.543812031	0.001			0.028656453	0.001			-0.169642134	0.001	0.183465916	0.001			0.018174472	0.250573232	-0.049475772	0.001					-0.056093182	0.001					-0.215490859	0.001	0.103455184	0.001	0.093701644	0.100239858	-0.072137708	0.001	-0.013086486	0.001					-0.543812031
Cre06.g252200.t1.2 pacid=30779515 transcript=Cre06.g252200.t1.2 locus=Cre06.g252200 ID=Cre06.g252200.t1.2.v5.5 annot-version=v5.5	0.115379434	0.486136756	-0.172411926	0.482145364	-0.259343603	0.301697913	-0.233617798	0.409481371	-0.097507328	0.137213111	0.531187619	0.178858988			-0.417367815	0.545010461	0.344921729	0.278230446	-0.510543594	0.328171391	-0.359313059	0.174091004	0.633743112	0.365525167			-0.229773373	0.327984648	-0.073813943	0.001	0.341555441	0.434785928	-0.180942015	0.001	-0.496266302	0.343614719	-0.182333298	0.001	0.169316676	0.120125916	-0.204943895	0.001	-0.194909597	0.148352323	0.427667738	0.276906196	-0.375266812	0.310588146	-0.179101942
Cre09.g394621.t1.1 pacid=30780747 transcript=Cre09.g394621.t1.1 locus=Cre09.g394621 ID=Cre09.g394621.t1.1.v5.5 annot-version=v5.5__Cre09.g394621.t2.1 pacid=30780748 transcript=Cre09.g394621.t2.1 locus=Cre09.g394621 ID=Cre09.g394621.t2.1.v5.5 annot-version=v5.5			0.088782077	0.636611021	0.355755453	2.78E-16					-0.452934088	0.001									0.705178048	7.77E-16			-0.568706958	8.88E-16																					0.355755453	0.001
Cre17.g746597.t1.1 pacid=30781747 transcript=Cre17.g746597.t1.1 locus=Cre17.g746597 ID=Cre17.g746597.t1.1.v5.5 annot-version=v5.5__Cre17.g746597.t2.1 pacid=30781748 transcript=Cre17.g746597.t2.1 locus=Cre17.g746597 ID=Cre17.g746597.t2.1.v5.5 annot-version=v5.5			0.087107584	0.256983147																	0.382592528	0.001			-0.241119497	0.001									0.125403093	0.001
Cre12.g498950.t1.2 pacid=30791660 transcript=Cre12.g498950.t1.2 locus=Cre12.g498950 ID=Cre12.g498950.t1.2.v5.5 annot-version=v5.5	-0.494011402	0.001	0.071981871	0.001																															0.071981871	0.001							-0.494011402	0.001
Cre13.g565321.t1.1 pacid=30783869 transcript=Cre13.g565321.t1.1 locus=Cre13.g565321 ID=Cre13.g565321.t1.1.v5.5 annot-version=v5.5__Cre13.g565450.t1.2 pacid=30784501 transcript=Cre13.g565450.t1.2 locus=Cre13.g565450 ID=Cre13.g565450.t1.2.v5.5 annot-version=v5.5	-0.162014423	0.738486321	-0.201639837	0.49960846	0.46528987	0.171227676	0.309535795	0.124602997	0.325843281	0.027629576	-0.417011566	0.22577666			-0.031261378	0.116174174	0.070729615	0.117623928	-0.146908754	0.099256696	-0.292134171	0.081793794	-0.219616058	0.009470937	-0.168359019	0.161680504	0.538736105	5.55E-16	-0.219659422	0.150811896	0.013929685	0.405688087	-0.03000941	0.01613732	0.081880462	0.032736744	0.309082009	0.001	-0.713732871	0.851054035	0.228301325	0.067628495	0.008292536	0.273054172	-0.591637595	1319680168	0.597458574	0.084729227	0.45033625
Cre16.g681850.t1.2 pacid=30777573 transcript=Cre16.g681850.t1.2 locus=Cre16.g681850 ID=Cre16.g681850.t1.2.v5.5 annot-version=v5.5	0.010010737	0.125837252	0.733904217	3.33E-16	0.173567792	0.001									0.141112022	0.001	-0.202782348	0.001	0.733904217	5.55E-16									0.045105473	0.001											0.173567792	0.001
Cre02.g142266.t1.1 pacid=30785904 transcript=Cre02.g142266.t1.1 locus=Cre02.g142266 ID=Cre02.g142266.t1.1.v5.5 annot-version=v5.5	-0.870727766	0.001																																									-0.870727766	6.66E-16
Cre13.g607050.t1.2 pacid=30784387 transcript=Cre13.g607050.t1.2 locus=Cre13.g607050 ID=Cre13.g607050.t1.2.v5.5 annot-version=v5.5__Cre16.g660350.t1.1 pacid=30777608 transcript=Cre16.g660350.t1.1 locus=Cre16.g660350 ID=Cre16.g660350.t1.1.v5.5 annot-version=v5.5	-0.182416706	0.001	-0.102650057	0.033416864	-0.488726157	7.77E-16	-0.452010293	6.11E-16			0.229202861	0.001													-0.134182741	0.001													-0.067236427	0.001	-0.488726157	7.77E-16	-0.182416706	0.001
Cre15.g635600.t1.2 pacid=30783595 transcript=Cre15.g635600.t1.2 locus=Cre15.g635600 ID=Cre15.g635600.t1.2.v5.5 annot-version=v5.5	-0.017073934	0.118998716	-0.036445267	0.16146976	0.266476538	0.171806765	0.263346503	0.168685055	0.279262557	0.161814617	-0.258163946	0.156752615			0.022083515	0.142119466	-0.034028959	0.130109138	-0.102445345	0.086187983	-0.083338158	0.087664771	-0.025023007	0.164406723	0.098173081	0.256804169	0.381787809	0.125660905	-0.051258083	0.106949377	0.029844555	0.091366299	-0.067645446	0.072899738	-0.152079731	0.07753391	-0.00634724	0.117490241	0.092482208	0.186409014	0.15993052	0.116628157	-0.000463054	0.064767274	-0.003489785	0.116116847	0.347999084	0.126067882	0.314078384
Cre07.g357350.t1.2 pacid=30774444 transcript=Cre07.g357350.t1.2 locus=Cre07.g357350 ID=Cre07.g357350.t1.2.v5.5 annot-version=v5.5	-0.050082198	0.20047034	-0.002176982	0.205189238	-0.46373343	0.222092791	-0.452399305	0.209074323	-0.405078175	0.102399706	0.462009589	0.144303928			-0.192331406	0.167317993	0.08160061	0.084478711	-0.107012283	0.172505257	0.15602461	0.257765292	-0.002040668	0.219224771	-0.172479551	0.254934145	-0.429044493	0.085339914	-0.239539659	0.294456172	0.004454786	0.009519029	-0.081798056	0.201795417	0.060188907	0.033001529	0.004804256	0.236743637	-0.076022925	0.087700374	-0.613616146	0.299232463	0.059058019	0.227080493	-0.034404699	0.075141882	-0.319847147	0.15180181	-0.547715147
Cre09.g391900.t1.1 pacid=30780233 transcript=Cre09.g391900.t1.1 locus=Cre09.g391900 ID=Cre09.g391900.t1.1.v5.5 annot-version=v5.5	-0.004518208	0.114896861	0.198356914	0.29654661	-0.343710971	0.12406331	-0.058697065	0.273307272	-0.087794431	0.328789668	0.216443908	0.121179584			-0.153937586	0.11984748	-0.035308212	0.219042555	0.053042218	0.001	0.021453385	0.014580832	-0.027176745	0.001	-0.018433148	0.001	-0.433926634	0.001	0.054273672	0.001	0.030022213	0.009001614	0.477648338	0.029733661	0.48889529	0.094423406			-0.250407917	0.083314794	-0.288719124	0.180662707	0.041914423	0.026236749	-0.010141795	0.017901231	-0.309709424	0.053360069	-0.3504182
Cre08.g367600.t1.2 pacid=30774009 transcript=Cre08.g367600.t1.2 locus=Cre08.g367600 ID=Cre08.g367600.t1.2.v5.5 annot-version=v5.5
Cre03.g182500.t1.2 pacid=30787417 transcript=Cre03.g182500.t1.2 locus=Cre03.g182500 ID=Cre03.g182500.t1.2.v5.5 annot-version=v5.5
Cre16.g675850.t1.2 pacid=30777973 transcript=Cre16.g675850.t1.2 locus=Cre16.g675850 ID=Cre16.g675850.t1.2.v5.5 annot-version=v5.5	0.020121478	0.172553739	0.063049145	0.192218012	0.216109304	0.10547479	0.319512047	0.07961026	0.32157689	0.069659635	-0.121197686	0.083539858			-0.246125948	2.50E-16	-0.021086349	0.001	-0.177708391	0.001	-0.041724235	0.001	0.03560775	0.001	-0.114395975	0.001	0.273241533	2.78E-16	-0.129585282	3.61E-16	0.259634346	0.001	0.157314203	2.50E-16	0.376372225	0.001	0.107576659	0.001	-0.089424927	0.001	0.030033563	0.001	0.043400635	0.001	0.012296588	0.001	0.281433431	3.33E-16	0.202113202
Cre12.g558450.t1.2 pacid=30792728 transcript=Cre12.g558450.t1.2 locus=Cre12.g558450 ID=Cre12.g558450.t1.2.v5.5 annot-version=v5.5					-0.260722733	0.001	0.199961149	0.001			-0.2097378	2.78E-16																													-0.260722733	0.001
Cre07.g314100.t1.2 pacid=30774816 transcript=Cre07.g314100.t1.2 locus=Cre07.g314100 ID=Cre07.g314100.t1.2.v5.5 annot-version=v5.5	-0.122434727	0.26932976	-0.145648707	0.249481929			0.488823012	0.001699595	0.451855115	0.001	-0.401511755	2.78E-16			0.082408036	0.001	-0.52192469	6.66E-16			-0.644290999	6.66E-16	-0.090160778	0.001	-0.058167847	0.001									0.018362487	0.001									0.03456066	0.001			0.487211769
Cre02.g116250.t1.1 pacid=30785633 transcript=Cre02.g116250.t1.1 locus=Cre02.g116250 ID=Cre02.g116250.t1.1.v5.5 annot-version=v5.5			-0.050129723	0.253455593																	0.132755899	0.144169132	0.072937145	0.001											-0.383558199	0.001
Cre10.g456050.t1.2 pacid=30790006 transcript=Cre10.g456050.t1.2 locus=Cre10.g456050 ID=Cre10.g456050.t1.2.v5.5 annot-version=v5.5__Cre10.g456050.t2.1 pacid=30790005 transcript=Cre10.g456050.t2.1 locus=Cre10.g456050 ID=Cre10.g456050.t2.1.v5.5 annot-version=v5.5	0.10259617	0.138489034	0.200333246	0.022352618							-0.18061913	0.001																	0.144162741	0.001							0.176264755	0.001	0.221092319	3.33E-16			0.07017429	0.001	0.081388237	0.233730024
Cre12.g550400.t1.2 pacid=30792592 transcript=Cre12.g550400.t1.2 locus=Cre12.g550400 ID=Cre12.g550400.t1.2.v5.5 annot-version=v5.5			-0.174565684	0.258568831	-0.696126612	0.001	-0.469131792	0.216164167	-0.847818136	0.021188603	0.635111304	0.123847667							-0.515856142	3.33E-16	-0.267867581	0.109860817	-0.328082283	0.102316893	-0.18815733	0.023738777									0.313519729	3.33E-16			-0.193734188	0.001							-0.696126612	3.33E-16	-0.479524081
Cre05.g233305.t1.1 pacid=30783049 transcript=Cre05.g233305.t1.1 locus=Cre05.g233305 ID=Cre05.g233305.t1.1.v5.5 annot-version=v5.5__Cre05.g233305.t2.1 pacid=30783050 transcript=Cre05.g233305.t2.1 locus=Cre05.g233305 ID=Cre05.g233305.t2.1.v5.5 annot-version=v5.5	0.050479937	0.068651891	0.128683427	0.121784396	-0.393660947	0.145623977	-0.139257979	0.159994103	-0.259455019	0.165672071	0.465748634	0.15309149			-0.057913189	0.001	0.059779691	0.077290731	0.03305793	0.089490298	-0.034776259	0.114711947	0.218309591	0.027895515	0.257648225	0.163241169	-0.428819957	0.093868519	0.067255906	0.001	0.07797	0.001			0.161729694	0.063791669	0.096444674	0.018621394	0.131925775	0.0349575	-0.293352262	0.001	0.080413116	0.061494765	-0.002376368	0.057417022	-0.415643653	0.206819271	-0.354626964
Cre16.g679800.t1.2 pacid=30778213 transcript=Cre16.g679800.t1.2 locus=Cre16.g679800 ID=Cre16.g679800.t1.2.v5.5 annot-version=v5.5			-0.29478153	0.001					-0.687911933	0.001	0.004616283	0.001																											-0.29478153	0.001
Cre06.g261000.t1.2 pacid=30779314 transcript=Cre06.g261000.t1.2 locus=Cre06.g261000 ID=Cre06.g261000.t1.2.v5.5 annot-version=v5.5	0.005601703	0.083838111	0.329141391	0.091774249	0.492849162	0.060244347	0.666031157	0.060184708	0.749550407	0.150951775	-0.410316845	0.007165872			0.144773157	3.33E-16	-0.104181076	0.001	0.463206807	4.44E-16	0.428552997	0.113581195	0.222364961	5.00E-16	0.23423468	2.78E-16	0.464479022	5.00E-16	0.122843362	0.001	-0.047780796	0.018586619	0.350744064	3.89E-16	0.315544928	7.22E-16	0.244840576	0.001	0.356495359	3.33E-16	0.468649413	0.001	0.047035116	0.051767167	-0.039572404	0.006066639	0.511072833	0.067180603	0.73255954
Cre13.g567550.t1.1 pacid=30783973 transcript=Cre13.g567550.t1.1 locus=Cre13.g567550 ID=Cre13.g567550.t1.1.v5.5 annot-version=v5.5__Cre13.g567550.t2.1 pacid=30783974 transcript=Cre13.g567550.t2.1 locus=Cre13.g567550 ID=Cre13.g567550.t2.1.v5.5 annot-version=v5.5	0.159862687	0.024272969	0.298951458	0.089087721	0.032021773	0.001	0.255460743	0.001	0.327122371	0.001	-0.339711802	3.89E-16			0.125041584	0.001			0.384798534	3.33E-16			0.206500761	0.001			0.032021773	0.001	0.176782801	0.001																			0.255460743
Cre03.g159150.t1.1 pacid=30787438 transcript=Cre03.g159150.t1.1 locus=Cre03.g159150 ID=Cre03.g159150.t1.1.v5.5 annot-version=v5.5__Cre14.g625050.t1.1 pacid=30776708 transcript=Cre14.g625050.t1.1 locus=Cre14.g625050 ID=Cre14.g625050.t1.1.v5.5 annot-version=v5.5	-0.198250571	0.001	0.116421255	0.227058258	0.130494199	0.001	0.329650904	0.001	0.215643207	0.001	-0.354147513	0.001									0.334079888	3.89E-16			-0.120442553	0.001																			-0.198250571	2.78E-16	0.130494199	0.001
Cre02.g080900.t1.2 pacid=30785998 transcript=Cre02.g080900.t1.2 locus=Cre02.g080900 ID=Cre02.g080900.t1.2.v5.5 annot-version=v5.5	-0.064784038	0.224474962	0.05354357	0.237136894	-0.814745355	0.168832033	-0.708406971	0.306113947	-0.725257939	0.099385407	0.850113866	0.272916321							0.263332893	0.076716973	0.101713388	0.070007611	0.169147188	0.046962855	0.20633378	0.381474189	-0.679530667	5.55E-16									0.126518117	0.001	-0.256135873	0.175032174	-1054067687	4.44E-16	0.35372629	0.001	-0.11903504	0.10014795	-0.806943798	0.17022812	-0.625729638
Cre12.g501200.t1.2 pacid=30793462 transcript=Cre12.g501200.t1.2 locus=Cre12.g501200 ID=Cre12.g501200.t1.2.v5.5 annot-version=v5.5	-0.049546307	0.057162522	0.005166368	0.169939961	0.00451546	0.014522134	0.061835797	0.266654008	0.041779969	0.078267123	0.049903593	0.061933569			-0.106860697	0.001	0.056338012	0.001	0.034812258	0.001	0.089771594	0.001	-0.156651251	2.50E-16	-0.105353806	0.001	-0.009733029	0.001	-0.07945574	0.001	-0.08829438	0.001	0.257407361	0.001	0.184913896	0.001	-0.259817872	0.001	-0.150601871	2.50E-16	0.015246121	0.001	-0.058367563	0.001	0.026359446	0.001	0.022432911	0.001	-0.254949587
Cre10.g420750.t1.2 pacid=30790763 transcript=Cre10.g420750.t1.2 locus=Cre10.g420750 ID=Cre10.g420750.t1.2.v5.5 annot-version=v5.5	-0.018966397	0.128054628	-0.013500008	0.113371675	0.299232862	0.144464038	0.343841029	0.206289419	0.273531016	0.081747824	-0.358385676	0.132465283			0.070826726	0.146825574	-0.089952324	0.067068285	-0.072074607	0.091494666	-0.000909453	0.112276649	-0.01823357	0.107300018	0.060009212	0.13395165	0.344660064	0.186416704	0.089073066	0.068262273	-0.132499831	0.068052885	0.08357118	0.001	0.011785855	0.080971936	-0.125750103	0.055380387	-0.009529336	0.118140781	0.322321836	0.0786233	0.022798998	0.044442324	-0.009483845	0.155210131	0.23727677	0.146112763	0.380337529
NCBI|BK000554.2|DAA00908.1|28269730|TPA_inf: TPA_exp: elongation factor Tu [Chlamydomonas reinhardtii].	0.011690172	0.115514611	0.005297925	0.15085336	0.290471761	0.152599597	0.233012637	0.179782563	0.280217867	0.113436106	-0.289346755	0.186328533			-0.007190488	0.061868505	-0.011469447	0.1191263	-0.102586913	0.11621596	-0.133628646	0.129260065	0.022132105	0.109182774	0.008079233	0.098845769	0.266089659	0.145002867	-0.006820981	0.106339173	0.073712795	0.140761417	0.160988713	0.081054531	0.127627695	0.091721698	-0.066868045	0.126928149	0.004449446	0.161998634	0.297214537	0.108052948	-0.014179773	0.107174158	0.08223888	0.103508452	0.324784052	0.194801891	0.320606179
Cre06.g294700.t1.1 pacid=30779856 transcript=Cre06.g294700.t1.1 locus=Cre06.g294700 ID=Cre06.g294700.t1.1.v5.5 annot-version=v5.5	-0.119004489	0.392722043	-0.102150748	0.357814911	0.022430632	0.001	-0.01758826	0.001	-0.49274339	0.184227322	-0.011422103	0.001									0.041423904	0.001			-0.277002887	0.001									0.369876194	6.11E-16			-0.577564329	7.77E-16			0.433032472	6.66E-16	-0.398389048	0.001	0.022430632	0.001
Cre08.g379650.t1.2 pacid=30773453 transcript=Cre08.g379650.t1.2 locus=Cre08.g379650 ID=Cre08.g379650.t1.2.v5.5 annot-version=v5.5			0.22755575	0.001			-0.188179079	0.001																															0.22755575	0.001
Cre13.g607050.t1.2 pacid=30784387 transcript=Cre13.g607050.t1.2 locus=Cre13.g607050 ID=Cre13.g607050.t1.2.v5.5 annot-version=v5.5			0.23475299	0.001	-0.603651121	0.001			-0.565270951	0.001											0.23475299	2.78E-16																									-0.603651121	0.001
Cre09.g388850.t1.1 pacid=30780984 transcript=Cre09.g388850.t1.1 locus=Cre09.g388850 ID=Cre09.g388850.t1.1.v5.5 annot-version=v5.5	0.054175585	0.246236583	-0.036290054	0.298247752	0.030555472	0.159959376	0.032931408	0.138517444	0.030159701	0.111375144	0.085847948	0.093056479			0.218952963	0.001	-0.066455999	0.001	-0.321375188	5.55E-16	-0.130576877	0.196980023	0.284845727	0.153217154	0.17855315	0.018801816	0.104813025	0.154049451	-0.061281358	0.099601725	0.245944423	0.184782879			0.071692012	0.001			-0.508532328	0.20148274			-0.002548876	0.342245935	0.103687188	0.167489229	-0.095132916	0.082543314	-0.054911012
Cre05.g240800.t1.2 pacid=30782961 transcript=Cre05.g240800.t1.2 locus=Cre05.g240800 ID=Cre05.g240800.t1.2.v5.5 annot-version=v5.5	0.075594051	0.18187787	0.111310713	0.130893486	-0.222519859	0.102972463	-0.296444122	0.058063265	-0.237222769	0.054942596	0.360328013	0.051267012			-0.083663915	0.001	0.14087599	2.78E-16	-0.058659072	0.001	0.10032646	0.028907521	0.093879613	0.001	0.106971733	2.36E-16					0.319182734	0.001	-0.090473366	0.001			0.231365684	0.001	0.326482646	2.78E-16	-0.33532054	0.001	-0.174857578	0.001	0.208062828	0.001	-0.128519291	2.50E-16	-0.237590844
Cre05.g242500.t1.2 pacid=30783108 transcript=Cre05.g242500.t1.2 locus=Cre05.g242500 ID=Cre05.g242500.t1.2.v5.5 annot-version=v5.5
Cre08.g370650.t1.2 pacid=30774037 transcript=Cre08.g370650.t1.2 locus=Cre08.g370650 ID=Cre08.g370650.t1.2.v5.5 annot-version=v5.5	129495428	0.001	-0.486909375	3.33E-16							-0.040569253	0.001																			129495428	6.66E-16	-0.486909375	2.78E-16
Cre01.g032300.t1.2 pacid=30789208 transcript=Cre01.g032300.t1.2 locus=Cre01.g032300 ID=Cre01.g032300.t1.2.v5.5 annot-version=v5.5	-0.001269998	0.093629182	0.016999524	0.096969614	0.1904795	0.124420128	0.192592002	0.105670082	0.240671851	0.102910247	-0.176702283	0.100337866			0.077049298	0.063339325	-0.056530164	0.094423439	0.0543204	0.063801161	0.047199491	0.067648607	-0.089205958	0.076720257	0.085325241	0.091667597	0.24849628	0.119038847	-0.018239148	0.073206038	-0.003415573	0.104286955	0.07336977	0.076243934	0.048259206	0.052121969	0.050232362	0.07289201	0.029605735	0.107223838	0.082582853	0.108429603	-0.030120102	0.037239784	0.021066964	0.086979942	0.183953225	0.082217922	0.226032153
Cre12.g509050.t1.1 pacid=30791680 transcript=Cre12.g509050.t1.1 locus=Cre12.g509050 ID=Cre12.g509050.t1.1.v5.5 annot-version=v5.5	0.064575909	0.2050654	0.063934125	0.126727975	-0.52440951	0.127064351	-0.419137688	0.130506633	-0.415507899	0.182859164	0.583621914	0.102050141			-0.08806788	0.20833911	0.192783345	0.232049332	0.030391195	0.078989625	0.14989852	0.16167078	0.003908911	0.092195038	-0.014213826	0.095202271	-0.519275453	0.089654103	-0.017338822	0.091371232	0.191077088	0.201651055	0.025112714	0.153220036	0.023164849	0.048618963	0.195951392	0.135486572	0.133860436	0.059411995	-0.592098805	0.001119329	0.060119823	0.007055445	-0.009025841	0.029964165	-0.470723307	0.17333503	-0.457715772
Cre18.g750047.t1.1 pacid=30783825 transcript=Cre18.g750047.t1.1 locus=Cre18.g750047 ID=Cre18.g750047.t1.1.v5.5 annot-version=v5.5	-0.272051272	0.250612426	-0.137129602	0.360322026	0.144306827	0.234128069	-0.127213445	0.166464943	-0.175512705	0.182207212	-0.211425008	0.25908747			0.02782858	0.256934353	-0.719374735	0.119026365	0.234991221	0.143184676	0.232912295	0.223663504	-0.632826236	0.220590634	-0.635117204	0.134535612	0.205615007	0.215510824	-0.310648332	0.131907655	-0.321800374	0.058770348	-0.134652378	0.169988967	-0.168766611	0.270207957	-0.228078563	0.168760067	-0.11479364	0.281106625	-0.103012817	0.152687851	-0.276243059	0.198098949	-0.209487123	0.133480151	0.26053921	0.178240626	-0.194454605
Cre07.g331900.t1.2 pacid=30774339 transcript=Cre07.g331900.t1.2 locus=Cre07.g331900 ID=Cre07.g331900.t1.2.v5.5 annot-version=v5.5	0.002293796	0.204448698	-0.02444426	0.146349607	0.332899129	0.166836308	0.311783818	0.243434115	0.172267956	0.280127232	-0.335623463	0.265714774			-0.040677214	0.076773951	-0.075929179	0.187187604	-0.098137021	0.100748028	-0.086555199	0.117330137	0.040281516	0.127633142	0.018121156	0.115167243	0.358417381	0.189651002	-0.034994369	0.132011932	0.178788651	0.253844848	-0.105137605	0.1309735	-0.137363673	0.11056587	0.037170008	0.114162525	0.089973599	0.163045886	0.261750322	0.09125796	-0.054013554	0.170225793	0.052737933	0.209970662	0.350432556	0.152336075	0.430135857
Cre03.g158750.t1.1 pacid=30786604 transcript=Cre03.g158750.t1.1 locus=Cre03.g158750 ID=Cre03.g158750.t1.1.v5.5 annot-version=v5.5	-0.101536114	0.184646383	0.109996068	0.436813325	-0.199984086	0.155508242	-0.09750798	0.121293175	-0.11635251	0.094597395	0.630800629	1008168971			-0.046942726	0.153496801	0.000521335	0.122803915	-0.026907111	0.102037457	-0.279417648	0.419312599	0.215138314	0.115699543	0.498161074	0.543301582	-0.270111557	0.107223513	-0.255857292	0.160264527	-0.03193227	0.001	-0.189142059	0.211761771	-0.31729853	0.073464461	0.189970682	0.05228296	0.281076848	0.124402811	-0.185032275	0.191566919	-0.201967682	0.061162164	0.068705799	0.118742223	-0.130443668	0.102519427	-0.103602984
Cre13.g602450.t1.2 pacid=30784340 transcript=Cre13.g602450.t1.2 locus=Cre13.g602450 ID=Cre13.g602450.t1.2.v5.5 annot-version=v5.5	0.091089396	0.001	0.070528795	0.04186715	-0.124221454	0.029514089	0.004497196	0.034730376	0.036254952	0.087550632	0.012030446	0.14734049					0.091089396	0.001	0.055061148	0.001	0.013959863	0.001	0.120140415	0.001	0.102307276	0.001	-0.145867152	0.001																			-0.083978748	0.001	-0.032975884
Cre10.g423350.t1.2 pacid=30790046 transcript=Cre10.g423350.t1.2 locus=Cre10.g423350 ID=Cre10.g423350.t1.2.v5.5 annot-version=v5.5	-0.307975405	0.143082385	-0.671767433	8.88E-16																									-0.200663616	0.001					-0.671767433	8.88E-16							-0.498751919	6.66E-16
Cre03.g199983.t1.1 pacid=30786718 transcript=Cre03.g199983.t1.1 locus=Cre03.g199983 ID=Cre03.g199983.t1.1.v5.5 annot-version=v5.5	-0.059591317	0.111174417	0.173002361	0.17857488	-0.207281925	0.001	-0.176196972	0.001	-0.351758766	2.78E-16							-0.086497754	0.001	0.074925748	0.001	-0.14499386	0.001			0.358764982	0.001			-0.025048145	0.001	-0.039107098	0.001					0.245144307	0.001	0.166745198	2.50E-16			-0.274728277	0.001	0.098225828	0.001	-0.207281925	0.001
Cre03.g180800.t1.1 pacid=30788010 transcript=Cre03.g180800.t1.1 locus=Cre03.g180800 ID=Cre03.g180800.t1.1.v5.5 annot-version=v5.5	-0.13625226	0.242864087	0.081198547	0.210302769			0.264457947	0.136011326	-0.193895774	0.001	0.070574302	0.001									0.002211438	0.223161341			0.23202196	0.001																			-0.13625226	0.242864087
Cre06.g311850.t1.1 pacid=30779344 transcript=Cre06.g311850.t1.1 locus=Cre06.g311850 ID=Cre06.g311850.t1.1.v5.5 annot-version=v5.5	-0.515572456	0.001	0.084376814	0.001	-0.496127772	0.042860994			-0.141190104	0.001	0.040836813	0.133181793											0.084376814	0.001			-0.52690498	0.001															-0.515572456	7.77E-16			-0.436438641	3.89E-16
Cre06.g249750.t1.1 pacid=30779060 transcript=Cre06.g249750.t1.1 locus=Cre06.g249750 ID=Cre06.g249750.t1.1.v5.5 annot-version=v5.5	0.023060143	0.165085485	-0.073668865	0.171349369	0.117736098	0.037192938	0.056385494	0.214125628	-0.064627768	0.07848346	0.003452633	0.149542838			0.050792783	0.001	-0.079893063	0.001	-0.330962637	0.001	-0.174407947	0.082464079	-0.241087281	5.83E-16	0.104947254	0.074709481			-0.222356933	0.06554046	0.097138667	0.001	-0.062798986	0.001	-0.053665094	0.001	-0.259649987	3.89E-16	0.157685693	0.024339745	0.065764828	0.001	0.138567114	0.001	0.21436079	0.082145021	0.14444202	0.008252568
Cre09.g390208.t1.1 pacid=30781416 transcript=Cre09.g390208.t1.1 locus=Cre09.g390208 ID=Cre09.g390208.t1.1.v5.5 annot-version=v5.5
Cre14.g626900.t1.2 pacid=30776629 transcript=Cre14.g626900.t1.2 locus=Cre14.g626900 ID=Cre14.g626900.t1.2.v5.5 annot-version=v5.5	0.191701252	0.260480624	0.008698772	0.320673875	-0.099327796	0.163460754	-0.298366907	0.08424017	-0.327809338	0.073851722	0.028154739	0.210625351			0.328897991	0.174551914	0.025425442	0.244861205	0.135386758	0.076083367	0.084115477	0.184462387	-0.23319803	0.091195099	-0.291466613	0.110663801	-0.092850535	0.145895365					111248257	0.001	0.104269246	0.001	0.231831227	2.50E-16	-0.119455879	0.170366003	0.043057225	0.0793142					-0.207347856	0.157101012	-0.319430788
Cre04.g232104.t1.1 pacid=30791553 transcript=Cre04.g232104.t1.1 locus=Cre04.g232104 ID=Cre04.g232104.t1.1.v5.5 annot-version=v5.5__Cre06.g283950.t1.2 pacid=30779716 transcript=Cre06.g283950.t1.2 locus=Cre06.g283950 ID=Cre06.g283950.t1.2.v5.5 annot-version=v5.5__Cre06.g284250.t1.2 pacid=30779962 transcript=Cre06.g284250.t1.2 locus=Cre06.g284250 ID=Cre06.g284250.t1.2.v5.5 annot-version=v5.5__Cre06.…	-0.04201167	0.028819439	0.021414596	0.30717186	0.113900277	0.001	0.503196888	0.039465193	0.456346339	0.050732449	-0.521879598	0.001									0.572781282	8.88E-16	-0.57153736	0.001	-0.258217842	2.78E-16			-0.028981736	0.00710571	-0.074370721	0.001	0.009117597	0.070622994	0.01346235	0.001			0.236892966	0.001	0.113900277	0.001	-0.037330745	0.001	0.002528364	0.001			0.464892691
Cre16.g664600.t1.2 pacid=30777597 transcript=Cre16.g664600.t1.2 locus=Cre16.g664600 ID=Cre16.g664600.t1.2.v5.5 annot-version=v5.5	-0.106203768	0.006515838	0.008203132	0.176848356			-0.135319337	0.058366626			0.239986768	0.001									0.077352696	0.259827637													-0.05410477	0.001	-0.21520795	0.001	0.072914282	0.017325088			-0.099640194	0.001	-0.112672218	0.001
Cre17.g702200.t1.2 pacid=30782338 transcript=Cre17.g702200.t1.2 locus=Cre17.g702200 ID=Cre17.g702200.t1.2.v5.5 annot-version=v5.5	-0.130081645	0.289262171	-0.163065095	0.317770458					1440189918	4.44E-16											0.126309933	0.001																	-0.512017334	3.33E-16			0.148502941	0.001	-0.430430652	3.33E-16
Cre17.g703900.t1.2 pacid=30782005 transcript=Cre17.g703900.t1.2 locus=Cre17.g703900 ID=Cre17.g703900.t1.2.v5.5 annot-version=v5.5			-0.624137503	5.55E-16																															-0.624137503	5.55E-16
Cre03.g190100.t1.1 pacid=30786844 transcript=Cre03.g190100.t1.1 locus=Cre03.g190100 ID=Cre03.g190100.t1.1.v5.5 annot-version=v5.5	-0.004330598	0.233438235	-0.003336887	0.203819544	0.298383632	0.15105167	0.30749093	0.252804327	0.124019601	0.130380883	-0.221515841	0.176660592			0.136957954	0.143534958	-0.202661165	0.23558041	0.111073827	0.19839291	-0.109550964	0.155836693	-0.084116582	0.06083909	-0.073187003	0.034032247	0.316369855	0.030752603	0.061138597	0.237630145	-0.016138366	0.145058777	-0.073896208	0.066956356	0.112415816	0.217297485	0.036849274	0.189676303	-0.00189148	0.294571423	0.322917988	0.235383849	0.047404462	0.272243924	-0.092621791	0.157187286	0.287407215	0.123094133	0.338065
Cre16.g651550.t1.2 pacid=30777627 transcript=Cre16.g651550.t1.2 locus=Cre16.g651550 ID=Cre16.g651550.t1.2.v5.5 annot-version=v5.5	-0.013464727	0.056691152	-0.005848611	0.153916682	-0.057751941	0.04722415	-0.028162577	0.08406878	-0.110211071	0.083805716	0.000979661	0.076800751			0.038478076	0.025252259	-0.121503686	0.016393356	0.104222195	0.214412565	0.004426377	0.004228695	-0.033144095	0.003221989	-0.10815171	0.039256608	-0.060420457	0.047959183	-0.010639084	0.004196732	0.009381015	0.001	0.115721053	0.036383292	0.077328315	0.00158849	-0.110607396	0.008099929	-0.1919986	0.185046746	-0.062031952	0.051057992	0.012896057	0.034308002	-0.002269351	0.049131684	-0.032537164	0.001	0.09686751
Cre09.g394436.t1.1 pacid=30780430 transcript=Cre09.g394436.t1.1 locus=Cre09.g394436 ID=Cre09.g394436.t1.1.v5.5 annot-version=v5.5	0.038030477	0.12761639	0.044234356	0.132434285	-0.003944644	0.19761503	0.022000391	0.206278908	0.054355257	0.233021762	0.041764909	0.187080191			-0.109130816	0.099646301	0.176983215	0.130226506	0.102796231	0.081605441	0.058651955	0.098606754	-0.054207591	0.111297043	-0.020391827	0.111494011	-0.053923421	0.161073631	0.040372927	0.095977734	0.022819757	0.090901879	0.043692601	0.1049814	-0.010936435	0.085545374	0.161115987	0.115084976	0.167101958	0.115385263	0.099312045	0.197181338	0.060609159	0.110474427	0.050582487	0.12295796	-0.068853395	0.16808917	-0.062741472
Cre06.g283750.t1.2 pacid=30778858 transcript=Cre06.g283750.t1.2 locus=Cre06.g283750 ID=Cre06.g283750.t1.2.v5.5 annot-version=v5.5
Cre03.g160500.t1.2 pacid=30788286 transcript=Cre03.g160500.t1.2 locus=Cre03.g160500 ID=Cre03.g160500.t1.2.v5.5 annot-version=v5.5__Cre14.g628150.t1.1 pacid=30776266 transcript=Cre14.g628150.t1.1 locus=Cre14.g628150 ID=Cre14.g628150.t1.1.v5.5 annot-version=v5.5	-0.066525562	0.138164244	-0.045125806	0.24849462	0.070826007	0.087945112	0.075814404	0.119527098	0.15127875	0.090561754	-0.080504933	0.146634111			-0.220140042	2.78E-16	0.043347062	0.001	-0.189247144	0.001	-0.32307663	0.001	0.20579843	5.27E-16	0.201094874	0.001	0.163770911	0.001	-0.163663467	0.001	0.13858271	0.001			-0.32510778	5.00E-16	0.227344405	0.001	0.156659894	0.001	-0.040601279	0.001	-0.178037915	0.001	0.084155804	0.001	0.030248547	0.001	0.211033347
Cre13.g567950.t1.2 pacid=30784437 transcript=Cre13.g567950.t1.2 locus=Cre13.g567950 ID=Cre13.g567950.t1.2.v5.5 annot-version=v5.5	0.036296313	0.178465444	0.067243967	0.189313829	-0.193518433	0.206422436	-0.23561865	0.183292719	-0.069532578	0.264632189	0.309850055	0.215368677			0.027910417	0.104528051	0.244813834	0.139503113	0.005844424	0.093943722	0.004830292	0.186304812	0.157183597	0.103499068	0.228919782	0.107566833	-0.243162605	0.107221326	-0.02446591	0.140637484	0.013732448	0.110560349	0.074258899	0.083588471	0.03986932	0.139100053	-0.012732894	0.156555954	0.058976605	0.315127812	-0.009255627	0.127221373	-0.061422224	0.221375601	0.071444437	0.092027334	-0.339617698	0.229590886	-0.289518045
Cre12.g522600.t1.2 pacid=30791875 transcript=Cre12.g522600.t1.2 locus=Cre12.g522600 ID=Cre12.g522600.t1.2.v5.5 annot-version=v5.5	-0.047626654	0.167227408	0.075128417	0.278224432	-0.013627271	0.180453845	0.20551439	0.327312125	0.071322373	0.30673269	0.0516556	0.175466142			-0.056537174	0.197594739	-0.071456259	0.177393443	0.228746108	0.142404406	0.141450189	0.074393773	-0.24110146	0.218290095	-0.103500544	0.133526404	0.012857343	0.167265102	-0.007631081	0.148624749	-0.045939098	0.096421635	0.268903997	0.287397589	0.290415804	0.238775248	-0.046001495	0.058132472	-0.112589296	0.222429644	-0.065646645	0.096929687	-0.027937803	0.168376769	-0.053265405	0.176921673	-0.042715345	0.235033966	0.130830808
Cre02.g076350.t1.2 pacid=30785110 transcript=Cre02.g076350.t1.2 locus=Cre02.g076350 ID=Cre02.g076350.t1.2.v5.5 annot-version=v5.5	0.015983093	0.190469883	0.0094702	0.238185803	-0.153969315	0.185570346	-0.107024687	0.172130837	-0.11229348	0.182834675	0.101627574	0.215501528			0.090916016	0.091734444	-0.079869084	0.214177651	0.126166104	0.16167659	0.132806551	0.179706026	-0.189607055	0.147674959	-0.163342384	0.149579984	-0.115548186	0.167692428	0.131425487	0.133526329	-0.174294712	0.186580825	0.281911458	0.064394961	0.200704722	0.125633344	-0.176260307	0.135227604	-0.218033625	0.097900965	-0.103388727	0.121233777	0.112760952	0.125921545	-0.111278083	0.094885989	-0.256902096	0.217844182	-0.20247094
Cre05.g233950.t1.2 pacid=30783298 transcript=Cre05.g233950.t1.2 locus=Cre05.g233950 ID=Cre05.g233950.t1.2.v5.5 annot-version=v5.5	0.159836343	0.144500125	-0.022370294	0.132546437	0.296023347	0.155140367	0.132746088	0.235845402	-0.081117025	0.001					0.056366949	0.001					-0.059679313	0.001	-0.043505823	0.001					0.223660312	0.001					0.156373279	2.78E-16	-0.17429364	0.001	-0.143636486	0.001	0.394285242	0.001	0.354925205	0.001	-0.063874764	0.001	0.051080653	0.001
Cre18.g749847.t1.1 pacid=30783823 transcript=Cre18.g749847.t1.1 locus=Cre18.g749847 ID=Cre18.g749847.t1.1.v5.5 annot-version=v5.5__Cre18.g749847.t2.1 pacid=30783824 transcript=Cre18.g749847.t2.1 locus=Cre18.g749847 ID=Cre18.g749847.t2.1.v5.5 annot-version=v5.5	0.000522465	0.108521336	0.052380039	0.186935494	-0.271306121	0.149044221	-0.223298927	0.211544187	-0.181534829	0.164121651	0.333399668	0.089699578			0.078106568	0.068947293	0.072011292	0.146516199	0.115104004	0.139640852	0.04377462	0.119903668	-0.037759483	0.090731638	0.145190798	0.140820188	-0.232618598	0.070090344	-0.005982734	0.010973086	-0.035364138	0.082258702	0.136004817	0.14115781	-0.127107717	0.148994725	-0.012534084	0.232274217	0.16113251	0.157162415	-0.177890967	0.146776509	-0.091149472	0.10877528	0.031124414	0.043749639	-0.40040622	0.13979252	-0.297737861
NCBI|BK000554.2|DAA00944.1|28269766|TPA_inf: TPA_exp: cytochrome b559 beta subunit [Chlamydomonas reinhardtii].	0.029523947	0.058875869	0.214809156	0.110239448	0.211152797	0.047284406	0.331149725	0.046572506	0.41068932	0.037404215	-0.157534927	0.109218417			0.004948585	0.016683152	0.030759027	0.044194677	0.406570438	0.0732483	0.216864655	0.082539464	0.223004173	0.024263544	0.347501511	0.074322304	0.196615777	0.041553374	0.04315341	0.004185627	0.017766096	0.076872531	0.143288627	0.02297663	0.119017403	0.058537177	0.177659098	0.00702725	0.170853965	0.023808908	0.268604098	0.018486518	0.093980123	0.049139041	-0.011165212	0.02179471	0.188610911	0.020740452	0.383630864
Cre08.g371650.t1.2 pacid=30773883 transcript=Cre08.g371650.t1.2 locus=Cre08.g371650 ID=Cre08.g371650.t1.2.v5.5 annot-version=v5.5	-0.072346878	0.043868121	0.005779117	0.161460492	0.577676403	4.44E-16	0.793502182	0.100336868			-0.3115554	0.020515735					-0.144119332	0.001	0.004744557	0.001	0.198058083	2.78E-16																	-0.192030228	0.001			-0.060933459	0.030013253	-0.031518604	0.001	0.577676403	6.66E-16
Cre16.g677500.t1.2 pacid=30776893 transcript=Cre16.g677500.t1.2 locus=Cre16.g677500 ID=Cre16.g677500.t1.2.v5.5 annot-version=v5.5	0.078783664	0.006782903	0.051758386	0.09903847	-0.276728327	4.44E-16	-0.398012351	0.09552495	-0.345376008	0.001	0.269553759	0.001									0.046796948	0.001			0.177624377	0.001			0.083444769	0.001									-0.065444225	0.001					0.06891309	0.001	-0.276728327	4.44E-16	-0.493712737
Cre07.g357200.t1.2 pacid=30774593 transcript=Cre07.g357200.t1.2 locus=Cre07.g357200 ID=Cre07.g357200.t1.2.v5.5 annot-version=v5.5	0.226740255	0.064230663	0.012027022	0.001	0.069673957	0.001	-0.314608039	0.001	-0.014750187	0.001							0.155499592	0.001	0.012027022	0.001											0.196931236	0.001											0.216732529	2.78E-16	0.326147366	3.33E-16	0.069673957	0.001	-0.314608039
Cre02.g094250.t1.1 pacid=30785359 transcript=Cre02.g094250.t1.1 locus=Cre02.g094250 ID=Cre02.g094250.t1.1.v5.5 annot-version=v5.5	0.003176959	0.147273965	0.444887702	0.321376201	0.394115446	0.25527838	1216088096	0.146118778	0.7874065	6.66E-16	-0.738413918	0.251934357			0.040530651	0.139331463	-0.004066162	0.104968784	-0.011063707	0.001	0.485804075	0.211777107	0.795710891	9.99E-16	0.690728992	6.66E-16	0.134678167	0.001	-0.045372443	0.111174054	0.021020769	0.099009138									0.878706867	7.77E-16	0.073677709	0.198338535	-0.044681116	0.162526562	0.396000492	0.132989962	0.982767913
Cre15.g641600.t1.2 pacid=30783604 transcript=Cre15.g641600.t1.2 locus=Cre15.g641600 ID=Cre15.g641600.t1.2.v5.5 annot-version=v5.5			0.341862579	0.001																																			0.341862579	3.89E-16
[truncated: 1,476 more rows]
[truncated: 36 more columns]
